# Supplementary material for: A semi-virtual two dimensional gel electrophoresis: IF–ESI LC-MS/MS
Source: MethodsX. 2017 Aug 31;4:260–4. doi: 10.1016/j.mex.2017.08.004 (PMC5587868; doi:10.1016/j.mex.2017.08.004)
Supplement: Supplementary file 1 [file mmc1.xlsx]

## Sheet: IEF proteoforms
Fraction #	Protein	Gene	Theor pI	Тheor Mw	Database	UniProt	Score	Matches	Pep(sig)	Sequences	Seq(sig)	Amount emPAI	Protein name
#1	1433B	YWHAB	4.76	28082	neXtProt	P31946-1	280	16	13	9	7	1.75	14-3-3 protein beta/alpha isoform Long
#10	1433B	YWHAB	4.76	28082	neXtProt	P31946-1	626	45	35	9	8	3.03	14-3-3 protein beta/alpha isoform Long
#11	1433B	YWHAB	4.76	28082	neXtProt	P31946-1	222	21	14	10	7	1.43	14-3-3 protein beta/alpha isoform Long
#13	1433B	YWHAB	4.76	28082	neXtProt	P31946-1	693	26	25	9	9	2.55	14-3-3 protein beta/alpha isoform Long
#14	1433B	YWHAB	4.76	28082	neXtProt	P31946-1	356	16	14	9	7	1.75	14-3-3 protein beta/alpha isoform Long
#15	1433B	YWHAB	4.76	28082	neXtProt	P31946-1	301	12	11	5	5	1.14	14-3-3 protein beta/alpha isoform Long
#16	1433B	YWHAB	4.76	28082	neXtProt	P31946-1	153	7	5	4	3	0.66	14-3-3 protein beta/alpha isoform Long
#17	1433B	YWHAB	4.76	28082	neXtProt	P31946-1	85	4	4	2	2	0.46	14-3-3 protein beta/alpha isoform Long
#18	1433B	YWHAB	4.76	28082	neXtProt	P31946-1	68	3	2	3	2	0.29	14-3-3 protein beta/alpha isoform Long
#19	1433B	YWHAB	4.76	28082	neXtProt	P31946-1	205	8	7	5	5	1.14	14-3-3 protein beta/alpha isoform Long
#2	1433B	YWHAB	4.76	28082	neXtProt	P31946-1	321	18	16	9	8	2.13	14-3-3 protein beta/alpha isoform Long
#20	1433B	YWHAB	4.76	28082	neXtProt	P31946-1	49	2	2	2	2	0.29	14-3-3 protein beta/alpha isoform Long
#21	1433B	YWHAB	4.76	28082	neXtProt	P31946-1	39	2	1	2	1	0.13	14-3-3 protein beta/alpha isoform Long
#22	1433B	YWHAB	4.76	28082	neXtProt	P31946-1	277	10	10	5	5	1.14	14-3-3 protein beta/alpha isoform Long
#23	1433B	YWHAB	4.76	28082	neXtProt	P31946-1	48	2	2	2	2	0.29	14-3-3 protein beta/alpha isoform Long
#25	1433B	YWHAB	4.76	28082	neXtProt	P31946-1	31	2	2	2	2	0.29	14-3-3 protein beta/alpha isoform Long
#26	1433B	YWHAB	4.76	28082	neXtProt	P31946-1	41	3	2	3	2	0.29	14-3-3 protein beta/alpha isoform Long
#27	1433B	YWHAB	4.76	28082	neXtProt	P31946-1	47	2	2	2	2	0.29	14-3-3 protein beta/alpha isoform Long
#28	1433B	YWHAB	4.76	28082	neXtProt	P31946-1	27	2	1	2	1	0.13	14-3-3 protein beta/alpha isoform Long
#29	1433B	YWHAB	4.76	28082	neXtProt	P31946-1	35	2	2	2	2	0.29	14-3-3 protein beta/alpha isoform Long
#3	1433B	YWHAB	4.76	28082	neXtProt	P31946-1	277	16	13	8	6	1.14	14-3-3 protein beta/alpha isoform Long
#30	1433B	YWHAB	4.76	28082	neXtProt	P31946-1	41	1	1	1	1	0.13	14-3-3 protein beta/alpha isoform Long
#39	1433B	YWHAB	4.76	28082	neXtProt	P31946-1	38	3	2	3	2	0.29	14-3-3 protein beta/alpha isoform Long
#4	1433B	YWHAB	4.76	28082	neXtProt	P31946-1	380	22	18	9	9	2.55	14-3-3 protein beta/alpha isoform Long
#46	1433B	YWHAB	4.76	28082	neXtProt	P31946-1	17	1	1	1	1	0.13	14-3-3 protein beta/alpha isoform Long
#47	1433B	YWHAB	4.76	28082	neXtProt	P31946-1	31	4	2	3	2	0.29	14-3-3 protein beta/alpha isoform Long
#48	1433B	YWHAB	4.76	28082	neXtProt	P31946-1	37	6	3	4	2	0.29	14-3-3 protein beta/alpha isoform Long
#5	1433B	YWHAB	4.76	28082	neXtProt	P31946-1	622	34	27	12	10	3.57	14-3-3 protein beta/alpha isoform Long
#6	1433B	YWHAB	4.76	28082	neXtProt	P31946-1	609	25	21	10	9	3.03	14-3-3 protein beta/alpha isoform Long
#7	1433B	YWHAB	4.76	28082	neXtProt	P31946-1	75	6	5	3	3	0.46	14-3-3 protein beta/alpha isoform Long
#8	1433B	YWHAB	4.76	28082	neXtProt	P31946-1	48	2	2	2	2	0.29	14-3-3 protein beta/alpha isoform Long
#9	1433B	YWHAB	4.76	28082	neXtProt	P31946-1	108	8	8	5	5	1.14	14-3-3 protein beta/alpha isoform Long
#12	1433B	YWHAB	4.76	27850	neXtProt	P31946-2	1444	65	54	18	15	8.94	14-3-3 protein beta/alpha isoform Short
#36	1433B	YWHAB	4.76	27850	neXtProt	P31946-2	33	2	1	2	1	0.14	14-3-3 protein beta/alpha isoform Short
#37	1433B	YWHAB	4.76	27850	neXtProt	P31946-2	32	3	1	3	1	0.14	14-3-3 protein beta/alpha isoform Short
#1	1433E	YWHAE	4.63	29174	neXtProt	P62258-1	97	11	6	8	5	0.84	14-3-3 protein epsilon isoform Iso 1
#10	1433E	YWHAE	4.63	29174	neXtProt	P62258-1	10659	350	298	24	23	188.35	14-3-3 protein epsilon isoform Iso 1
#11	1433E	YWHAE	4.63	29174	neXtProt	P62258-1	4623	138	126	20	17	20.09	14-3-3 protein epsilon isoform Iso 1
#12	1433E	YWHAE	4.63	29174	neXtProt	P62258-1	1308	51	45	14	14	5.23	14-3-3 protein epsilon isoform Iso 1
#13	1433E	YWHAE	4.63	29174	neXtProt	P62258-1	356	18	16	10	8	1.65	14-3-3 protein epsilon isoform Iso 1
#14	1433E	YWHAE	4.63	29174	neXtProt	P62258-1	133	7	7	5	5	0.84	14-3-3 protein epsilon isoform Iso 1
#15	1433E	YWHAE	4.63	29174	neXtProt	P62258-1	245	13	10	7	6	1.08	14-3-3 protein epsilon isoform Iso 1
#16	1433E	YWHAE	4.63	29174	neXtProt	P62258-1	137	6	5	4	3	0.44	14-3-3 protein epsilon isoform Iso 1
#17	1433E	YWHAE	4.63	29174	neXtProt	P62258-1	66	4	4	3	3	0.44	14-3-3 protein epsilon isoform Iso 1
#2	1433E	YWHAE	4.63	29174	neXtProt	P62258-1	150	14	10	9	7	1.35	14-3-3 protein epsilon isoform Iso 1
#22	1433E	YWHAE	4.63	29174	neXtProt	P62258-1	61	3	3	2	2	0.28	14-3-3 protein epsilon isoform Iso 1
#29	1433E	YWHAE	4.63	29174	neXtProt	P62258-1	20	2	1	2	1	0.13	14-3-3 protein epsilon isoform Iso 1
#3	1433E	YWHAE	4.63	29174	neXtProt	P62258-1	117	10	7	6	4	0.63	14-3-3 protein epsilon isoform Iso 1
#4	1433E	YWHAE	4.63	29174	neXtProt	P62258-1	405	23	17	11	9	2	14-3-3 protein epsilon isoform Iso 1
#47	1433E	YWHAE	4.63	29174	neXtProt	P62258-1	23	3	2	2	2	0.28	14-3-3 protein epsilon isoform Iso 1
#5	1433E	YWHAE	4.63	29174	neXtProt	P62258-1	638	34	31	14	13	5.23	14-3-3 protein epsilon isoform Iso 1
#6	1433E	YWHAE	4.63	29174	neXtProt	P62258-1	355	16	13	9	8	1.65	14-3-3 protein epsilon isoform Iso 1
#7	1433E	YWHAE	4.63	29174	neXtProt	P62258-1	140	7	6	5	4	0.63	14-3-3 protein epsilon isoform Iso 1
#8	1433E	YWHAE	4.63	29174	neXtProt	P62258-1	98	4	4	3	3	0.44	14-3-3 protein epsilon isoform Iso 1
#9	1433E	YWHAE	4.63	29174	neXtProt	P62258-1	170	11	8	7	5	0.84	14-3-3 protein epsilon isoform Iso 1
#1	1433F	YWHAH	4.76	28219	neXtProt	Q04917-1	120	7	6	5	4	0.66	14-3-3 protein eta isoform Iso 1
#10	1433F	YWHAH	4.76	28219	neXtProt	Q04917-1	458	34	26	6	6	1.42	14-3-3 protein eta isoform Iso 1
#11	1433F	YWHAH	4.76	28219	neXtProt	Q04917-1	183	14	9	4	3	0.46	14-3-3 protein eta isoform Iso 1
#12	1433F	YWHAH	4.76	28219	neXtProt	Q04917-1	727	41	37	15	15	7.54	14-3-3 protein eta isoform Iso 1
#13	1433F	YWHAH	4.76	28219	neXtProt	Q04917-1	138	8	8	4	4	0.66	14-3-3 protein eta isoform Iso 1
#2	1433F	YWHAH	4.76	28219	neXtProt	Q04917-1	140	9	6	5	3	0.46	14-3-3 protein eta isoform Iso 1
#23	1433F	YWHAH	4.76	28219	neXtProt	Q04917-1	55	3	2	3	2	0.29	14-3-3 protein eta isoform Iso 1
#27	1433F	YWHAH	4.76	28219	neXtProt	Q04917-1	40	1	1	1	1	0.13	14-3-3 protein eta isoform Iso 1
#29	1433F	YWHAH	4.76	28219	neXtProt	Q04917-1	31	1	1	1	1	0.13	14-3-3 protein eta isoform Iso 1
#3	1433F	YWHAH	4.76	28219	neXtProt	Q04917-1	124	7	6	4	3	0.46	14-3-3 protein eta isoform Iso 1
#32	1433F	YWHAH	4.76	28219	neXtProt	Q04917-1	34	2	1	1	1	0.13	14-3-3 protein eta isoform Iso 1
#38	1433F	YWHAH	4.76	28219	neXtProt	Q04917-1	33	1	1	1	1	0.13	14-3-3 protein eta isoform Iso 1
#39	1433F	YWHAH	4.76	28219	neXtProt	Q04917-1	38	1	1	1	1	0.13	14-3-3 protein eta isoform Iso 1
#4	1433F	YWHAH	4.76	28219	neXtProt	Q04917-1	152	12	6	6	4	0.66	14-3-3 protein eta isoform Iso 1
#40	1433F	YWHAH	4.76	28219	neXtProt	Q04917-1	45	1	1	1	1	0.13	14-3-3 protein eta isoform Iso 1
#45	1433F	YWHAH	4.76	28219	neXtProt	Q04917-1	35	1	1	1	1	0.13	14-3-3 protein eta isoform Iso 1
#5	1433F	YWHAH	4.76	28219	neXtProt	Q04917-1	404	26	21	13	12	4.15	14-3-3 protein eta isoform Iso 1
#6	1433F	YWHAH	4.76	28219	neXtProt	Q04917-1	170	12	8	7	5	0.88	14-3-3 protein eta isoform Iso 1
#9	1433F	YWHAH	4.76	28219	neXtProt	Q04917-1	54	5	5	4	4	0.66	14-3-3 protein eta isoform Iso 1
#1	1433G	YWHAG	4.8	28303	neXtProt	P61981-1	106	6	6	5	5	0.87	14-3-3 protein gamma isoform Iso 1
#10	1433G	YWHAG	4.8	28303	neXtProt	P61981-1	412	33	24	7	7	1.73	14-3-3 protein gamma isoform Iso 1
#11	1433G	YWHAG	4.8	28303	neXtProt	P61981-1	1774	107	91	21	19	32.74	14-3-3 protein gamma isoform Iso 1
#12	1433G	YWHAG	4.8	28303	neXtProt	P61981-1	1091	61	51	19	18	17	14-3-3 protein gamma isoform Iso 1
#13	1433G	YWHAG	4.8	28303	neXtProt	P61981-1	421	24	22	11	10	2.98	14-3-3 protein gamma isoform Iso 1
#14	1433G	YWHAG	4.8	28303	neXtProt	P61981-1	172	12	10	7	5	0.87	14-3-3 protein gamma isoform Iso 1
#15	1433G	YWHAG	4.8	28303	neXtProt	P61981-1	112	6	6	3	3	0.46	14-3-3 protein gamma isoform Iso 1
#19	1433G	YWHAG	4.8	28303	neXtProt	P61981-1	67	3	3	3	3	0.46	14-3-3 protein gamma isoform Iso 1
#2	1433G	YWHAG	4.8	28303	neXtProt	P61981-1	105	11	7	7	5	0.87	14-3-3 protein gamma isoform Iso 1
#21	1433G	YWHAG	4.8	28303	neXtProt	P61981-1	93	5	4	3	3	0.46	14-3-3 protein gamma isoform Iso 1
#22	1433G	YWHAG	4.8	28303	neXtProt	P61981-1	101	5	5	3	3	0.46	14-3-3 protein gamma isoform Iso 1
#3	1433G	YWHAG	4.8	28303	neXtProt	P61981-1	104	6	4	4	3	0.46	14-3-3 protein gamma isoform Iso 1
#33	1433G	YWHAG	4.8	28303	neXtProt	P61981-1	27	2	2	2	2	0.29	14-3-3 protein gamma isoform Iso 1
#4	1433G	YWHAG	4.8	28303	neXtProt	P61981-1	331	22	14	12	7	1.41	14-3-3 protein gamma isoform Iso 1
#48	1433G	YWHAG	4.8	28303	neXtProt	P61981-1	32	3	3	2	2	0.29	14-3-3 protein gamma isoform Iso 1
#5	1433G	YWHAG	4.8	28303	neXtProt	P61981-1	472	32	25	12	10	4.12	14-3-3 protein gamma isoform Iso 1
#6	1433G	YWHAG	4.8	28303	neXtProt	P61981-1	255	17	13	8	7	1.41	14-3-3 protein gamma isoform Iso 1
#7	1433G	YWHAG	4.8	28303	neXtProt	P61981-1	72	5	4	3	3	0.46	14-3-3 protein gamma isoform Iso 1
#8	1433G	YWHAG	4.8	28303	neXtProt	P61981-1	50	3	2	3	2	0.29	14-3-3 protein gamma isoform Iso 1
#9	1433G	YWHAG	4.8	28303	neXtProt	P61981-1	52	4	4	3	3	0.46	14-3-3 protein gamma isoform Iso 1
#1	1433S	SFN	4.68	27774	neXtProt	P31947-1	42	5	4	3	3	0.47	14-3-3 protein sigma isoform Iso 1
#10	1433S	SFN	4.68	27774	neXtProt	P31947-1	1974	89	75	15	14	11.96	14-3-3 protein sigma isoform Iso 1
#11	1433S	SFN	4.68	27774	neXtProt	P31947-1	163	12	9	4	3	0.47	14-3-3 protein sigma isoform Iso 1
#12	1433S	SFN	4.68	27774	neXtProt	P31947-1	235	15	13	6	6	1.16	14-3-3 protein sigma isoform Iso 1
#2	1433S	SFN	4.68	27774	neXtProt	P31947-1	150	7	6	4	3	0.47	14-3-3 protein sigma isoform Iso 1
#3	1433S	SFN	4.68	27774	neXtProt	P31947-1	133	6	6	3	3	0.47	14-3-3 protein sigma isoform Iso 1
#1	1433T	YWHAQ	4.68	27764	neXtProt	P27348-1	73	6	4	5	3	0.47	14-3-3 protein theta isoform Iso 1
#10	1433T	YWHAQ	4.68	27764	neXtProt	P27348-1	2236	101	82	20	19	20.64	14-3-3 protein theta isoform Iso 1
#11	1433T	YWHAQ	4.68	27764	neXtProt	P27348-1	2104	97	83	19	17	30.78	14-3-3 protein theta isoform Iso 1
#12	1433T	YWHAQ	4.68	27764	neXtProt	P27348-1	651	29	28	12	12	5.01	14-3-3 protein theta isoform Iso 1
#13	1433T	YWHAQ	4.68	27764	neXtProt	P27348-1	345	15	14	7	7	1.45	14-3-3 protein theta isoform Iso 1
#14	1433T	YWHAQ	4.68	27764	neXtProt	P27348-1	186	8	7	6	5	0.9	14-3-3 protein theta isoform Iso 1
#15	1433T	YWHAQ	4.68	27764	neXtProt	P27348-1	119	5	4	3	2	0.29	14-3-3 protein theta isoform Iso 1
#16	1433T	YWHAQ	4.68	27764	neXtProt	P27348-1	119	5	4	2	2	0.29	14-3-3 protein theta isoform Iso 1
#17	1433T	YWHAQ	4.68	27764	neXtProt	P27348-1	78	3	3	2	2	0.29	14-3-3 protein theta isoform Iso 1
#18	1433T	YWHAQ	4.68	27764	neXtProt	P27348-1	32	4	2	3	2	0.29	14-3-3 protein theta isoform Iso 1
#19	1433T	YWHAQ	4.68	27764	neXtProt	P27348-1	51	2	2	2	2	0.29	14-3-3 protein theta isoform Iso 1
#2	1433T	YWHAQ	4.68	27764	neXtProt	P27348-1	94	10	6	7	5	0.9	14-3-3 protein theta isoform Iso 1
#20	1433T	YWHAQ	4.68	27764	neXtProt	P27348-1	55	1	1	1	1	0.14	14-3-3 protein theta isoform Iso 1
#21	1433T	YWHAQ	4.68	27764	neXtProt	P27348-1	122	2	2	1	1	0.14	14-3-3 protein theta isoform Iso 1
#22	1433T	YWHAQ	4.68	27764	neXtProt	P27348-1	199	7	6	5	4	0.67	14-3-3 protein theta isoform Iso 1
#23	1433T	YWHAQ	4.68	27764	neXtProt	P27348-1	57	2	2	2	2	0.29	14-3-3 protein theta isoform Iso 1
#24	1433T	YWHAQ	4.68	27764	neXtProt	P27348-1	35	2	1	2	1	0.14	14-3-3 protein theta isoform Iso 1
#25	1433T	YWHAQ	4.68	27764	neXtProt	P27348-1	49	2	2	2	2	0.29	14-3-3 protein theta isoform Iso 1
#26	1433T	YWHAQ	4.68	27764	neXtProt	P27348-1	64	2	2	2	2	0.29	14-3-3 protein theta isoform Iso 1
#27	1433T	YWHAQ	4.68	27764	neXtProt	P27348-1	29	2	2	2	2	0.29	14-3-3 protein theta isoform Iso 1
#28	1433T	YWHAQ	4.68	27764	neXtProt	P27348-1	35	2	1	2	1	0.14	14-3-3 protein theta isoform Iso 1
#3	1433T	YWHAQ	4.68	27764	neXtProt	P27348-1	123	9	4	7	3	0.47	14-3-3 protein theta isoform Iso 1
#31	1433T	YWHAQ	4.68	27764	neXtProt	P27348-1	34	2	2	2	2	0.29	14-3-3 protein theta isoform Iso 1
#4	1433T	YWHAQ	4.68	27764	neXtProt	P27348-1	589	25	22	13	13	4.29	14-3-3 protein theta isoform Iso 1
#41	1433T	YWHAQ	4.68	27764	neXtProt	P27348-1	16	1	1	1	1	0.14	14-3-3 protein theta isoform Iso 1
#42	1433T	YWHAQ	4.68	27764	neXtProt	P27348-1	38	2	1	2	1	0.14	14-3-3 protein theta isoform Iso 1
#43	1433T	YWHAQ	4.68	27764	neXtProt	P27348-1	63	3	3	2	2	0.29	14-3-3 protein theta isoform Iso 1
#44	1433T	YWHAQ	4.68	27764	neXtProt	P27348-1	30	4	2	3	2	0.29	14-3-3 protein theta isoform Iso 1
#45	1433T	YWHAQ	4.68	27764	neXtProt	P27348-1	16	1	1	1	1	0.14	14-3-3 protein theta isoform Iso 1
#47	1433T	YWHAQ	4.68	27764	neXtProt	P27348-1	42	5	2	4	2	0.29	14-3-3 protein theta isoform Iso 1
#48	1433T	YWHAQ	4.68	27764	neXtProt	P27348-1	41	6	3	3	2	0.29	14-3-3 protein theta isoform Iso 1
#5	1433T	YWHAQ	4.68	27764	neXtProt	P27348-1	922	37	30	15	13	5.83	14-3-3 protein theta isoform Iso 1
#6	1433T	YWHAQ	4.68	27764	neXtProt	P27348-1	404	22	18	11	10	2.6	14-3-3 protein theta isoform Iso 1
#7	1433T	YWHAQ	4.68	27764	neXtProt	P27348-1	105	4	4	3	3	0.47	14-3-3 protein theta isoform Iso 1
#8	1433T	YWHAQ	4.68	27764	neXtProt	P27348-1	128	4	4	4	4	0.67	14-3-3 protein theta isoform Iso 1
#9	1433T	YWHAQ	4.68	27764	neXtProt	P27348-1	132	6	6	5	5	0.9	14-3-3 protein theta isoform Iso 1
#1	1433Z	YWHAZ	4.73	27745	neXtProt	P63104-1	265	13	11	7	6	1.16	14-3-3 protein zeta/delta isoform Iso 1
#10	1433Z	YWHAZ	4.73	27745	neXtProt	P63104-1	1078	60	44	14	12	6.77	14-3-3 protein zeta/delta isoform Iso 1
#11	1433Z	YWHAZ	4.73	27745	neXtProt	P63104-1	436	23	19	10	8	2.17	14-3-3 protein zeta/delta isoform Iso 1
#12	1433Z	YWHAZ	4.73	27745	neXtProt	P63104-1	973	44	35	19	15	6.77	14-3-3 protein zeta/delta isoform Iso 1
#13	1433Z	YWHAZ	4.73	27745	neXtProt	P63104-1	443	19	16	11	9	2.6	14-3-3 protein zeta/delta isoform Iso 1
#14	1433Z	YWHAZ	4.73	27745	neXtProt	P63104-1	147	10	7	7	5	0.9	14-3-3 protein zeta/delta isoform Iso 1
#15	1433Z	YWHAZ	4.73	27745	neXtProt	P63104-1	182	7	5	4	3	0.47	14-3-3 protein zeta/delta isoform Iso 1
#16	1433Z	YWHAZ	4.73	27745	neXtProt	P63104-1	144	5	5	3	3	0.47	14-3-3 protein zeta/delta isoform Iso 1
#17	1433Z	YWHAZ	4.73	27745	neXtProt	P63104-1	235	8	6	6	4	0.67	14-3-3 protein zeta/delta isoform Iso 1
#18	1433Z	YWHAZ	4.73	27745	neXtProt	P63104-1	74	2	2	2	2	0.29	14-3-3 protein zeta/delta isoform Iso 1
#19	1433Z	YWHAZ	4.73	27745	neXtProt	P63104-1	324	12	10	6	5	1.16	14-3-3 protein zeta/delta isoform Iso 1
#2	1433Z	YWHAZ	4.73	27745	neXtProt	P63104-1	391	20	16	10	7	1.79	14-3-3 protein zeta/delta isoform Iso 1
#20	1433Z	YWHAZ	4.73	27745	neXtProt	P63104-1	107	4	3	3	3	0.47	14-3-3 protein zeta/delta isoform Iso 1
#21	1433Z	YWHAZ	4.73	27745	neXtProt	P63104-1	73	5	2	5	2	0.29	14-3-3 protein zeta/delta isoform Iso 1
#22	1433Z	YWHAZ	4.73	27745	neXtProt	P63104-1	122	4	4	3	3	0.47	14-3-3 protein zeta/delta isoform Iso 1
#23	1433Z	YWHAZ	4.73	27745	neXtProt	P63104-1	56	2	2	2	2	0.29	14-3-3 protein zeta/delta isoform Iso 1
#24	1433Z	YWHAZ	4.73	27745	neXtProt	P63104-1	23	2	1	2	1	0.14	14-3-3 protein zeta/delta isoform Iso 1
#25	1433Z	YWHAZ	4.73	27745	neXtProt	P63104-1	50	2	1	2	1	0.14	14-3-3 protein zeta/delta isoform Iso 1
#26	1433Z	YWHAZ	4.73	27745	neXtProt	P63104-1	50	2	2	2	2	0.29	14-3-3 protein zeta/delta isoform Iso 1
#27	1433Z	YWHAZ	4.73	27745	neXtProt	P63104-1	43	2	2	2	2	0.29	14-3-3 protein zeta/delta isoform Iso 1
#29	1433Z	YWHAZ	4.73	27745	neXtProt	P63104-1	30	2	2	2	2	0.29	14-3-3 protein zeta/delta isoform Iso 1
#3	1433Z	YWHAZ	4.73	27745	neXtProt	P63104-1	373	16	12	10	6	1.16	14-3-3 protein zeta/delta isoform Iso 1
#31	1433Z	YWHAZ	4.73	27745	neXtProt	P63104-1	44	3	2	3	2	0.29	14-3-3 protein zeta/delta isoform Iso 1
#32	1433Z	YWHAZ	4.73	27745	neXtProt	P63104-1	13	2	1	2	1	0.14	14-3-3 protein zeta/delta isoform Iso 1
#33	1433Z	YWHAZ	4.73	27745	neXtProt	P63104-1	30	2	2	2	2	0.29	14-3-3 protein zeta/delta isoform Iso 1
#38	1433Z	YWHAZ	4.73	27745	neXtProt	P63104-1	33	3	1	3	1	0.14	14-3-3 protein zeta/delta isoform Iso 1
#4	1433Z	YWHAZ	4.73	27745	neXtProt	P63104-1	467	23	18	11	9	2.6	14-3-3 protein zeta/delta isoform Iso 1
#41	1433Z	YWHAZ	4.73	27745	neXtProt	P63104-1	22	2	1	2	1	0.14	14-3-3 protein zeta/delta isoform Iso 1
#42	1433Z	YWHAZ	4.73	27745	neXtProt	P63104-1	38	2	1	2	1	0.14	14-3-3 protein zeta/delta isoform Iso 1
#43	1433Z	YWHAZ	4.73	27745	neXtProt	P63104-1	36	4	2	4	2	0.29	14-3-3 protein zeta/delta isoform Iso 1
#44	1433Z	YWHAZ	4.73	27745	neXtProt	P63104-1	45	2	2	2	2	0.29	14-3-3 protein zeta/delta isoform Iso 1
#47	1433Z	YWHAZ	4.73	27745	neXtProt	P63104-1	66	6	4	3	3	0.67	14-3-3 protein zeta/delta isoform Iso 1
#48	1433Z	YWHAZ	4.73	27745	neXtProt	P63104-1	15	5	1	3	1	0.14	14-3-3 protein zeta/delta isoform Iso 1
#5	1433Z	YWHAZ	4.73	27745	neXtProt	P63104-1	1027	47	38	17	16	11.96	14-3-3 protein zeta/delta isoform Iso 1
#6	1433Z	YWHAZ	4.73	27745	neXtProt	P63104-1	565	26	20	14	11	3.65	14-3-3 protein zeta/delta isoform Iso 1
#7	1433Z	YWHAZ	4.73	27745	neXtProt	P63104-1	158	7	6	4	4	0.67	14-3-3 protein zeta/delta isoform Iso 1
#8	1433Z	YWHAZ	4.73	27745	neXtProt	P63104-1	65	2	2	2	2	0.29	14-3-3 protein zeta/delta isoform Iso 1
#9	1433Z	YWHAZ	4.73	27745	neXtProt	P63104-1	97	7	7	5	5	1.16	14-3-3 protein zeta/delta isoform Iso 1
#18	1A01	HLA-A	6.09	40846	neXtProt	P30443-1	36	5	3	4	3	0.3	HLA class I histocompatibility antigen, A-1 alpha chain isoform Iso 1
#2	1A01	HLA-A	6.09	40846	neXtProt	P30443-1	50	3	1	2	1	0.09	HLA class I histocompatibility antigen, A-1 alpha chain isoform Iso 1
#20	1A02	HLA-A	6.5	40922	neXtProt	P01892-1	74	2	2	2	2	0.19	HLA class I histocompatibility antigen, A-2 alpha chain isoform Iso 1
#22	1A02	HLA-A	6.5	40922	neXtProt	P01892-1	47	6	2	5	2	0.19	HLA class I histocompatibility antigen, A-2 alpha chain isoform Iso 1
#23	1A02	HLA-A	6.5	40922	neXtProt	P01892-1	56	3	3	2	2	0.19	HLA class I histocompatibility antigen, A-2 alpha chain isoform Iso 1
#24	1A02	HLA-A	6.5	40922	neXtProt	P01892-1	107	5	3	3	2	0.19	HLA class I histocompatibility antigen, A-2 alpha chain isoform Iso 1
#25	1A02	HLA-A	6.5	40922	neXtProt	P01892-1	88	6	4	4	3	0.3	HLA class I histocompatibility antigen, A-2 alpha chain isoform Iso 1
#26	1A02	HLA-A	6.5	40922	neXtProt	P01892-1	100	3	3	3	3	0.3	HLA class I histocompatibility antigen, A-2 alpha chain isoform Iso 1
#27	1A02	HLA-A	6.5	40922	neXtProt	P01892-1	77	4	3	3	3	0.3	HLA class I histocompatibility antigen, A-2 alpha chain isoform Iso 1
#28	1A02	HLA-A	6.5	40922	neXtProt	P01892-1	54	4	3	3	3	0.3	HLA class I histocompatibility antigen, A-2 alpha chain isoform Iso 1
#29	1A02	HLA-A	6.5	40922	neXtProt	P01892-1	125	7	6	5	4	0.42	HLA class I histocompatibility antigen, A-2 alpha chain isoform Iso 1
#30	1A02	HLA-A	6.5	40922	neXtProt	P01892-1	49	5	3	3	3	0.3	HLA class I histocompatibility antigen, A-2 alpha chain isoform Iso 1
#31	1A02	HLA-A	6.5	40922	neXtProt	P01892-1	66	8	5	5	4	0.42	HLA class I histocompatibility antigen, A-2 alpha chain isoform Iso 1
#32	1A02	HLA-A	6.5	40922	neXtProt	P01892-1	34	3	2	3	2	0.19	HLA class I histocompatibility antigen, A-2 alpha chain isoform Iso 1
#33	1A02	HLA-A	6.5	40922	neXtProt	P01892-1	51	3	3	2	2	0.19	HLA class I histocompatibility antigen, A-2 alpha chain isoform Iso 1
#42	1A02	HLA-A	6.5	40922	neXtProt	P01892-1	21	1	1	1	1	0.09	HLA class I histocompatibility antigen, A-2 alpha chain isoform Iso 1
#43	1A02	HLA-A	6.5	40922	neXtProt	P01892-1	21	1	1	1	1	0.09	HLA class I histocompatibility antigen, A-2 alpha chain isoform Iso 1
#44	1A02	HLA-A	6.5	40922	neXtProt	P01892-1	34	5	2	3	2	0.19	HLA class I histocompatibility antigen, A-2 alpha chain isoform Iso 1
#6	1A02	HLA-A	6.5	40922	neXtProt	P01892-1	67	4	3	3	3	0.3	HLA class I histocompatibility antigen, A-2 alpha chain isoform Iso 1
#19	1A03	HLA-A	5.66	40841	neXtProt	P04439-1	56	6	5	3	3	0.3	HLA class I histocompatibility antigen, A-3 alpha chain isoform Iso 1
#20	1A03	HLA-A	5.66	40841	neXtProt	P04439-1	71	3	3	3	3	0.3	HLA class I histocompatibility antigen, A-3 alpha chain isoform Iso 1
#21	1A03	HLA-A	5.66	40841	neXtProt	P04439-1	116	6	5	4	3	0.3	HLA class I histocompatibility antigen, A-3 alpha chain isoform Iso 1
#6	1A03	HLA-A	5.66	40841	neXtProt	P04439-1	65	3	3	2	2	0.19	HLA class I histocompatibility antigen, A-3 alpha chain isoform Iso 1
#22	1A24	HLA-A	5.91	40689	neXtProt	P05534-1	114	8	4	6	3	0.3	HLA class I histocompatibility antigen, A-24 alpha chain isoform Iso 1
#23	1A24	HLA-A	5.91	40689	neXtProt	P05534-1	57	4	4	3	3	0.3	HLA class I histocompatibility antigen, A-24 alpha chain isoform Iso 1
#24	1A24	HLA-A	5.91	40689	neXtProt	P05534-1	103	5	4	4	3	0.3	HLA class I histocompatibility antigen, A-24 alpha chain isoform Iso 1
#20	1A30	HLA-A	5.73	40905	neXtProt	P16188-1	46	4	2	3	2	0.19	HLA class I histocompatibility antigen, A-30 alpha chain isoform Iso 1
#23	1A30	HLA-A	5.73	40905	neXtProt	P16188-1	70	5	5	4	4	0.42	HLA class I histocompatibility antigen, A-30 alpha chain isoform Iso 1
#25	1A30	HLA-A	5.73	40905	neXtProt	P16188-1	155	5	5	5	5	0.55	HLA class I histocompatibility antigen, A-30 alpha chain isoform Iso 1
#7	1A30	HLA-A	5.73	40905	neXtProt	P16188-1	103	5	4	3	3	0.3	HLA class I histocompatibility antigen, A-30 alpha chain isoform Iso 1
#8	1A30	HLA-A	5.73	40905	neXtProt	P16188-1	20	3	2	3	2	0.19	HLA class I histocompatibility antigen, A-30 alpha chain isoform Iso 1
#19	1A68	HLA-A	6.22	40909	neXtProt	P01891-1	27	2	2	2	2	0.19	HLA class I histocompatibility antigen, A-68 alpha chain isoform Iso 1
#2	1A68	HLA-A	6.22	40909	neXtProt	P01891-1	48	2	2	2	2	0.19	HLA class I histocompatibility antigen, A-68 alpha chain isoform Iso 1
#21	1A68	HLA-A	6.22	40909	neXtProt	P01891-1	27	3	2	2	1	0.09	HLA class I histocompatibility antigen, A-68 alpha chain isoform Iso 1
#23	1A68	HLA-A	6.22	40909	neXtProt	P01891-1	78	4	4	3	3	0.3	HLA class I histocompatibility antigen, A-68 alpha chain isoform Iso 1
#24	1A68	HLA-A	6.22	40909	neXtProt	P01891-1	144	6	5	5	4	0.42	HLA class I histocompatibility antigen, A-68 alpha chain isoform Iso 1
#25	1A68	HLA-A	6.22	40909	neXtProt	P01891-1	87	4	4	4	4	0.42	HLA class I histocompatibility antigen, A-68 alpha chain isoform Iso 1
#26	1A68	HLA-A	6.22	40909	neXtProt	P01891-1	50	3	3	2	2	0.19	HLA class I histocompatibility antigen, A-68 alpha chain isoform Iso 1
#27	1A68	HLA-A	6.22	40909	neXtProt	P01891-1	75	6	3	3	3	0.3	HLA class I histocompatibility antigen, A-68 alpha chain isoform Iso 1
#28	1A68	HLA-A	6.22	40909	neXtProt	P01891-1	69	4	4	2	2	0.19	HLA class I histocompatibility antigen, A-68 alpha chain isoform Iso 1
#29	1A68	HLA-A	6.22	40909	neXtProt	P01891-1	32	4	3	1	1	0.09	HLA class I histocompatibility antigen, A-68 alpha chain isoform Iso 1
#3	1A68	HLA-A	6.22	40909	neXtProt	P01891-1	22	1	1	1	1	0.09	HLA class I histocompatibility antigen, A-68 alpha chain isoform Iso 1
#31	1A68	HLA-A	6.22	40909	neXtProt	P01891-1	70	4	3	3	2	0.19	HLA class I histocompatibility antigen, A-68 alpha chain isoform Iso 1
#34	1A68	HLA-A	6.22	40909	neXtProt	P01891-1	34	1	1	1	1	0.09	HLA class I histocompatibility antigen, A-68 alpha chain isoform Iso 1
#35	1A68	HLA-A	6.22	40909	neXtProt	P01891-1	26	1	1	1	1	0.09	HLA class I histocompatibility antigen, A-68 alpha chain isoform Iso 1
#37	1A68	HLA-A	6.22	40909	neXtProt	P01891-1	16	1	1	1	1	0.09	HLA class I histocompatibility antigen, A-68 alpha chain isoform Iso 1
#4	1A68	HLA-A	6.22	40909	neXtProt	P01891-1	56	2	2	2	2	0.19	HLA class I histocompatibility antigen, A-68 alpha chain isoform Iso 1
#40	1A68	HLA-A	6.22	40909	neXtProt	P01891-1	22	1	1	1	1	0.09	HLA class I histocompatibility antigen, A-68 alpha chain isoform Iso 1
#5	1A68	HLA-A	6.22	40909	neXtProt	P01891-1	41	2	2	2	2	0.19	HLA class I histocompatibility antigen, A-68 alpha chain isoform Iso 1
#7	1A68	HLA-A	6.22	40909	neXtProt	P01891-1	116	4	4	3	3	0.3	HLA class I histocompatibility antigen, A-68 alpha chain isoform Iso 1
#8	1A68	HLA-A	6.22	40909	neXtProt	P01891-1	25	1	1	1	1	0.09	HLA class I histocompatibility antigen, A-68 alpha chain isoform Iso 1
#19	1B58	HLA-B	5.9	40337	neXtProt	P10319-1	54	4	4	3	3	0.31	HLA class I histocompatibility antigen, B-58 alpha chain isoform Iso 1
#3	1B58	HLA-B	5.9	40337	neXtProt	P10319-1	34	2	1	2	1	0.09	HLA class I histocompatibility antigen, B-58 alpha chain isoform Iso 1
#26	1C01	HLA-C	5.49	40965	neXtProt	P30499-1	22	2	2	2	2	0.19	HLA class I histocompatibility antigen, Cw-1 alpha chain isoform Iso 1
#24	1C04	HLA-C	6.04	40995	neXtProt	P30504-1	128	4	4	3	3	0.3	HLA class I histocompatibility antigen, Cw-4 alpha chain isoform Iso 1
#18	1C05	HLA-C	7.11	40912	neXtProt	Q9TNN7-1	31	1	1	1	1	0.09	HLA class I histocompatibility antigen, Cw-5 alpha chain isoform Iso 1
#3	1C05	HLA-C	7.11	40912	neXtProt	Q9TNN7-1	17	1	1	1	1	0.09	HLA class I histocompatibility antigen, Cw-5 alpha chain isoform Iso 1
#33	1C07	HLA-C	5.71	40649	neXtProt	P10321-1	47	3	2	3	2	0.19	HLA class I histocompatibility antigen, Cw-7 alpha chain isoform Iso 1
#22	1C17	HLA-C	6.33	41238.2	neXtProt	Q95604-1	53	3	2	3	2	0.19	HLA class I histocompatibility antigen, Cw-17 alpha chain isoform Iso 1
#26	1C17	HLA-C	6.33	41238.2	neXtProt	Q95604-1	39	2	2	2	2	0.19	HLA class I histocompatibility antigen, Cw-17 alpha chain isoform Iso 1
#13	2A5E	PPP2R5E	5.68	46180	neXtProt	Q16537-3	19	2	1	2	1	0.09	Serine/threonine-protein phosphatase 2A 56 kDa regulatory subunit epsilon isoform isoform Iso 3
#1	2AAA	PPP2R1A	5	65309	neXtProt	P30153-1	44	4	3	2	2	0.12	Serine/threonine-protein phosphatase 2A 65 kDa regulatory subunit A alpha isoform isoform Iso 1
#10	2AAA	PPP2R1A	5	65309	neXtProt	P30153-1	66	2	2	2	2	0.12	Serine/threonine-protein phosphatase 2A 65 kDa regulatory subunit A alpha isoform isoform Iso 1
#11	2AAA	PPP2R1A	5	65309	neXtProt	P30153-1	24	1	1	1	1	0.06	Serine/threonine-protein phosphatase 2A 65 kDa regulatory subunit A alpha isoform isoform Iso 1
#12	2AAA	PPP2R1A	5	65309	neXtProt	P30153-1	245	12	9	8	7	0.47	Serine/threonine-protein phosphatase 2A 65 kDa regulatory subunit A alpha isoform isoform Iso 1
#13	2AAA	PPP2R1A	5	65309	neXtProt	P30153-1	1352	50	43	24	21	2.57	Serine/threonine-protein phosphatase 2A 65 kDa regulatory subunit A alpha isoform isoform Iso 1
#14	2AAA	PPP2R1A	5	65309	neXtProt	P30153-1	902	44	37	21	19	2.2	Serine/threonine-protein phosphatase 2A 65 kDa regulatory subunit A alpha isoform isoform Iso 1
#15	2AAA	PPP2R1A	5	65309	neXtProt	P30153-1	393	25	21	13	10	0.84	Serine/threonine-protein phosphatase 2A 65 kDa regulatory subunit A alpha isoform isoform Iso 1
#16	2AAA	PPP2R1A	5	65309	neXtProt	P30153-1	112	8	7	7	6	0.47	Serine/threonine-protein phosphatase 2A 65 kDa regulatory subunit A alpha isoform isoform Iso 1
#17	2AAA	PPP2R1A	5	65309	neXtProt	P30153-1	14	3	1	3	1	0.06	Serine/threonine-protein phosphatase 2A 65 kDa regulatory subunit A alpha isoform isoform Iso 1
#18	2AAA	PPP2R1A	5	65309	neXtProt	P30153-1	95	9	6	5	4	0.32	Serine/threonine-protein phosphatase 2A 65 kDa regulatory subunit A alpha isoform isoform Iso 1
#19	2AAA	PPP2R1A	5	65309	neXtProt	P30153-1	105	8	8	5	5	0.39	Serine/threonine-protein phosphatase 2A 65 kDa regulatory subunit A alpha isoform isoform Iso 1
#2	2AAA	PPP2R1A	5	65309	neXtProt	P30153-1	60	4	3	3	2	0.12	Serine/threonine-protein phosphatase 2A 65 kDa regulatory subunit A alpha isoform isoform Iso 1
#20	2AAA	PPP2R1A	5	65309	neXtProt	P30153-1	67	6	4	6	4	0.25	Serine/threonine-protein phosphatase 2A 65 kDa regulatory subunit A alpha isoform isoform Iso 1
#21	2AAA	PPP2R1A	5	65309	neXtProt	P30153-1	23	1	1	1	1	0.06	Serine/threonine-protein phosphatase 2A 65 kDa regulatory subunit A alpha isoform isoform Iso 1
#22	2AAA	PPP2R1A	5	65309	neXtProt	P30153-1	31	3	3	2	2	0.12	Serine/threonine-protein phosphatase 2A 65 kDa regulatory subunit A alpha isoform isoform Iso 1
#25	2AAA	PPP2R1A	5	65309	neXtProt	P30153-1	14	2	1	2	1	0.06	Serine/threonine-protein phosphatase 2A 65 kDa regulatory subunit A alpha isoform isoform Iso 1
#3	2AAA	PPP2R1A	5	65309	neXtProt	P30153-1	18	3	1	3	1	0.06	Serine/threonine-protein phosphatase 2A 65 kDa regulatory subunit A alpha isoform isoform Iso 1
#44	2AAA	PPP2R1A	5	65309	neXtProt	P30153-1	15	2	1	2	1	0.06	Serine/threonine-protein phosphatase 2A 65 kDa regulatory subunit A alpha isoform isoform Iso 1
#6	2AAA	PPP2R1A	5	65309	neXtProt	P30153-1	25	1	1	1	1	0.06	Serine/threonine-protein phosphatase 2A 65 kDa regulatory subunit A alpha isoform isoform Iso 1
#7	2AAA	PPP2R1A	5	65309	neXtProt	P30153-1	27	1	1	1	1	0.06	Serine/threonine-protein phosphatase 2A 65 kDa regulatory subunit A alpha isoform isoform Iso 1
#9	2AAA	PPP2R1A	5	65309	neXtProt	P30153-1	22	2	2	2	2	0.12	Serine/threonine-protein phosphatase 2A 65 kDa regulatory subunit A alpha isoform isoform Iso 1
#12	2AAB	PPP2R1B	4.84	66214	neXtProt	P30154-1	229	14	10	10	7	0.47	Serine/threonine-protein phosphatase 2A 65 kDa regulatory subunit A beta isoform isoform Iso 1
#13	2AAB	PPP2R1B	4.84	66214	neXtProt	P30154-1	530	13	12	8	7	0.47	Serine/threonine-protein phosphatase 2A 65 kDa regulatory subunit A beta isoform isoform Iso 1
#21	2ABA	PPP2R2A	5.82	51692	neXtProt	P63151-1	150	12	10	8	6	0.52	Serine/threonine-protein phosphatase 2A 55 kDa regulatory subunit B alpha isoform isoform Iso 1
#24	2ABA	PPP2R2A	5.82	51692	neXtProt	P63151-1	35	7	5	6	4	0.32	Serine/threonine-protein phosphatase 2A 55 kDa regulatory subunit B alpha isoform isoform Iso 1
#25	2ABA	PPP2R2A	5.82	51692	neXtProt	P63151-1	110	8	7	5	4	0.42	Serine/threonine-protein phosphatase 2A 55 kDa regulatory subunit B alpha isoform isoform Iso 1
#19	3BP1	SH3BP1	6.33	75713	neXtProt	Q9Y3L3-1	19	1	1	1	1	0.05	SH3 domain-binding protein 1 isoform Iso 1
#25	3BP1	SH3BP1	6.33	75713	neXtProt	Q9Y3L3-1	22	3	1	2	1	0.05	SH3 domain-binding protein 1 isoform Iso 1
#21	3HAO	HAAO	5.62	32556	neXtProt	P46952-1	194	20	16	11	9	1.69	3-hydroxyanthranilate 3,4-dioxygenase isoform Iso 1
#14	3HIDH	HIBADH	8.38	35328	neXtProt	P31937-1	19	1	1	1	1	0.11	3-hydroxyisobutyrate dehydrogenase, mitochondrial isoform Iso 1
#15	3HIDH	HIBADH	8.38	35328	neXtProt	P31937-1	26	2	1	1	1	0.11	3-hydroxyisobutyrate dehydrogenase, mitochondrial isoform Iso 1
#16	3HIDH	HIBADH	8.38	35328	neXtProt	P31937-1	66	2	2	2	2	0.22	3-hydroxyisobutyrate dehydrogenase, mitochondrial isoform Iso 1
#19	3HIDH	HIBADH	8.38	35328	neXtProt	P31937-1	86	3	2	2	1	0.22	3-hydroxyisobutyrate dehydrogenase, mitochondrial isoform Iso 1
#20	3HIDH	HIBADH	8.38	35328	neXtProt	P31937-1	21	2	1	2	1	0.11	3-hydroxyisobutyrate dehydrogenase, mitochondrial isoform Iso 1
#21	3HIDH	HIBADH	8.38	35328	neXtProt	P31937-1	406	11	9	3	3	0.5	3-hydroxyisobutyrate dehydrogenase, mitochondrial isoform Iso 1
#22	3HIDH	HIBADH	8.38	35328	neXtProt	P31937-1	848	33	28	11	11	2.73	3-hydroxyisobutyrate dehydrogenase, mitochondrial isoform Iso 1
#23	3HIDH	HIBADH	8.38	35328	neXtProt	P31937-1	76	3	2	2	1	0.11	3-hydroxyisobutyrate dehydrogenase, mitochondrial isoform Iso 1
#25	3HIDH	HIBADH	8.38	35328	neXtProt	P31937-1	30	1	1	1	1	0.11	3-hydroxyisobutyrate dehydrogenase, mitochondrial isoform Iso 1
#28	3HIDH	HIBADH	8.38	35328	neXtProt	P31937-1	17	1	1	1	1	0.11	3-hydroxyisobutyrate dehydrogenase, mitochondrial isoform Iso 1
#1	4F2	SLC3A2	4.89	67994	neXtProt	P08195-1	42	3	2	3	2	0.11	4F2 cell-surface antigen heavy chain isoform Iso 1
#16	4F2	SLC3A2	4.89	67994	neXtProt	P08195-1	56	1	1	1	1	0.05	4F2 cell-surface antigen heavy chain isoform Iso 1
#17	4F2	SLC3A2	4.89	67994	neXtProt	P08195-1	33	2	1	2	1	0.05	4F2 cell-surface antigen heavy chain isoform Iso 1
#18	4F2	SLC3A2	4.89	67994	neXtProt	P08195-1	56	3	2	2	1	0.05	4F2 cell-surface antigen heavy chain isoform Iso 1
#19	4F2	SLC3A2	4.89	67994	neXtProt	P08195-1	90	5	3	3	2	0.11	4F2 cell-surface antigen heavy chain isoform Iso 1
#2	4F2	SLC3A2	4.89	67994	neXtProt	P08195-1	86	3	2	2	1	0.05	4F2 cell-surface antigen heavy chain isoform Iso 1
#20	4F2	SLC3A2	4.89	67994	neXtProt	P08195-1	147	5	4	3	3	0.17	4F2 cell-surface antigen heavy chain isoform Iso 1
#21	4F2	SLC3A2	4.89	67994	neXtProt	P08195-1	125	4	4	3	3	0.17	4F2 cell-surface antigen heavy chain isoform Iso 1
#22	4F2	SLC3A2	4.89	67994	neXtProt	P08195-1	138	6	5	5	4	0.24	4F2 cell-surface antigen heavy chain isoform Iso 1
#23	4F2	SLC3A2	4.89	67994	neXtProt	P08195-1	123	6	4	4	3	0.17	4F2 cell-surface antigen heavy chain isoform Iso 1
#24	4F2	SLC3A2	4.89	67994	neXtProt	P08195-1	170	9	7	7	5	0.3	4F2 cell-surface antigen heavy chain isoform Iso 1
#25	4F2	SLC3A2	4.89	67994	neXtProt	P08195-1	129	4	4	3	3	0.17	4F2 cell-surface antigen heavy chain isoform Iso 1
#26	4F2	SLC3A2	4.89	67994	neXtProt	P08195-1	127	7	5	6	4	0.24	4F2 cell-surface antigen heavy chain isoform Iso 1
#27	4F2	SLC3A2	4.89	67994	neXtProt	P08195-1	116	5	5	4	4	0.24	4F2 cell-surface antigen heavy chain isoform Iso 1
#28	4F2	SLC3A2	4.89	67994	neXtProt	P08195-1	123	3	3	2	2	0.11	4F2 cell-surface antigen heavy chain isoform Iso 1
#29	4F2	SLC3A2	4.89	67994	neXtProt	P08195-1	105	3	3	2	2	0.11	4F2 cell-surface antigen heavy chain isoform Iso 1
#3	4F2	SLC3A2	4.89	67994	neXtProt	P08195-1	53	4	2	4	2	0.11	4F2 cell-surface antigen heavy chain isoform Iso 1
#30	4F2	SLC3A2	4.89	67994	neXtProt	P08195-1	51	3	3	2	2	0.11	4F2 cell-surface antigen heavy chain isoform Iso 1
#31	4F2	SLC3A2	4.89	67994	neXtProt	P08195-1	88	4	4	2	2	0.11	4F2 cell-surface antigen heavy chain isoform Iso 1
#32	4F2	SLC3A2	4.89	67994	neXtProt	P08195-1	151	6	5	4	3	0.17	4F2 cell-surface antigen heavy chain isoform Iso 1
#33	4F2	SLC3A2	4.89	67994	neXtProt	P08195-1	157	7	6	5	4	0.24	4F2 cell-surface antigen heavy chain isoform Iso 1
#34	4F2	SLC3A2	4.89	67994	neXtProt	P08195-1	85	4	2	3	2	0.11	4F2 cell-surface antigen heavy chain isoform Iso 1
#35	4F2	SLC3A2	4.89	67994	neXtProt	P08195-1	69	3	2	2	1	0.05	4F2 cell-surface antigen heavy chain isoform Iso 1
#36	4F2	SLC3A2	4.89	67994	neXtProt	P08195-1	65	2	1	2	1	0.05	4F2 cell-surface antigen heavy chain isoform Iso 1
#37	4F2	SLC3A2	4.89	67994	neXtProt	P08195-1	99	5	4	5	4	0.24	4F2 cell-surface antigen heavy chain isoform Iso 1
#38	4F2	SLC3A2	4.89	67994	neXtProt	P08195-1	76	4	3	4	3	0.17	4F2 cell-surface antigen heavy chain isoform Iso 1
#39	4F2	SLC3A2	4.89	67994	neXtProt	P08195-1	70	4	2	4	2	0.11	4F2 cell-surface antigen heavy chain isoform Iso 1
#4	4F2	SLC3A2	4.89	67994	neXtProt	P08195-1	26	1	1	1	1	0.05	4F2 cell-surface antigen heavy chain isoform Iso 1
#40	4F2	SLC3A2	4.89	67994	neXtProt	P08195-1	80	4	2	3	1	0.05	4F2 cell-surface antigen heavy chain isoform Iso 1
#41	4F2	SLC3A2	4.89	67994	neXtProt	P08195-1	105	6	5	5	4	0.24	4F2 cell-surface antigen heavy chain isoform Iso 1
#42	4F2	SLC3A2	4.89	67994	neXtProt	P08195-1	81	6	4	4	3	0.17	4F2 cell-surface antigen heavy chain isoform Iso 1
#43	4F2	SLC3A2	4.89	67994	neXtProt	P08195-1	85	7	3	6	3	0.17	4F2 cell-surface antigen heavy chain isoform Iso 1
#44	4F2	SLC3A2	4.89	67994	neXtProt	P08195-1	133	14	11	10	8	0.53	4F2 cell-surface antigen heavy chain isoform Iso 1
#48	4F2	SLC3A2	4.89	67994	neXtProt	P08195-1	33	2	1	2	1	0.05	4F2 cell-surface antigen heavy chain isoform Iso 1
#5	4F2	SLC3A2	4.89	67994	neXtProt	P08195-1	30	1	1	1	1	0.05	4F2 cell-surface antigen heavy chain isoform Iso 1
#7	4F2	SLC3A2	4.89	67994	neXtProt	P08195-1	55	2	1	2	1	0.05	4F2 cell-surface antigen heavy chain isoform Iso 1
#8	4F2	SLC3A2	4.89	67994	neXtProt	P08195-1	142	7	7	5	5	0.3	4F2 cell-surface antigen heavy chain isoform Iso 1
#9	4F2	SLC3A2	4.89	67994	neXtProt	P08195-1	102	6	6	4	4	0.24	4F2 cell-surface antigen heavy chain isoform Iso 1
#29	5NT1B	NT5C1B	9.03	68804	neXtProt	Q96P26-1	16	2	1	1	1	0.05	Cytosolic 5'-nucleotidase 1B isoform Iso 1
#25	5NT3B	NT5C3B	5.95	34389	neXtProt	Q969T7-1	31	8	3	4	2	0.23	7-methylguanosine phosphate-specific 5'-nucleotidase isoform Iso 1
#22	5NTC	NT5C2	5.75	64970	neXtProt	P49902-1	16	3	1	2	1	0.06	Cytosolic purine 5'-nucleotidase isoform Iso 1
#26	5NTC	NT5C2	5.75	64970	neXtProt	P49902-1	36	3	1	3	1	0.06	Cytosolic purine 5'-nucleotidase isoform Iso 1
#42	68MP	MP68	9.94	8615	neXtProt	P56378-2	19	1	1	1	1	0.49	6.8 kDa mitochondrial proteolipid isoform Iso 2
#1	6PGD	PGD	6.8	53140	neXtProt	P52209-1	58	6	4	6	4	0.31	6-phosphogluconate dehydrogenase, decarboxylating isoform Iso 1
#2	6PGD	PGD	6.8	53140	neXtProt	P52209-1	28	4	1	4	1	0.07	6-phosphogluconate dehydrogenase, decarboxylating isoform Iso 1
#21	6PGD	PGD	6.8	53140	neXtProt	P52209-1	51	3	1	3	1	0.07	6-phosphogluconate dehydrogenase, decarboxylating isoform Iso 1
#23	6PGD	PGD	6.8	53140	neXtProt	P52209-1	23	1	1	1	1	0.07	6-phosphogluconate dehydrogenase, decarboxylating isoform Iso 1
#24	6PGD	PGD	6.8	53140	neXtProt	P52209-1	19	1	1	1	1	0.07	6-phosphogluconate dehydrogenase, decarboxylating isoform Iso 1
#25	6PGD	PGD	6.8	53140	neXtProt	P52209-1	32	1	1	1	1	0.07	6-phosphogluconate dehydrogenase, decarboxylating isoform Iso 1
#26	6PGD	PGD	6.8	53140	neXtProt	P52209-1	27	2	2	2	2	0.15	6-phosphogluconate dehydrogenase, decarboxylating isoform Iso 1
#28	6PGD	PGD	6.8	53140	neXtProt	P52209-1	76	6	3	5	3	0.23	6-phosphogluconate dehydrogenase, decarboxylating isoform Iso 1
#29	6PGD	PGD	6.8	53140	neXtProt	P52209-1	34	5	2	4	2	0.15	6-phosphogluconate dehydrogenase, decarboxylating isoform Iso 1
#3	6PGD	PGD	6.8	53140	neXtProt	P52209-1	44	4	2	4	2	0.15	6-phosphogluconate dehydrogenase, decarboxylating isoform Iso 1
#30	6PGD	PGD	6.8	53140	neXtProt	P52209-1	21	7	1	7	1	0.07	6-phosphogluconate dehydrogenase, decarboxylating isoform Iso 1
#31	6PGD	PGD	6.8	53140	neXtProt	P52209-1	86	9	5	7	4	0.31	6-phosphogluconate dehydrogenase, decarboxylating isoform Iso 1
#32	6PGD	PGD	6.8	53140	neXtProt	P52209-1	25	1	1	1	1	0.07	6-phosphogluconate dehydrogenase, decarboxylating isoform Iso 1
#33	6PGD	PGD	6.8	53140	neXtProt	P52209-1	201	16	11	9	8	0.72	6-phosphogluconate dehydrogenase, decarboxylating isoform Iso 1
#34	6PGD	PGD	6.8	53140	neXtProt	P52209-1	326	25	20	14	13	1.59	6-phosphogluconate dehydrogenase, decarboxylating isoform Iso 1
#35	6PGD	PGD	6.8	53140	neXtProt	P52209-1	378	23	20	14	13	1.42	6-phosphogluconate dehydrogenase, decarboxylating isoform Iso 1
#36	6PGD	PGD	6.8	53140	neXtProt	P52209-1	522	34	24	17	14	1.77	6-phosphogluconate dehydrogenase, decarboxylating isoform Iso 1
#37	6PGD	PGD	6.8	53140	neXtProt	P52209-1	384	22	15	13	11	1.11	6-phosphogluconate dehydrogenase, decarboxylating isoform Iso 1
#38	6PGD	PGD	6.8	53140	neXtProt	P52209-1	120	10	5	9	5	0.4	6-phosphogluconate dehydrogenase, decarboxylating isoform Iso 1
#39	6PGD	PGD	6.8	53140	neXtProt	P52209-1	23	4	2	4	2	0.15	6-phosphogluconate dehydrogenase, decarboxylating isoform Iso 1
#4	6PGD	PGD	6.8	53140	neXtProt	P52209-1	41	3	2	3	2	0.15	6-phosphogluconate dehydrogenase, decarboxylating isoform Iso 1
#40	6PGD	PGD	6.8	53140	neXtProt	P52209-1	28	2	2	2	2	0.15	6-phosphogluconate dehydrogenase, decarboxylating isoform Iso 1
#41	6PGD	PGD	6.8	53140	neXtProt	P52209-1	55	4	3	4	3	0.23	6-phosphogluconate dehydrogenase, decarboxylating isoform Iso 1
#42	6PGD	PGD	6.8	53140	neXtProt	P52209-1	90	5	2	5	2	0.15	6-phosphogluconate dehydrogenase, decarboxylating isoform Iso 1
#43	6PGD	PGD	6.8	53140	neXtProt	P52209-1	46	6	3	5	3	0.23	6-phosphogluconate dehydrogenase, decarboxylating isoform Iso 1
#44	6PGD	PGD	6.8	53140	neXtProt	P52209-1	65	7	3	5	2	0.15	6-phosphogluconate dehydrogenase, decarboxylating isoform Iso 1
#46	6PGD	PGD	6.8	53140	neXtProt	P52209-1	14	1	1	1	1	0.07	6-phosphogluconate dehydrogenase, decarboxylating isoform Iso 1
#47	6PGD	PGD	6.8	53140	neXtProt	P52209-1	18	1	1	1	1	0.07	6-phosphogluconate dehydrogenase, decarboxylating isoform Iso 1
#5	6PGD	PGD	6.8	53140	neXtProt	P52209-1	30	3	1	3	1	0.07	6-phosphogluconate dehydrogenase, decarboxylating isoform Iso 1
#20	6PGL	PGLS	5.7	27547	neXtProt	O95336-1	21	4	2	3	2	0.29	6-phosphogluconolactonase isoform Iso 1
#21	6PGL	PGLS	5.7	27547	neXtProt	O95336-1	15	3	1	3	1	0.14	6-phosphogluconolactonase isoform Iso 1
#23	6PGL	PGLS	5.7	27547	neXtProt	O95336-1	1167	49	44	11	11	4.36	6-phosphogluconolactonase isoform Iso 1
#25	6PGL	PGLS	5.7	27547	neXtProt	O95336-1	25	2	1	2	1	0.14	6-phosphogluconolactonase isoform Iso 1
#12	8ODP	NUDT1	5.15	22519	neXtProt	P36639-1	106	2	2	1	1	0.17	7,8-dihydro-8-oxoguanine triphosphatase isoform p26
#13	8ODP	NUDT1	5.15	22519	neXtProt	P36639-1	118	2	2	1	1	0.17	7,8-dihydro-8-oxoguanine triphosphatase isoform p26
#14	8ODP	NUDT1	5.15	22519	neXtProt	P36639-1	123	3	3	2	2	0.37	7,8-dihydro-8-oxoguanine triphosphatase isoform p26
#31	A16A1	ALDH16A1	6.35	85127	neXtProt	Q8IZ83-1	20	1	1	1	1	0.04	Aldehyde dehydrogenase family 16 member A1 isoform Iso 1
#13	A1AG1	ORM1	4.93	23512	neXtProt	P02763-1	25	1	1	1	1	0.16	Alpha-1-acid glycoprotein 1 isoform Iso 1
#14	A1AG2	ORM2	5.03	23603	neXtProt	P19652-1	23	1	1	1	1	0.16	Alpha-1-acid glycoprotein 2 isoform Iso 1
#13	A1AT	SERPINA1	5.37	46737	neXtProt	P01009-1	13	3	1	2	1	0.08	Alpha-1-antitrypsin isoform Iso 1
#14	A1AT	SERPINA1	5.37	46737	neXtProt	P01009-1	19	2	1	2	1	0.08	Alpha-1-antitrypsin isoform Iso 1
#20	A1AT	SERPINA1	5.37	46737	neXtProt	P01009-1	101	14	7	8	5	0.47	Alpha-1-antitrypsin isoform Iso 1
#40	A1CF	A1CF	8.6	65202	neXtProt	Q9NQ94-1	15	4	1	4	1	0.06	APOBEC1 complementation factor isoform Iso 1
#45	A1CF	A1CF	8.6	65202	neXtProt	Q9NQ94-1	79	10	7	7	5	0.32	APOBEC1 complementation factor isoform Iso 1
#45	A1CF	A1CF	9.1	58871	neXtProt	Q9NQ94-6	113	14	7	10	6	0.45	APOBEC1 complementation factor isoform Iso 6
#1	A2MG	A2M	6.03	163291	neXtProt	P01023-1	50	3	1	3	1	0.02	Alpha-2-macroglobulin isoform Iso 1
#2	A2MG	A2M	6.03	163291	neXtProt	P01023-1	23	3	1	3	1	0.02	Alpha-2-macroglobulin isoform Iso 1
#20	A2MG	A2M	6.03	163291	neXtProt	P01023-1	37	3	1	3	1	0.02	Alpha-2-macroglobulin isoform Iso 1
#21	A2MG	A2M	6.03	163291	neXtProt	P01023-1	27	2	1	2	1	0.02	Alpha-2-macroglobulin isoform Iso 1
#22	A2MG	A2M	6.03	163291	neXtProt	P01023-1	40	3	2	3	2	0.05	Alpha-2-macroglobulin isoform Iso 1
#23	A2MG	A2M	6.03	163291	neXtProt	P01023-1	45	2	1	1	1	0.02	Alpha-2-macroglobulin isoform Iso 1
#24	A2MG	A2M	6.03	163291	neXtProt	P01023-1	75	4	3	3	2	0.05	Alpha-2-macroglobulin isoform Iso 1
#25	A2MG	A2M	6.03	163291	neXtProt	P01023-1	73	5	3	3	2	0.05	Alpha-2-macroglobulin isoform Iso 1
#26	A2MG	A2M	6.03	163291	neXtProt	P01023-1	53	5	2	4	2	0.05	Alpha-2-macroglobulin isoform Iso 1
#27	A2MG	A2M	6.03	163291	neXtProt	P01023-1	49	4	2	3	2	0.05	Alpha-2-macroglobulin isoform Iso 1
#28	A2MG	A2M	6.03	163291	neXtProt	P01023-1	36	3	2	2	2	0.05	Alpha-2-macroglobulin isoform Iso 1
#29	A2MG	A2M	6.03	163291	neXtProt	P01023-1	143	9	7	7	5	0.12	Alpha-2-macroglobulin isoform Iso 1
#3	A2MG	A2M	6.03	163291	neXtProt	P01023-1	35	1	1	1	1	0.02	Alpha-2-macroglobulin isoform Iso 1
#30	A2MG	A2M	6.03	163291	neXtProt	P01023-1	201	13	8	8	5	0.12	Alpha-2-macroglobulin isoform Iso 1
#31	A2MG	A2M	6.03	163291	neXtProt	P01023-1	210	19	10	13	6	0.14	Alpha-2-macroglobulin isoform Iso 1
#32	A2MG	A2M	6.03	163291	neXtProt	P01023-1	231	14	7	9	5	0.12	Alpha-2-macroglobulin isoform Iso 1
#33	A2MG	A2M	6.03	163291	neXtProt	P01023-1	155	11	6	6	4	0.09	Alpha-2-macroglobulin isoform Iso 1
#34	A2MG	A2M	6.03	163291	neXtProt	P01023-1	54	4	2	3	1	0.02	Alpha-2-macroglobulin isoform Iso 1
#35	A2MG	A2M	6.03	163291	neXtProt	P01023-1	37	4	2	4	2	0.05	Alpha-2-macroglobulin isoform Iso 1
#36	A2MG	A2M	6.03	163291	neXtProt	P01023-1	26	4	1	2	1	0.02	Alpha-2-macroglobulin isoform Iso 1
#37	A2MG	A2M	6.03	163291	neXtProt	P01023-1	15	1	1	1	1	0.02	Alpha-2-macroglobulin isoform Iso 1
#39	A2MG	A2M	6.03	163291	neXtProt	P01023-1	47	1	1	1	1	0.02	Alpha-2-macroglobulin isoform Iso 1
#41	A2MG	A2M	6.03	163291	neXtProt	P01023-1	42	2	1	2	1	0.02	Alpha-2-macroglobulin isoform Iso 1
#44	A2MG	A2M	6.03	163291	neXtProt	P01023-1	19	4	1	4	1	0.02	Alpha-2-macroglobulin isoform Iso 1
#6	A2MG	A2M	6.03	163291	neXtProt	P01023-1	60	2	2	2	2	0.05	Alpha-2-macroglobulin isoform Iso 1
#7	A2MG	A2M	6.03	163291	neXtProt	P01023-1	52	1	1	1	1	0.02	Alpha-2-macroglobulin isoform Iso 1
#7	A7L3B	ATXN7L3B	4.27	10771	neXtProt	Q96GX2-1	31	2	2	1	1	0.37	Putative ataxin-7-like protein 3B isoform Iso 1
#40	AA2AR	ADORA2A	8.34	44707	neXtProt	P29274-1	14	1	1	1	1	0.08	Adenosine receptor A2a isoform Iso 1
#25	AAAT	SLC1A5	5.34	56598	neXtProt	Q15758-1	17	1	1	1	1	0.07	Neutral amino acid transporter B(0) isoform Iso 1
#10	AACT	SERPINA3	5.33	47650	neXtProt	P01011-1	45	9	3	4	2	0.16	Alpha-1-antichymotrypsin isoform Iso 1
#11	AACT	SERPINA3	5.33	47650	neXtProt	P01011-1	77	5	3	3	3	0.25	Alpha-1-antichymotrypsin isoform Iso 1
#12	AACT	SERPINA3	5.33	47650	neXtProt	P01011-1	14	2	1	2	1	0.08	Alpha-1-antichymotrypsin isoform Iso 1
#17	AACT	SERPINA3	5.33	47650	neXtProt	P01011-1	40	1	1	1	1	0.08	Alpha-1-antichymotrypsin isoform Iso 1
#18	AACT	SERPINA3	5.33	47650	neXtProt	P01011-1	251	15	12	7	7	0.7	Alpha-1-antichymotrypsin isoform Iso 1
#19	AACT	SERPINA3	5.33	47650	neXtProt	P01011-1	98	4	4	3	3	0.25	Alpha-1-antichymotrypsin isoform Iso 1
#9	AACT	SERPINA3	5.33	47650	neXtProt	P01011-1	29	2	1	2	1	0.08	Alpha-1-antichymotrypsin isoform Iso 1
#22	AAKB2	PRKAB2	5.99	30302	neXtProt	O43741-1	51	1	1	1	1	0.12	5'-AMP-activated protein kinase subunit beta-2 isoform Iso 1
#10	AAMP	AAMP	4.29	46751	neXtProt	Q13685-1	32	1	1	1	1	0.08	Angio-associated migratory cell protein isoform Iso 1
#43	AAMP	AAMP	4.29	46751	neXtProt	Q13685-1	28	1	1	1	1	0.08	Angio-associated migratory cell protein isoform Iso 1
#44	AAMP	AAMP	4.29	46751	neXtProt	Q13685-1	21	1	1	1	1	0.08	Angio-associated migratory cell protein isoform Iso 1
#8	AAMP	AAMP	4.29	46751	neXtProt	Q13685-1	454	15	14	7	7	0.85	Angio-associated migratory cell protein isoform Iso 1
#9	AAMP	AAMP	4.29	46751	neXtProt	Q13685-1	528	16	16	7	7	1	Angio-associated migratory cell protein isoform Iso 1
#1	AATC	GOT1	6.53	46247	neXtProt	P17174-1	167	13	10	9	8	0.86	Aspartate aminotransferase, cytoplasmic isoform Iso 1
#2	AATC	GOT1	6.53	46247	neXtProt	P17174-1	162	12	10	8	7	0.72	Aspartate aminotransferase, cytoplasmic isoform Iso 1
#27	AATC	GOT1	6.53	46247	neXtProt	P17174-1	48	2	1	2	1	0.08	Aspartate aminotransferase, cytoplasmic isoform Iso 1
#28	AATC	GOT1	6.53	46247	neXtProt	P17174-1	14	2	1	2	1	0.08	Aspartate aminotransferase, cytoplasmic isoform Iso 1
#29	AATC	GOT1	6.53	46247	neXtProt	P17174-1	29	3	1	3	1	0.08	Aspartate aminotransferase, cytoplasmic isoform Iso 1
#3	AATC	GOT1	6.53	46247	neXtProt	P17174-1	111	6	6	5	5	0.48	Aspartate aminotransferase, cytoplasmic isoform Iso 1
#30	AATC	GOT1	6.53	46247	neXtProt	P17174-1	79	7	5	5	4	0.37	Aspartate aminotransferase, cytoplasmic isoform Iso 1
#31	AATC	GOT1	6.53	46247	neXtProt	P17174-1	119	8	6	5	5	0.48	Aspartate aminotransferase, cytoplasmic isoform Iso 1
#32	AATC	GOT1	6.53	46247	neXtProt	P17174-1	24	1	1	1	1	0.08	Aspartate aminotransferase, cytoplasmic isoform Iso 1
#33	AATC	GOT1	6.53	46247	neXtProt	P17174-1	627	35	29	18	15	2.22	Aspartate aminotransferase, cytoplasmic isoform Iso 1
#34	AATC	GOT1	6.53	46247	neXtProt	P17174-1	943	45	38	18	16	3.39	Aspartate aminotransferase, cytoplasmic isoform Iso 1
#35	AATC	GOT1	6.53	46247	neXtProt	P17174-1	1001	42	36	18	15	2.76	Aspartate aminotransferase, cytoplasmic isoform Iso 1
#36	AATC	GOT1	6.53	46247	neXtProt	P17174-1	773	41	35	18	14	2.48	Aspartate aminotransferase, cytoplasmic isoform Iso 1
#37	AATC	GOT1	6.53	46247	neXtProt	P17174-1	418	20	14	12	8	0.86	Aspartate aminotransferase, cytoplasmic isoform Iso 1
#38	AATC	GOT1	6.53	46247	neXtProt	P17174-1	247	13	7	9	5	0.48	Aspartate aminotransferase, cytoplasmic isoform Iso 1
#39	AATC	GOT1	6.53	46247	neXtProt	P17174-1	50	2	1	2	1	0.08	Aspartate aminotransferase, cytoplasmic isoform Iso 1
#4	AATC	GOT1	6.53	46247	neXtProt	P17174-1	31	1	1	1	1	0.08	Aspartate aminotransferase, cytoplasmic isoform Iso 1
#40	AATC	GOT1	6.53	46247	neXtProt	P17174-1	62	2	2	1	1	0.08	Aspartate aminotransferase, cytoplasmic isoform Iso 1
#41	AATC	GOT1	6.53	46247	neXtProt	P17174-1	37	3	2	2	1	0.08	Aspartate aminotransferase, cytoplasmic isoform Iso 1
#42	AATC	GOT1	6.53	46247	neXtProt	P17174-1	52	6	3	4	3	0.26	Aspartate aminotransferase, cytoplasmic isoform Iso 1
#43	AATC	GOT1	6.53	46247	neXtProt	P17174-1	33	3	2	3	2	0.17	Aspartate aminotransferase, cytoplasmic isoform Iso 1
#44	AATC	GOT1	6.53	46247	neXtProt	P17174-1	39	4	2	4	2	0.17	Aspartate aminotransferase, cytoplasmic isoform Iso 1
#45	AATC	GOT1	6.53	46247	neXtProt	P17174-1	18	2	1	2	1	0.08	Aspartate aminotransferase, cytoplasmic isoform Iso 1
#47	AATC	GOT1	6.53	46247	neXtProt	P17174-1	80	7	5	4	3	0.26	Aspartate aminotransferase, cytoplasmic isoform Iso 1
#48	AATC	GOT1	6.53	46247	neXtProt	P17174-1	34	2	1	2	1	0.08	Aspartate aminotransferase, cytoplasmic isoform Iso 1
#5	AATC	GOT1	6.53	46247	neXtProt	P17174-1	40	3	2	3	2	0.17	Aspartate aminotransferase, cytoplasmic isoform Iso 1
#6	AATC	GOT1	6.53	46247	neXtProt	P17174-1	24	1	1	1	1	0.08	Aspartate aminotransferase, cytoplasmic isoform Iso 1
#7	AATC	GOT1	6.53	46247	neXtProt	P17174-1	15	1	1	1	1	0.08	Aspartate aminotransferase, cytoplasmic isoform Iso 1
#7	AATF	AATF	4.83	63133	neXtProt	Q9NY61-1	103	6	5	4	4	0.26	Protein AATF isoform Iso 1
#8	AATF	AATF	4.83	63133	neXtProt	Q9NY61-1	18	2	2	2	2	0.12	Protein AATF isoform Iso 1
#1	AATM	GOT2	9.14	47517	neXtProt	P00505-1	505	19	15	12	9	0.98	Aspartate aminotransferase, mitochondrial isoform Iso 1
#2	AATM	GOT2	9.14	47517	neXtProt	P00505-1	262	13	11	9	7	0.7	Aspartate aminotransferase, mitochondrial isoform Iso 1
#29	AATM	GOT2	9.14	47517	neXtProt	P00505-1	40	1	1	1	1	0.08	Aspartate aminotransferase, mitochondrial isoform Iso 1
#3	AATM	GOT2	9.14	47517	neXtProt	P00505-1	226	10	9	8	7	0.7	Aspartate aminotransferase, mitochondrial isoform Iso 1
#36	AATM	GOT2	9.14	47517	neXtProt	P00505-1	48	1	1	1	1	0.08	Aspartate aminotransferase, mitochondrial isoform Iso 1
#37	AATM	GOT2	9.14	47517	neXtProt	P00505-1	65	3	1	2	1	0.08	Aspartate aminotransferase, mitochondrial isoform Iso 1
#38	AATM	GOT2	9.14	47517	neXtProt	P00505-1	89	4	2	2	1	0.08	Aspartate aminotransferase, mitochondrial isoform Iso 1
#39	AATM	GOT2	9.14	47517	neXtProt	P00505-1	544	22	20	11	11	1.3	Aspartate aminotransferase, mitochondrial isoform Iso 1
#4	AATM	GOT2	9.14	47517	neXtProt	P00505-1	155	5	4	4	3	0.26	Aspartate aminotransferase, mitochondrial isoform Iso 1
#40	AATM	GOT2	9.14	47517	neXtProt	P00505-1	1025	49	40	21	18	2.91	Aspartate aminotransferase, mitochondrial isoform Iso 1
#41	AATM	GOT2	9.14	47517	neXtProt	P00505-1	700	45	32	20	17	2.62	Aspartate aminotransferase, mitochondrial isoform Iso 1
#42	AATM	GOT2	9.14	47517	neXtProt	P00505-1	1352	66	53	21	19	4.29	Aspartate aminotransferase, mitochondrial isoform Iso 1
#43	AATM	GOT2	9.14	47517	neXtProt	P00505-1	1282	63	55	23	21	5.64	Aspartate aminotransferase, mitochondrial isoform Iso 1
#44	AATM	GOT2	9.14	47517	neXtProt	P00505-1	994	49	39	21	17	2.91	Aspartate aminotransferase, mitochondrial isoform Iso 1
#45	AATM	GOT2	9.14	47517	neXtProt	P00505-1	634	31	25	16	15	2.11	Aspartate aminotransferase, mitochondrial isoform Iso 1
#46	AATM	GOT2	9.14	47517	neXtProt	P00505-1	500	49	34	20	17	2.91	Aspartate aminotransferase, mitochondrial isoform Iso 1
#47	AATM	GOT2	9.14	47517	neXtProt	P00505-1	328	10	9	6	5	0.46	Aspartate aminotransferase, mitochondrial isoform Iso 1
#48	AATM	GOT2	9.14	47517	neXtProt	P00505-1	224	10	6	6	3	0.26	Aspartate aminotransferase, mitochondrial isoform Iso 1
#5	AATM	GOT2	9.14	47517	neXtProt	P00505-1	188	7	6	7	6	0.58	Aspartate aminotransferase, mitochondrial isoform Iso 1
#6	AATM	GOT2	9.14	47517	neXtProt	P00505-1	203	8	6	6	4	0.35	Aspartate aminotransferase, mitochondrial isoform Iso 1
#7	AATM	GOT2	9.14	47517	neXtProt	P00505-1	126	6	5	4	4	0.35	Aspartate aminotransferase, mitochondrial isoform Iso 1
#8	AATM	GOT2	9.14	47517	neXtProt	P00505-1	77	2	2	2	2	0.16	Aspartate aminotransferase, mitochondrial isoform Iso 1
#28	ABC3C	APOBEC3C	7.52	22826	neXtProt	Q9NRW3-1	40	1	1	1	1	0.17	DNA dC->dU-editing enzyme APOBEC-3C isoform Iso 1
#35	ABC3C	APOBEC3C	7.52	22826	neXtProt	Q9NRW3-1	27	1	1	1	1	0.17	DNA dC->dU-editing enzyme APOBEC-3C isoform Iso 1
#36	ABC3C	APOBEC3C	7.52	22826	neXtProt	Q9NRW3-1	31	1	1	1	1	0.17	DNA dC->dU-editing enzyme APOBEC-3C isoform Iso 1
#37	ABC3C	APOBEC3C	7.52	22826	neXtProt	Q9NRW3-1	31	1	1	1	1	0.17	DNA dC->dU-editing enzyme APOBEC-3C isoform Iso 1
#38	ABC3C	APOBEC3C	7.52	22826	neXtProt	Q9NRW3-1	35	1	1	1	1	0.17	DNA dC->dU-editing enzyme APOBEC-3C isoform Iso 1
#9	ABCB8	ABCB8	9.21	79989	neXtProt	Q9NUT2-1	20	2	1	1	1	0.05	ATP-binding cassette sub-family B member 8, mitochondrial isoform Iso 1
#17	ABCD1	ABCD1	9.09	82937	neXtProt	P33897-1	33	2	1	1	1	0.04	ATP-binding cassette sub-family D member 1 isoform Iso 1
#25	ABCD3	ABCD3	9.41	75475	neXtProt	P28288-1	16	1	1	1	1	0.05	ATP-binding cassette sub-family D member 3 isoform Iso 1
#38	ABCD3	ABCD3	9.41	75475	neXtProt	P28288-1	25	1	1	1	1	0.05	ATP-binding cassette sub-family D member 3 isoform Iso 1
#1	ABCE1	ABCE1	8.63	67314	neXtProt	P61221-1	31	2	1	2	1	0.06	ATP-binding cassette sub-family E member 1 isoform Iso 1
#18	ABCE1	ABCE1	8.63	67314	neXtProt	P61221-1	16	1	1	1	1	0.06	ATP-binding cassette sub-family E member 1 isoform Iso 1
#20	ABCE1	ABCE1	8.63	67314	neXtProt	P61221-1	32	1	1	1	1	0.06	ATP-binding cassette sub-family E member 1 isoform Iso 1
#21	ABCE1	ABCE1	8.63	67314	neXtProt	P61221-1	46	1	1	1	1	0.06	ATP-binding cassette sub-family E member 1 isoform Iso 1
#22	ABCE1	ABCE1	8.63	67314	neXtProt	P61221-1	50	1	1	1	1	0.06	ATP-binding cassette sub-family E member 1 isoform Iso 1
#23	ABCE1	ABCE1	8.63	67314	neXtProt	P61221-1	47	1	1	1	1	0.06	ATP-binding cassette sub-family E member 1 isoform Iso 1
#24	ABCE1	ABCE1	8.63	67314	neXtProt	P61221-1	29	2	2	2	2	0.11	ATP-binding cassette sub-family E member 1 isoform Iso 1
#25	ABCE1	ABCE1	8.63	67314	neXtProt	P61221-1	24	2	1	2	1	0.06	ATP-binding cassette sub-family E member 1 isoform Iso 1
#27	ABCE1	ABCE1	8.63	67314	neXtProt	P61221-1	16	1	1	1	1	0.06	ATP-binding cassette sub-family E member 1 isoform Iso 1
#28	ABCE1	ABCE1	8.63	67314	neXtProt	P61221-1	34	2	1	2	1	0.06	ATP-binding cassette sub-family E member 1 isoform Iso 1
#29	ABCE1	ABCE1	8.63	67314	neXtProt	P61221-1	90	3	3	3	3	0.17	ATP-binding cassette sub-family E member 1 isoform Iso 1
#30	ABCE1	ABCE1	8.63	67314	neXtProt	P61221-1	110	10	7	6	5	0.31	ATP-binding cassette sub-family E member 1 isoform Iso 1
#31	ABCE1	ABCE1	8.63	67314	neXtProt	P61221-1	56	5	5	5	5	0.31	ATP-binding cassette sub-family E member 1 isoform Iso 1
#32	ABCE1	ABCE1	8.63	67314	neXtProt	P61221-1	32	3	3	3	3	0.17	ATP-binding cassette sub-family E member 1 isoform Iso 1
#33	ABCE1	ABCE1	8.63	67314	neXtProt	P61221-1	19	2	1	2	1	0.06	ATP-binding cassette sub-family E member 1 isoform Iso 1
#34	ABCE1	ABCE1	8.63	67314	neXtProt	P61221-1	31	2	1	2	1	0.06	ATP-binding cassette sub-family E member 1 isoform Iso 1
#35	ABCE1	ABCE1	8.63	67314	neXtProt	P61221-1	51	1	1	1	1	0.06	ATP-binding cassette sub-family E member 1 isoform Iso 1
#36	ABCE1	ABCE1	8.63	67314	neXtProt	P61221-1	29	1	1	1	1	0.06	ATP-binding cassette sub-family E member 1 isoform Iso 1
#37	ABCE1	ABCE1	8.63	67314	neXtProt	P61221-1	14	1	1	1	1	0.06	ATP-binding cassette sub-family E member 1 isoform Iso 1
#38	ABCE1	ABCE1	8.63	67314	neXtProt	P61221-1	32	2	1	2	1	0.06	ATP-binding cassette sub-family E member 1 isoform Iso 1
#39	ABCE1	ABCE1	8.63	67314	neXtProt	P61221-1	55	3	1	3	1	0.06	ATP-binding cassette sub-family E member 1 isoform Iso 1
#4	ABCE1	ABCE1	8.63	67314	neXtProt	P61221-1	16	1	1	1	1	0.06	ATP-binding cassette sub-family E member 1 isoform Iso 1
#40	ABCE1	ABCE1	8.63	67314	neXtProt	P61221-1	33	2	2	2	2	0.11	ATP-binding cassette sub-family E member 1 isoform Iso 1
#41	ABCE1	ABCE1	8.63	67314	neXtProt	P61221-1	53	1	1	1	1	0.06	ATP-binding cassette sub-family E member 1 isoform Iso 1
#7	ABCE1	ABCE1	8.63	67314	neXtProt	P61221-1	26	1	1	1	1	0.06	ATP-binding cassette sub-family E member 1 isoform Iso 1
#10	ABCF1	ABCF1	6.4	95925	neXtProt	Q8NE71-1	79	3	3	2	2	0.08	ATP-binding cassette sub-family F member 1 isoform Iso 1
#11	ABCF1	ABCF1	6.4	95925	neXtProt	Q8NE71-1	123	5	4	3	3	0.12	ATP-binding cassette sub-family F member 1 isoform Iso 1
#12	ABCF1	ABCF1	6.4	95925	neXtProt	Q8NE71-1	44	1	1	1	1	0.04	ATP-binding cassette sub-family F member 1 isoform Iso 1
#13	ABCF1	ABCF1	6.4	95925	neXtProt	Q8NE71-1	18	1	1	1	1	0.04	ATP-binding cassette sub-family F member 1 isoform Iso 1
#15	ABCF1	ABCF1	6.4	95925	neXtProt	Q8NE71-1	57	3	2	3	2	0.08	ATP-binding cassette sub-family F member 1 isoform Iso 1
#16	ABCF1	ABCF1	6.4	95925	neXtProt	Q8NE71-1	340	13	12	7	7	0.3	ATP-binding cassette sub-family F member 1 isoform Iso 1
#17	ABCF1	ABCF1	6.4	95925	neXtProt	Q8NE71-1	34	1	1	1	1	0.04	ATP-binding cassette sub-family F member 1 isoform Iso 1
#18	ABCF1	ABCF1	6.4	95925	neXtProt	Q8NE71-1	69	2	2	2	2	0.08	ATP-binding cassette sub-family F member 1 isoform Iso 1
#19	ABCF1	ABCF1	6.4	95925	neXtProt	Q8NE71-1	96	3	2	2	1	0.04	ATP-binding cassette sub-family F member 1 isoform Iso 1
#20	ABCF1	ABCF1	6.4	95925	neXtProt	Q8NE71-1	55	1	1	1	1	0.04	ATP-binding cassette sub-family F member 1 isoform Iso 1
#21	ABCF1	ABCF1	6.4	95925	neXtProt	Q8NE71-1	34	2	1	2	1	0.04	ATP-binding cassette sub-family F member 1 isoform Iso 1
#22	ABCF1	ABCF1	6.4	95925	neXtProt	Q8NE71-1	69	2	2	1	1	0.04	ATP-binding cassette sub-family F member 1 isoform Iso 1
#23	ABCF1	ABCF1	6.4	95925	neXtProt	Q8NE71-1	37	2	2	1	1	0.04	ATP-binding cassette sub-family F member 1 isoform Iso 1
#24	ABCF1	ABCF1	6.4	95925	neXtProt	Q8NE71-1	113	4	4	2	2	0.08	ATP-binding cassette sub-family F member 1 isoform Iso 1
#25	ABCF1	ABCF1	6.4	95925	neXtProt	Q8NE71-1	27	1	1	1	1	0.04	ATP-binding cassette sub-family F member 1 isoform Iso 1
#26	ABCF1	ABCF1	6.4	95925	neXtProt	Q8NE71-1	34	2	2	1	1	0.04	ATP-binding cassette sub-family F member 1 isoform Iso 1
#27	ABCF1	ABCF1	6.4	95925	neXtProt	Q8NE71-1	50	2	2	1	1	0.04	ATP-binding cassette sub-family F member 1 isoform Iso 1
#28	ABCF1	ABCF1	6.4	95925	neXtProt	Q8NE71-1	14	3	1	2	1	0.04	ATP-binding cassette sub-family F member 1 isoform Iso 1
#29	ABCF1	ABCF1	6.4	95925	neXtProt	Q8NE71-1	62	2	2	1	1	0.04	ATP-binding cassette sub-family F member 1 isoform Iso 1
#30	ABCF1	ABCF1	6.4	95925	neXtProt	Q8NE71-1	31	1	1	1	1	0.04	ATP-binding cassette sub-family F member 1 isoform Iso 1
#31	ABCF1	ABCF1	6.4	95925	neXtProt	Q8NE71-1	44	2	1	2	1	0.04	ATP-binding cassette sub-family F member 1 isoform Iso 1
#32	ABCF1	ABCF1	6.4	95925	neXtProt	Q8NE71-1	24	2	1	2	1	0.04	ATP-binding cassette sub-family F member 1 isoform Iso 1
#43	ABCF1	ABCF1	6.4	95925	neXtProt	Q8NE71-1	14	1	1	1	1	0.04	ATP-binding cassette sub-family F member 1 isoform Iso 1
#6	ABCF1	ABCF1	6.4	95925	neXtProt	Q8NE71-1	28	1	1	1	1	0.04	ATP-binding cassette sub-family F member 1 isoform Iso 1
#7	ABCF1	ABCF1	6.4	95925	neXtProt	Q8NE71-1	19	1	1	1	1	0.04	ATP-binding cassette sub-family F member 1 isoform Iso 1
#8	ABCF1	ABCF1	6.4	95925	neXtProt	Q8NE71-1	66	3	2	3	2	0.08	ATP-binding cassette sub-family F member 1 isoform Iso 1
#9	ABCF1	ABCF1	6.4	95925	neXtProt	Q8NE71-1	36	2	1	2	1	0.04	ATP-binding cassette sub-family F member 1 isoform Iso 1
#28	ABCF3	ABCF3	5.95	79744	neXtProt	Q9NUQ8-1	35	3	1	3	1	0.05	ATP-binding cassette sub-family F member 3 isoform Iso 1
#26	ABD12	ABHD12	8.87	45097	neXtProt	Q8N2K0-1	44	1	1	1	1	0.08	Monoacylglycerol lipase ABHD12 isoform Iso 1
#29	ABD12	ABHD12	8.87	45097	neXtProt	Q8N2K0-1	17	3	1	2	1	0.08	Monoacylglycerol lipase ABHD12 isoform Iso 1
#31	ABHD3	ABHD3	6.7	46009	neXtProt	Q8WU67-1	14	1	1	1	1	0.08	Phospholipase ABHD3 isoform Iso 1
#25	ABHDA	ABHD10	8.81	33932	neXtProt	Q9NUJ1-1	251	13	11	7	7	1.09	Mycophenolic acid acyl-glucuronide esterase, mitochondrial isoform Iso 1
#30	ABHDA	ABHD10	8.81	33932	neXtProt	Q9NUJ1-1	31	1	1	1	1	0.11	Mycophenolic acid acyl-glucuronide esterase, mitochondrial isoform Iso 1
#31	ABHDA	ABHD10	8.81	33932	neXtProt	Q9NUJ1-1	42	2	2	2	2	0.23	Mycophenolic acid acyl-glucuronide esterase, mitochondrial isoform Iso 1
#32	ABHDA	ABHD10	8.81	33932	neXtProt	Q9NUJ1-1	175	9	7	7	5	0.69	Mycophenolic acid acyl-glucuronide esterase, mitochondrial isoform Iso 1
#33	ABHDA	ABHD10	8.81	33932	neXtProt	Q9NUJ1-1	212	11	9	8	7	1.09	Mycophenolic acid acyl-glucuronide esterase, mitochondrial isoform Iso 1
#34	ABHDA	ABHD10	8.81	33932	neXtProt	Q9NUJ1-1	214	12	11	8	7	1.09	Mycophenolic acid acyl-glucuronide esterase, mitochondrial isoform Iso 1
#35	ABHDA	ABHD10	8.81	33932	neXtProt	Q9NUJ1-1	84	8	5	7	4	0.52	Mycophenolic acid acyl-glucuronide esterase, mitochondrial isoform Iso 1
#36	ABHDA	ABHD10	8.81	33932	neXtProt	Q9NUJ1-1	22	1	1	1	1	0.11	Mycophenolic acid acyl-glucuronide esterase, mitochondrial isoform Iso 1
#35	ABHDB	ABHD11	9.5	34689	neXtProt	Q8NFV4-1	27	2	1	2	1	0.11	Alpha/beta hydrolase domain-containing protein 11 isoform Iso 1
#24	ABHEB	ABHD14B	5.94	22345	neXtProt	Q96IU4-1	869	51	35	8	8	3.15	Alpha/beta hydrolase domain-containing protein 14B isoform Iso 1
#25	ABHEB	ABHD14B	5.94	22345	neXtProt	Q96IU4-1	29	1	1	1	1	0.17	Alpha/beta hydrolase domain-containing protein 14B isoform Iso 1
#5	ABI1	ABI1	6.57	55080	neXtProt	Q8IZP0-1	41	2	2	1	1	0.07	Abl interactor 1 isoform Iso 1
#6	ABI1	ABI1	6.57	55080	neXtProt	Q8IZP0-1	48	2	2	1	1	0.07	Abl interactor 1 isoform Iso 1
#29	ACACA	ACACA	5.95	265553	neXtProt	Q13085-1	25	2	1	2	1	0.01	Acetyl-CoA carboxylase 1 isoform Iso 1
#30	ACAD8	ACAD8	8.12	45070	neXtProt	Q9UKU7-1	17	1	1	1	1	0.08	Isobutyryl-CoA dehydrogenase, mitochondrial isoform Iso 1
#35	ACAD8	ACAD8	8.12	45070	neXtProt	Q9UKU7-1	30	1	1	1	1	0.08	Isobutyryl-CoA dehydrogenase, mitochondrial isoform Iso 1
#1	ACADM	ACADM	8.61	46588	neXtProt	P11310-1	37	2	2	2	2	0.17	Medium-chain specific acyl-CoA dehydrogenase, mitochondrial isoform Iso 1
#2	ACADM	ACADM	8.61	46588	neXtProt	P11310-1	43	3	2	3	2	0.17	Medium-chain specific acyl-CoA dehydrogenase, mitochondrial isoform Iso 1
#28	ACADM	ACADM	8.61	46588	neXtProt	P11310-1	31	1	1	1	1	0.08	Medium-chain specific acyl-CoA dehydrogenase, mitochondrial isoform Iso 1
#29	ACADM	ACADM	8.61	46588	neXtProt	P11310-1	41	2	2	2	2	0.17	Medium-chain specific acyl-CoA dehydrogenase, mitochondrial isoform Iso 1
#3	ACADM	ACADM	8.61	46588	neXtProt	P11310-1	17	2	1	2	1	0.08	Medium-chain specific acyl-CoA dehydrogenase, mitochondrial isoform Iso 1
#30	ACADM	ACADM	8.61	46588	neXtProt	P11310-1	52	2	2	2	2	0.17	Medium-chain specific acyl-CoA dehydrogenase, mitochondrial isoform Iso 1
#31	ACADM	ACADM	8.61	46588	neXtProt	P11310-1	35	2	1	2	1	0.08	Medium-chain specific acyl-CoA dehydrogenase, mitochondrial isoform Iso 1
#32	ACADM	ACADM	8.61	46588	neXtProt	P11310-1	137	11	7	8	5	0.47	Medium-chain specific acyl-CoA dehydrogenase, mitochondrial isoform Iso 1
#33	ACADM	ACADM	8.61	46588	neXtProt	P11310-1	69	3	3	3	3	0.26	Medium-chain specific acyl-CoA dehydrogenase, mitochondrial isoform Iso 1
#34	ACADM	ACADM	8.61	46588	neXtProt	P11310-1	105	8	5	5	3	0.36	Medium-chain specific acyl-CoA dehydrogenase, mitochondrial isoform Iso 1
#35	ACADM	ACADM	8.61	46588	neXtProt	P11310-1	187	16	11	7	6	0.72	Medium-chain specific acyl-CoA dehydrogenase, mitochondrial isoform Iso 1
#36	ACADM	ACADM	8.61	46588	neXtProt	P11310-1	166	13	10	7	6	0.72	Medium-chain specific acyl-CoA dehydrogenase, mitochondrial isoform Iso 1
#37	ACADM	ACADM	8.61	46588	neXtProt	P11310-1	112	8	6	6	5	0.47	Medium-chain specific acyl-CoA dehydrogenase, mitochondrial isoform Iso 1
#38	ACADM	ACADM	8.61	46588	neXtProt	P11310-1	14	2	1	2	1	0.08	Medium-chain specific acyl-CoA dehydrogenase, mitochondrial isoform Iso 1
#45	ACADM	ACADM	8.61	46588	neXtProt	P11310-1	17	1	1	1	1	0.08	Medium-chain specific acyl-CoA dehydrogenase, mitochondrial isoform Iso 1
#1	ACADS	ACADS	8.13	44297	neXtProt	P16219-1	27	2	1	2	1	0.08	Short-chain specific acyl-CoA dehydrogenase, mitochondrial isoform Iso 1
#2	ACADS	ACADS	8.13	44297	neXtProt	P16219-1	13	4	1	3	1	0.08	Short-chain specific acyl-CoA dehydrogenase, mitochondrial isoform Iso 1
#27	ACADS	ACADS	8.13	44297	neXtProt	P16219-1	129	6	4	5	4	0.38	Short-chain specific acyl-CoA dehydrogenase, mitochondrial isoform Iso 1
#28	ACADS	ACADS	8.13	44297	neXtProt	P16219-1	117	7	4	5	4	0.38	Short-chain specific acyl-CoA dehydrogenase, mitochondrial isoform Iso 1
#29	ACADS	ACADS	8.13	44297	neXtProt	P16219-1	512	17	13	7	7	0.76	Short-chain specific acyl-CoA dehydrogenase, mitochondrial isoform Iso 1
#30	ACADS	ACADS	8.13	44297	neXtProt	P16219-1	370	14	11	7	7	0.76	Short-chain specific acyl-CoA dehydrogenase, mitochondrial isoform Iso 1
#31	ACADS	ACADS	8.13	44297	neXtProt	P16219-1	274	12	10	7	7	0.76	Short-chain specific acyl-CoA dehydrogenase, mitochondrial isoform Iso 1
#32	ACADS	ACADS	8.13	44297	neXtProt	P16219-1	255	15	9	7	6	0.63	Short-chain specific acyl-CoA dehydrogenase, mitochondrial isoform Iso 1
#33	ACADS	ACADS	8.13	44297	neXtProt	P16219-1	229	12	11	6	6	0.63	Short-chain specific acyl-CoA dehydrogenase, mitochondrial isoform Iso 1
#34	ACADS	ACADS	8.13	44297	neXtProt	P16219-1	161	9	7	6	5	0.5	Short-chain specific acyl-CoA dehydrogenase, mitochondrial isoform Iso 1
#35	ACADS	ACADS	8.13	44297	neXtProt	P16219-1	38	1	1	1	1	0.08	Short-chain specific acyl-CoA dehydrogenase, mitochondrial isoform Iso 1
#1	ACADV	ACADVL	8.92	70390	neXtProt	P49748-1	55	3	2	3	2	0.11	Very long-chain specific acyl-CoA dehydrogenase, mitochondrial isoform Iso 1
#14	ACADV	ACADVL	8.92	70390	neXtProt	P49748-1	63	3	2	2	1	0.05	Very long-chain specific acyl-CoA dehydrogenase, mitochondrial isoform Iso 1
#2	ACADV	ACADVL	8.92	70390	neXtProt	P49748-1	61	4	3	4	3	0.17	Very long-chain specific acyl-CoA dehydrogenase, mitochondrial isoform Iso 1
#26	ACADV	ACADVL	8.92	70390	neXtProt	P49748-1	18	1	1	1	1	0.05	Very long-chain specific acyl-CoA dehydrogenase, mitochondrial isoform Iso 1
#28	ACADV	ACADVL	8.92	70390	neXtProt	P49748-1	36	2	2	2	2	0.11	Very long-chain specific acyl-CoA dehydrogenase, mitochondrial isoform Iso 1
#30	ACADV	ACADVL	8.92	70390	neXtProt	P49748-1	32	1	1	1	1	0.05	Very long-chain specific acyl-CoA dehydrogenase, mitochondrial isoform Iso 1
#32	ACADV	ACADVL	8.92	70390	neXtProt	P49748-1	31	1	1	1	1	0.05	Very long-chain specific acyl-CoA dehydrogenase, mitochondrial isoform Iso 1
#33	ACADV	ACADVL	8.92	70390	neXtProt	P49748-1	19	1	1	1	1	0.05	Very long-chain specific acyl-CoA dehydrogenase, mitochondrial isoform Iso 1
#35	ACADV	ACADVL	8.92	70390	neXtProt	P49748-1	36	3	2	3	2	0.11	Very long-chain specific acyl-CoA dehydrogenase, mitochondrial isoform Iso 1
#37	ACADV	ACADVL	8.92	70390	neXtProt	P49748-1	239	13	9	10	7	0.43	Very long-chain specific acyl-CoA dehydrogenase, mitochondrial isoform Iso 1
#38	ACADV	ACADVL	8.92	70390	neXtProt	P49748-1	205	13	10	10	7	0.43	Very long-chain specific acyl-CoA dehydrogenase, mitochondrial isoform Iso 1
#39	ACADV	ACADVL	8.92	70390	neXtProt	P49748-1	122	9	6	8	5	0.29	Very long-chain specific acyl-CoA dehydrogenase, mitochondrial isoform Iso 1
#40	ACADV	ACADVL	8.92	70390	neXtProt	P49748-1	27	5	2	4	2	0.11	Very long-chain specific acyl-CoA dehydrogenase, mitochondrial isoform Iso 1
#41	ACADV	ACADVL	8.92	70390	neXtProt	P49748-1	30	1	1	1	1	0.05	Very long-chain specific acyl-CoA dehydrogenase, mitochondrial isoform Iso 1
#42	ACADV	ACADVL	8.92	70390	neXtProt	P49748-1	67	5	3	4	3	0.17	Very long-chain specific acyl-CoA dehydrogenase, mitochondrial isoform Iso 1
#43	ACADV	ACADVL	8.92	70390	neXtProt	P49748-1	17	3	1	2	1	0.05	Very long-chain specific acyl-CoA dehydrogenase, mitochondrial isoform Iso 1
#44	ACADV	ACADVL	8.92	70390	neXtProt	P49748-1	25	1	1	1	1	0.05	Very long-chain specific acyl-CoA dehydrogenase, mitochondrial isoform Iso 1
#45	ACADV	ACADVL	8.92	70390	neXtProt	P49748-1	25	4	2	4	2	0.11	Very long-chain specific acyl-CoA dehydrogenase, mitochondrial isoform Iso 1
#46	ACADV	ACADVL	8.92	70390	neXtProt	P49748-1	17	5	1	4	1	0.05	Very long-chain specific acyl-CoA dehydrogenase, mitochondrial isoform Iso 1
#47	ACADV	ACADVL	8.92	70390	neXtProt	P49748-1	15	2	1	2	1	0.05	Very long-chain specific acyl-CoA dehydrogenase, mitochondrial isoform Iso 1
#1	ACADV	ACADVL	8.76	68058	neXtProt	P49748-2	60	4	3	4	3	0.17	Very long-chain specific acyl-CoA dehydrogenase, mitochondrial isoform Iso 2
#2	ACADV	ACADVL	8.76	68058	neXtProt	P49748-2	23	2	1	2	1	0.05	Very long-chain specific acyl-CoA dehydrogenase, mitochondrial isoform Iso 2
#25	ACADV	ACADVL	8.76	68058	neXtProt	P49748-2	17	4	1	3	1	0.05	Very long-chain specific acyl-CoA dehydrogenase, mitochondrial isoform Iso 2
#26	ACADV	ACADVL	8.76	68058	neXtProt	P49748-2	31	2	1	2	1	0.05	Very long-chain specific acyl-CoA dehydrogenase, mitochondrial isoform Iso 2
#27	ACADV	ACADVL	8.76	68058	neXtProt	P49748-2	31	5	2	3	2	0.11	Very long-chain specific acyl-CoA dehydrogenase, mitochondrial isoform Iso 2
#28	ACADV	ACADVL	8.76	68058	neXtProt	P49748-2	60	5	4	5	4	0.24	Very long-chain specific acyl-CoA dehydrogenase, mitochondrial isoform Iso 2
#3	ACADV	ACADVL	8.76	68058	neXtProt	P49748-2	20	2	1	2	1	0.05	Very long-chain specific acyl-CoA dehydrogenase, mitochondrial isoform Iso 2
#30	ACADV	ACADVL	8.76	68058	neXtProt	P49748-2	20	2	1	2	1	0.05	Very long-chain specific acyl-CoA dehydrogenase, mitochondrial isoform Iso 2
#32	ACADV	ACADVL	8.76	68058	neXtProt	P49748-2	31	4	2	3	2	0.11	Very long-chain specific acyl-CoA dehydrogenase, mitochondrial isoform Iso 2
#34	ACADV	ACADVL	8.76	68058	neXtProt	P49748-2	31	3	1	2	1	0.05	Very long-chain specific acyl-CoA dehydrogenase, mitochondrial isoform Iso 2
#35	ACADV	ACADVL	8.76	68058	neXtProt	P49748-2	44	8	3	5	3	0.17	Very long-chain specific acyl-CoA dehydrogenase, mitochondrial isoform Iso 2
#36	ACADV	ACADVL	8.76	68058	neXtProt	P49748-2	76	9	3	6	3	0.17	Very long-chain specific acyl-CoA dehydrogenase, mitochondrial isoform Iso 2
#37	ACADV	ACADVL	8.76	68058	neXtProt	P49748-2	203	12	6	8	5	0.3	Very long-chain specific acyl-CoA dehydrogenase, mitochondrial isoform Iso 2
#1	ACADV	ACADVL	8.91	72927	neXtProt	P49748-3	56	4	2	4	2	0.1	Very long-chain specific acyl-CoA dehydrogenase, mitochondrial isoform Iso 3
#29	ACADV	ACADVL	8.91	72927	neXtProt	P49748-3	33	3	1	3	1	0.05	Very long-chain specific acyl-CoA dehydrogenase, mitochondrial isoform Iso 3
#30	ACADV	ACADVL	8.91	72927	neXtProt	P49748-3	31	3	1	3	1	0.05	Very long-chain specific acyl-CoA dehydrogenase, mitochondrial isoform Iso 3
#31	ACADV	ACADVL	8.91	72927	neXtProt	P49748-3	45	3	2	3	2	0.1	Very long-chain specific acyl-CoA dehydrogenase, mitochondrial isoform Iso 3
#1	ACBP	DBI	6.12	10044	neXtProt	P07108-1	16	1	1	1	1	0.4	Acyl-CoA-binding protein isoform Iso 1
#18	ACBP	DBI	6.12	10044	neXtProt	P07108-1	31	2	2	2	2	0.97	Acyl-CoA-binding protein isoform Iso 1
#19	ACBP	DBI	6.12	10044	neXtProt	P07108-1	19	1	1	1	1	0.4	Acyl-CoA-binding protein isoform Iso 1
#2	ACBP	DBI	6.12	10044	neXtProt	P07108-1	16	2	1	2	1	0.4	Acyl-CoA-binding protein isoform Iso 1
#20	ACBP	DBI	6.12	10044	neXtProt	P07108-1	20	1	1	1	1	0.4	Acyl-CoA-binding protein isoform Iso 1
#21	ACBP	DBI	6.12	10044	neXtProt	P07108-1	28	1	1	1	1	0.4	Acyl-CoA-binding protein isoform Iso 1
#22	ACBP	DBI	6.12	10044	neXtProt	P07108-1	30	2	1	1	1	0.4	Acyl-CoA-binding protein isoform Iso 1
#23	ACBP	DBI	6.12	10044	neXtProt	P07108-1	192	25	15	5	5	9.7	Acyl-CoA-binding protein isoform Iso 1
#24	ACBP	DBI	6.12	10044	neXtProt	P07108-1	42	4	3	3	2	0.97	Acyl-CoA-binding protein isoform Iso 1
#25	ACBP	DBI	6.12	10044	neXtProt	P07108-1	16	1	1	1	1	0.4	Acyl-CoA-binding protein isoform Iso 1
#26	ACBP	DBI	6.12	10044	neXtProt	P07108-1	27	1	1	1	1	0.4	Acyl-CoA-binding protein isoform Iso 1
#27	ACBP	DBI	6.12	10044	neXtProt	P07108-1	19	1	1	1	1	0.4	Acyl-CoA-binding protein isoform Iso 1
#4	ACBP	DBI	6.12	10044	neXtProt	P07108-1	24	1	1	1	1	0.4	Acyl-CoA-binding protein isoform Iso 1
#5	ACBP	DBI	6.12	10044	neXtProt	P07108-1	34	1	1	1	1	0.4	Acyl-CoA-binding protein isoform Iso 1
#6	ACBP	DBI	6.12	10044	neXtProt	P07108-1	35	1	1	1	1	0.4	Acyl-CoA-binding protein isoform Iso 1
#9	ACBP	DBI	6.12	10044	neXtProt	P07108-1	14	1	1	1	1	0.4	Acyl-CoA-binding protein isoform Iso 1
#1	ACDSB	ACADSB	6.53	47485	neXtProt	P45954-1	110	11	8	7	6	0.58	Short/branched chain specific acyl-CoA dehydrogenase, mitochondrial isoform Iso 1
#11	ACDSB	ACADSB	6.53	47485	neXtProt	P45954-1	15	3	1	2	1	0.08	Short/branched chain specific acyl-CoA dehydrogenase, mitochondrial isoform Iso 1
#12	ACDSB	ACADSB	6.53	47485	neXtProt	P45954-1	31	1	1	1	1	0.08	Short/branched chain specific acyl-CoA dehydrogenase, mitochondrial isoform Iso 1
#13	ACDSB	ACADSB	6.53	47485	neXtProt	P45954-1	17	2	1	2	1	0.08	Short/branched chain specific acyl-CoA dehydrogenase, mitochondrial isoform Iso 1
#14	ACDSB	ACADSB	6.53	47485	neXtProt	P45954-1	26	3	1	2	1	0.08	Short/branched chain specific acyl-CoA dehydrogenase, mitochondrial isoform Iso 1
#15	ACDSB	ACADSB	6.53	47485	neXtProt	P45954-1	15	1	1	1	1	0.08	Short/branched chain specific acyl-CoA dehydrogenase, mitochondrial isoform Iso 1
#21	ACDSB	ACADSB	6.53	47485	neXtProt	P45954-1	673	30	26	13	12	2.11	Short/branched chain specific acyl-CoA dehydrogenase, mitochondrial isoform Iso 1
#22	ACDSB	ACADSB	6.53	47485	neXtProt	P45954-1	1002	43	35	16	15	2.91	Short/branched chain specific acyl-CoA dehydrogenase, mitochondrial isoform Iso 1
#23	ACDSB	ACADSB	6.53	47485	neXtProt	P45954-1	812	43	35	16	16	2.91	Short/branched chain specific acyl-CoA dehydrogenase, mitochondrial isoform Iso 1
#24	ACDSB	ACADSB	6.53	47485	neXtProt	P45954-1	1357	67	49	18	18	3.91	Short/branched chain specific acyl-CoA dehydrogenase, mitochondrial isoform Iso 1
#25	ACDSB	ACADSB	6.53	47485	neXtProt	P45954-1	759	38	30	16	15	2.62	Short/branched chain specific acyl-CoA dehydrogenase, mitochondrial isoform Iso 1
#32	ACDSB	ACADSB	6.53	47485	neXtProt	P45954-1	57	1	1	1	1	0.08	Short/branched chain specific acyl-CoA dehydrogenase, mitochondrial isoform Iso 1
#33	ACDSB	ACADSB	6.53	47485	neXtProt	P45954-1	57	1	1	1	1	0.08	Short/branched chain specific acyl-CoA dehydrogenase, mitochondrial isoform Iso 1
#34	ACDSB	ACADSB	6.53	47485	neXtProt	P45954-1	29	2	1	2	1	0.08	Short/branched chain specific acyl-CoA dehydrogenase, mitochondrial isoform Iso 1
#35	ACDSB	ACADSB	6.53	47485	neXtProt	P45954-1	24	1	1	1	1	0.08	Short/branched chain specific acyl-CoA dehydrogenase, mitochondrial isoform Iso 1
#36	ACDSB	ACADSB	6.53	47485	neXtProt	P45954-1	22	1	1	1	1	0.08	Short/branched chain specific acyl-CoA dehydrogenase, mitochondrial isoform Iso 1
#37	ACDSB	ACADSB	6.53	47485	neXtProt	P45954-1	34	1	1	1	1	0.08	Short/branched chain specific acyl-CoA dehydrogenase, mitochondrial isoform Iso 1
#38	ACDSB	ACADSB	6.53	47485	neXtProt	P45954-1	32	1	1	1	1	0.08	Short/branched chain specific acyl-CoA dehydrogenase, mitochondrial isoform Iso 1
#39	ACDSB	ACADSB	6.53	47485	neXtProt	P45954-1	47	3	3	2	2	0.16	Short/branched chain specific acyl-CoA dehydrogenase, mitochondrial isoform Iso 1
#4	ACDSB	ACADSB	6.53	47485	neXtProt	P45954-1	72	2	2	2	2	0.16	Short/branched chain specific acyl-CoA dehydrogenase, mitochondrial isoform Iso 1
#40	ACDSB	ACADSB	6.53	47485	neXtProt	P45954-1	30	2	1	2	1	0.08	Short/branched chain specific acyl-CoA dehydrogenase, mitochondrial isoform Iso 1
#41	ACDSB	ACADSB	6.53	47485	neXtProt	P45954-1	19	1	1	1	1	0.08	Short/branched chain specific acyl-CoA dehydrogenase, mitochondrial isoform Iso 1
#42	ACDSB	ACADSB	6.53	47485	neXtProt	P45954-1	15	1	1	1	1	0.08	Short/branched chain specific acyl-CoA dehydrogenase, mitochondrial isoform Iso 1
#43	ACDSB	ACADSB	6.53	47485	neXtProt	P45954-1	27	1	1	1	1	0.08	Short/branched chain specific acyl-CoA dehydrogenase, mitochondrial isoform Iso 1
#44	ACDSB	ACADSB	6.53	47485	neXtProt	P45954-1	38	4	2	4	2	0.16	Short/branched chain specific acyl-CoA dehydrogenase, mitochondrial isoform Iso 1
#45	ACDSB	ACADSB	6.53	47485	neXtProt	P45954-1	69	2	1	2	1	0.08	Short/branched chain specific acyl-CoA dehydrogenase, mitochondrial isoform Iso 1
#47	ACDSB	ACADSB	6.53	47485	neXtProt	P45954-1	30	2	1	2	1	0.08	Short/branched chain specific acyl-CoA dehydrogenase, mitochondrial isoform Iso 1
#6	ACDSB	ACADSB	6.53	47485	neXtProt	P45954-1	59	4	3	4	3	0.26	Short/branched chain specific acyl-CoA dehydrogenase, mitochondrial isoform Iso 1
#7	ACDSB	ACADSB	6.53	47485	neXtProt	P45954-1	26	1	1	1	1	0.08	Short/branched chain specific acyl-CoA dehydrogenase, mitochondrial isoform Iso 1
#9	ACDSB	ACADSB	6.53	47485	neXtProt	P45954-1	18	2	1	2	1	0.08	Short/branched chain specific acyl-CoA dehydrogenase, mitochondrial isoform Iso 1
#17	ACDSB	ACADSB	5.86	36025	neXtProt	P45954-2	60	4	3	3	2	0.22	Short/branched chain specific acyl-CoA dehydrogenase, mitochondrial isoform Iso 2
#18	ACDSB	ACADSB	5.86	36025	neXtProt	P45954-2	20	4	1	4	1	0.1	Short/branched chain specific acyl-CoA dehydrogenase, mitochondrial isoform Iso 2
#19	ACDSB	ACADSB	5.86	36025	neXtProt	P45954-2	279	12	10	8	7	1.01	Short/branched chain specific acyl-CoA dehydrogenase, mitochondrial isoform Iso 2
#2	ACDSB	ACADSB	5.86	36025	neXtProt	P45954-2	206	12	8	7	5	0.64	Short/branched chain specific acyl-CoA dehydrogenase, mitochondrial isoform Iso 2
#20	ACDSB	ACADSB	5.86	36025	neXtProt	P45954-2	241	15	13	7	7	1.01	Short/branched chain specific acyl-CoA dehydrogenase, mitochondrial isoform Iso 2
#26	ACDSB	ACADSB	5.86	36025	neXtProt	P45954-2	243	17	13	9	8	1.45	Short/branched chain specific acyl-CoA dehydrogenase, mitochondrial isoform Iso 2
#27	ACDSB	ACADSB	5.86	36025	neXtProt	P45954-2	159	9	7	6	4	0.49	Short/branched chain specific acyl-CoA dehydrogenase, mitochondrial isoform Iso 2
#28	ACDSB	ACADSB	5.86	36025	neXtProt	P45954-2	64	5	2	4	2	0.22	Short/branched chain specific acyl-CoA dehydrogenase, mitochondrial isoform Iso 2
#3	ACDSB	ACADSB	5.86	36025	neXtProt	P45954-2	92	6	5	5	4	0.49	Short/branched chain specific acyl-CoA dehydrogenase, mitochondrial isoform Iso 2
#4	ACDSB	ACADSB	5.86	36025	neXtProt	P45954-2	36	3	2	3	2	0.22	Short/branched chain specific acyl-CoA dehydrogenase, mitochondrial isoform Iso 2
#5	ACDSB	ACADSB	5.86	36025	neXtProt	P45954-2	85	3	2	3	2	0.22	Short/branched chain specific acyl-CoA dehydrogenase, mitochondrial isoform Iso 2
#10	ACINU	ACIN1	6.08	151862	neXtProt	Q9UKV3-1	82	3	3	3	3	0.07	Apoptotic chromatin condensation inducer in the nucleus isoform Iso 1
#11	ACINU	ACIN1	6.08	151862	neXtProt	Q9UKV3-1	74	4	3	4	3	0.07	Apoptotic chromatin condensation inducer in the nucleus isoform Iso 1
#12	ACINU	ACIN1	6.08	151862	neXtProt	Q9UKV3-1	41	3	1	3	1	0.02	Apoptotic chromatin condensation inducer in the nucleus isoform Iso 1
#20	ACINU	ACIN1	6.08	151862	neXtProt	Q9UKV3-1	31	3	1	3	1	0.02	Apoptotic chromatin condensation inducer in the nucleus isoform Iso 1
#21	ACINU	ACIN1	6.08	151862	neXtProt	Q9UKV3-1	45	1	1	1	1	0.02	Apoptotic chromatin condensation inducer in the nucleus isoform Iso 1
#9	ACINU	ACIN1	6.08	151862	neXtProt	Q9UKV3-1	52	3	1	2	1	0.02	Apoptotic chromatin condensation inducer in the nucleus isoform Iso 1
#1	ACL6A	ACTL6A	5.39	47461	neXtProt	O96019-1	28	1	1	1	1	0.08	Actin-like protein 6A isoform Iso 1
#17	ACL6A	ACTL6A	5.39	47461	neXtProt	O96019-1	144	6	5	6	5	0.46	Actin-like protein 6A isoform Iso 1
#18	ACL6A	ACTL6A	5.39	47461	neXtProt	O96019-1	779	31	27	14	12	1.68	Actin-like protein 6A isoform Iso 1
#19	ACL6A	ACTL6A	5.39	47461	neXtProt	O96019-1	217	11	9	8	7	0.7	Actin-like protein 6A isoform Iso 1
#20	ACL6A	ACTL6A	5.39	47461	neXtProt	O96019-1	45	3	2	2	2	0.16	Actin-like protein 6A isoform Iso 1
#1	ACLY	ACLY	6.95	120839	neXtProt	P53396-1	96	6	4	5	4	0.13	ATP-citrate synthase isoform Iso 1
#18	ACLY	ACLY	6.95	120839	neXtProt	P53396-1	49	4	2	4	2	0.06	ATP-citrate synthase isoform Iso 1
#2	ACLY	ACLY	6.95	120839	neXtProt	P53396-1	33	1	1	1	1	0.03	ATP-citrate synthase isoform Iso 1
#20	ACLY	ACLY	6.95	120839	neXtProt	P53396-1	23	1	1	1	1	0.03	ATP-citrate synthase isoform Iso 1
#21	ACLY	ACLY	6.95	120839	neXtProt	P53396-1	18	1	1	1	1	0.03	ATP-citrate synthase isoform Iso 1
#22	ACLY	ACLY	6.95	120839	neXtProt	P53396-1	17	6	2	5	2	0.06	ATP-citrate synthase isoform Iso 1
#23	ACLY	ACLY	6.95	120839	neXtProt	P53396-1	64	2	2	2	2	0.06	ATP-citrate synthase isoform Iso 1
#25	ACLY	ACLY	6.95	120839	neXtProt	P53396-1	45	1	1	1	1	0.03	ATP-citrate synthase isoform Iso 1
#26	ACLY	ACLY	6.95	120839	neXtProt	P53396-1	103	4	4	3	3	0.09	ATP-citrate synthase isoform Iso 1
#27	ACLY	ACLY	6.95	120839	neXtProt	P53396-1	64	6	4	5	3	0.09	ATP-citrate synthase isoform Iso 1
#28	ACLY	ACLY	6.95	120839	neXtProt	P53396-1	95	5	3	5	3	0.09	ATP-citrate synthase isoform Iso 1
#29	ACLY	ACLY	6.95	120839	neXtProt	P53396-1	129	8	6	6	5	0.16	ATP-citrate synthase isoform Iso 1
#3	ACLY	ACLY	6.95	120839	neXtProt	P53396-1	41	2	2	2	2	0.06	ATP-citrate synthase isoform Iso 1
#30	ACLY	ACLY	6.95	120839	neXtProt	P53396-1	145	6	5	5	4	0.13	ATP-citrate synthase isoform Iso 1
#31	ACLY	ACLY	6.95	120839	neXtProt	P53396-1	84	8	4	7	4	0.13	ATP-citrate synthase isoform Iso 1
#32	ACLY	ACLY	6.95	120839	neXtProt	P53396-1	108	12	5	11	4	0.13	ATP-citrate synthase isoform Iso 1
#33	ACLY	ACLY	6.95	120839	neXtProt	P53396-1	194	13	7	11	7	0.23	ATP-citrate synthase isoform Iso 1
#34	ACLY	ACLY	6.95	120839	neXtProt	P53396-1	267	17	12	13	11	0.39	ATP-citrate synthase isoform Iso 1
#35	ACLY	ACLY	6.95	120839	neXtProt	P53396-1	436	23	19	19	15	0.62	ATP-citrate synthase isoform Iso 1
#36	ACLY	ACLY	6.95	120839	neXtProt	P53396-1	366	26	23	20	19	0.83	ATP-citrate synthase isoform Iso 1
#37	ACLY	ACLY	6.95	120839	neXtProt	P53396-1	456	32	20	23	15	0.62	ATP-citrate synthase isoform Iso 1
#38	ACLY	ACLY	6.95	120839	neXtProt	P53396-1	309	23	11	18	9	0.31	ATP-citrate synthase isoform Iso 1
#39	ACLY	ACLY	6.95	120839	neXtProt	P53396-1	83	7	3	6	3	0.09	ATP-citrate synthase isoform Iso 1
#4	ACLY	ACLY	6.95	120839	neXtProt	P53396-1	47	3	2	3	2	0.06	ATP-citrate synthase isoform Iso 1
#40	ACLY	ACLY	6.95	120839	neXtProt	P53396-1	102	13	5	10	5	0.16	ATP-citrate synthase isoform Iso 1
#41	ACLY	ACLY	6.95	120839	neXtProt	P53396-1	176	27	15	18	10	0.39	ATP-citrate synthase isoform Iso 1
#42	ACLY	ACLY	6.95	120839	neXtProt	P53396-1	141	11	6	11	6	0.2	ATP-citrate synthase isoform Iso 1
#43	ACLY	ACLY	6.95	120839	neXtProt	P53396-1	128	8	4	8	4	0.13	ATP-citrate synthase isoform Iso 1
#44	ACLY	ACLY	6.95	120839	neXtProt	P53396-1	182	18	11	14	9	0.31	ATP-citrate synthase isoform Iso 1
#45	ACLY	ACLY	6.95	120839	neXtProt	P53396-1	46	1	1	1	1	0.03	ATP-citrate synthase isoform Iso 1
#46	ACLY	ACLY	6.95	120839	neXtProt	P53396-1	131	5	5	2	2	0.06	ATP-citrate synthase isoform Iso 1
#47	ACLY	ACLY	6.95	120839	neXtProt	P53396-1	81	4	4	2	2	0.06	ATP-citrate synthase isoform Iso 1
#48	ACLY	ACLY	6.95	120839	neXtProt	P53396-1	40	3	2	2	2	0.06	ATP-citrate synthase isoform Iso 1
#5	ACLY	ACLY	6.95	120839	neXtProt	P53396-1	17	2	1	1	1	0.03	ATP-citrate synthase isoform Iso 1
#6	ACLY	ACLY	6.95	120839	neXtProt	P53396-1	172	15	7	13	6	0.2	ATP-citrate synthase isoform Iso 1
#7	ACLY	ACLY	6.95	120839	neXtProt	P53396-1	52	3	2	3	2	0.06	ATP-citrate synthase isoform Iso 1
#42	ACO13	ACOT13	9.23	14960	neXtProt	Q9NPJ3-1	30	4	1	2	1	0.26	Acyl-coenzyme A thioesterase 13 isoform Iso 1
#43	ACO13	ACOT13	9.23	14960	neXtProt	Q9NPJ3-1	26	3	1	2	1	0.26	Acyl-coenzyme A thioesterase 13 isoform Iso 1
#45	ACO13	ACOT13	9.23	14960	neXtProt	Q9NPJ3-1	79	2	1	2	1	0.26	Acyl-coenzyme A thioesterase 13 isoform Iso 1
#46	ACO13	ACOT13	9.23	14960	neXtProt	Q9NPJ3-1	65	3	3	1	1	0.26	Acyl-coenzyme A thioesterase 13 isoform Iso 1
#48	ACO13	ACOT13	9.23	14960	neXtProt	Q9NPJ3-1	18	3	1	2	1	0.26	Acyl-coenzyme A thioesterase 13 isoform Iso 1
#23	ACOC	ACO1	6.23	98398	neXtProt	P21399-1	25	4	1	3	1	0.04	Cytoplasmic aconitate hydratase isoform Iso 1
#24	ACOC	ACO1	6.23	98398	neXtProt	P21399-1	29	4	1	2	1	0.04	Cytoplasmic aconitate hydratase isoform Iso 1
#25	ACOC	ACO1	6.23	98398	neXtProt	P21399-1	14	3	1	2	1	0.04	Cytoplasmic aconitate hydratase isoform Iso 1
#28	ACOC	ACO1	6.23	98398	neXtProt	P21399-1	13	5	1	3	1	0.04	Cytoplasmic aconitate hydratase isoform Iso 1
#29	ACOC	ACO1	6.23	98398	neXtProt	P21399-1	19	3	1	2	1	0.04	Cytoplasmic aconitate hydratase isoform Iso 1
#31	ACOC	ACO1	6.23	98398	neXtProt	P21399-1	22	5	2	5	2	0.08	Cytoplasmic aconitate hydratase isoform Iso 1
#33	ACOC	ACO1	6.23	98398	neXtProt	P21399-1	20	4	2	3	2	0.08	Cytoplasmic aconitate hydratase isoform Iso 1
#34	ACOC	ACO1	6.23	98398	neXtProt	P21399-1	24	3	2	3	2	0.08	Cytoplasmic aconitate hydratase isoform Iso 1
#36	ACOC	ACO1	6.23	98398	neXtProt	P21399-1	16	1	1	1	1	0.04	Cytoplasmic aconitate hydratase isoform Iso 1
#38	ACOC	ACO1	6.23	98398	neXtProt	P21399-1	24	2	1	2	1	0.04	Cytoplasmic aconitate hydratase isoform Iso 1
#1	ACON	ACO2	7.36	85425	neXtProt	Q99798-1	54	4	2	4	2	0.09	Aconitate hydratase, mitochondrial isoform Iso 1
#2	ACON	ACO2	7.36	85425	neXtProt	Q99798-1	42	1	1	1	1	0.04	Aconitate hydratase, mitochondrial isoform Iso 1
#23	ACON	ACO2	7.36	85425	neXtProt	Q99798-1	17	2	1	2	1	0.04	Aconitate hydratase, mitochondrial isoform Iso 1
#27	ACON	ACO2	7.36	85425	neXtProt	Q99798-1	20	1	1	1	1	0.04	Aconitate hydratase, mitochondrial isoform Iso 1
#28	ACON	ACO2	7.36	85425	neXtProt	Q99798-1	15	1	1	1	1	0.04	Aconitate hydratase, mitochondrial isoform Iso 1
#29	ACON	ACO2	7.36	85425	neXtProt	Q99798-1	24	1	1	1	1	0.04	Aconitate hydratase, mitochondrial isoform Iso 1
#3	ACON	ACO2	7.36	85425	neXtProt	Q99798-1	57	3	3	3	3	0.14	Aconitate hydratase, mitochondrial isoform Iso 1
#30	ACON	ACO2	7.36	85425	neXtProt	Q99798-1	43	1	1	1	1	0.04	Aconitate hydratase, mitochondrial isoform Iso 1
#31	ACON	ACO2	7.36	85425	neXtProt	Q99798-1	55	3	2	2	1	0.04	Aconitate hydratase, mitochondrial isoform Iso 1
#32	ACON	ACO2	7.36	85425	neXtProt	Q99798-1	21	2	1	2	1	0.04	Aconitate hydratase, mitochondrial isoform Iso 1
#33	ACON	ACO2	7.36	85425	neXtProt	Q99798-1	55	4	3	2	1	0.09	Aconitate hydratase, mitochondrial isoform Iso 1
#34	ACON	ACO2	7.36	85425	neXtProt	Q99798-1	193	8	6	5	3	0.14	Aconitate hydratase, mitochondrial isoform Iso 1
#35	ACON	ACO2	7.36	85425	neXtProt	Q99798-1	305	19	13	12	8	0.47	Aconitate hydratase, mitochondrial isoform Iso 1
#36	ACON	ACO2	7.36	85425	neXtProt	Q99798-1	197	17	11	11	7	0.4	Aconitate hydratase, mitochondrial isoform Iso 1
#37	ACON	ACO2	7.36	85425	neXtProt	Q99798-1	179	11	8	8	6	0.35	Aconitate hydratase, mitochondrial isoform Iso 1
#38	ACON	ACO2	7.36	85425	neXtProt	Q99798-1	95	5	4	4	3	0.14	Aconitate hydratase, mitochondrial isoform Iso 1
#39	ACON	ACO2	7.36	85425	neXtProt	Q99798-1	19	1	1	1	1	0.04	Aconitate hydratase, mitochondrial isoform Iso 1
#4	ACON	ACO2	7.36	85425	neXtProt	Q99798-1	74	4	3	4	3	0.14	Aconitate hydratase, mitochondrial isoform Iso 1
#40	ACON	ACO2	7.36	85425	neXtProt	Q99798-1	41	3	2	2	2	0.09	Aconitate hydratase, mitochondrial isoform Iso 1
#41	ACON	ACO2	7.36	85425	neXtProt	Q99798-1	28	2	1	2	1	0.04	Aconitate hydratase, mitochondrial isoform Iso 1
#43	ACON	ACO2	7.36	85425	neXtProt	Q99798-1	38	2	2	1	1	0.04	Aconitate hydratase, mitochondrial isoform Iso 1
#44	ACON	ACO2	7.36	85425	neXtProt	Q99798-1	46	4	3	3	2	0.09	Aconitate hydratase, mitochondrial isoform Iso 1
#45	ACON	ACO2	7.36	85425	neXtProt	Q99798-1	21	1	1	1	1	0.04	Aconitate hydratase, mitochondrial isoform Iso 1
#5	ACON	ACO2	7.36	85425	neXtProt	Q99798-1	31	6	3	5	3	0.14	Aconitate hydratase, mitochondrial isoform Iso 1
#6	ACON	ACO2	7.36	85425	neXtProt	Q99798-1	52	4	4	4	4	0.19	Aconitate hydratase, mitochondrial isoform Iso 1
#7	ACON	ACO2	7.36	85425	neXtProt	Q99798-1	19	3	2	2	1	0.04	Aconitate hydratase, mitochondrial isoform Iso 1
#8	ACON	ACO2	7.36	85425	neXtProt	Q99798-1	15	2	1	2	1	0.04	Aconitate hydratase, mitochondrial isoform Iso 1
#1	ACOT1	ACOT1	6.9	46277	neXtProt	Q86TX2-1	65	6	4	5	4	0.36	Acyl-coenzyme A thioesterase 1 isoform Iso 1
#2	ACOT1	ACOT1	6.9	46277	neXtProt	Q86TX2-1	44	4	3	4	3	0.26	Acyl-coenzyme A thioesterase 1 isoform Iso 1
#24	ACOT1	ACOT1	6.9	46277	neXtProt	Q86TX2-1	92	8	7	5	5	0.47	Acyl-coenzyme A thioesterase 1 isoform Iso 1
#26	ACOT1	ACOT1	6.9	46277	neXtProt	Q86TX2-1	120	8	5	6	4	0.36	Acyl-coenzyme A thioesterase 1 isoform Iso 1
#27	ACOT1	ACOT1	6.9	46277	neXtProt	Q86TX2-1	27	5	3	3	2	0.17	Acyl-coenzyme A thioesterase 1 isoform Iso 1
#28	ACOT1	ACOT1	6.9	46277	neXtProt	Q86TX2-1	17	1	1	1	1	0.08	Acyl-coenzyme A thioesterase 1 isoform Iso 1
#29	ACOT1	ACOT1	6.9	46277	neXtProt	Q86TX2-1	18	2	1	2	1	0.08	Acyl-coenzyme A thioesterase 1 isoform Iso 1
#3	ACOT1	ACOT1	6.9	46277	neXtProt	Q86TX2-1	43	5	4	5	4	0.36	Acyl-coenzyme A thioesterase 1 isoform Iso 1
#30	ACOT1	ACOT1	6.9	46277	neXtProt	Q86TX2-1	30	4	2	3	2	0.17	Acyl-coenzyme A thioesterase 1 isoform Iso 1
#32	ACOT1	ACOT1	6.9	46277	neXtProt	Q86TX2-1	55	4	4	4	4	0.36	Acyl-coenzyme A thioesterase 1 isoform Iso 1
#33	ACOT1	ACOT1	6.9	46277	neXtProt	Q86TX2-1	54	7	4	5	4	0.36	Acyl-coenzyme A thioesterase 1 isoform Iso 1
#34	ACOT1	ACOT1	6.9	46277	neXtProt	Q86TX2-1	375	23	20	13	12	1.54	Acyl-coenzyme A thioesterase 1 isoform Iso 1
#35	ACOT1	ACOT1	6.9	46277	neXtProt	Q86TX2-1	695	34	30	17	15	2.21	Acyl-coenzyme A thioesterase 1 isoform Iso 1
#36	ACOT1	ACOT1	6.9	46277	neXtProt	Q86TX2-1	513	25	21	14	11	1.54	Acyl-coenzyme A thioesterase 1 isoform Iso 1
#37	ACOT1	ACOT1	6.9	46277	neXtProt	Q86TX2-1	390	21	17	12	9	1.01	Acyl-coenzyme A thioesterase 1 isoform Iso 1
#38	ACOT1	ACOT1	6.9	46277	neXtProt	Q86TX2-1	220	16	11	10	8	0.86	Acyl-coenzyme A thioesterase 1 isoform Iso 1
#39	ACOT1	ACOT1	6.9	46277	neXtProt	Q86TX2-1	83	5	3	5	3	0.26	Acyl-coenzyme A thioesterase 1 isoform Iso 1
#41	ACOT1	ACOT1	6.9	46277	neXtProt	Q86TX2-1	23	1	1	1	1	0.08	Acyl-coenzyme A thioesterase 1 isoform Iso 1
#47	ACOT1	ACOT1	6.9	46277	neXtProt	Q86TX2-1	52	4	3	3	2	0.17	Acyl-coenzyme A thioesterase 1 isoform Iso 1
#48	ACOT1	ACOT1	6.9	46277	neXtProt	Q86TX2-1	41	2	2	2	2	0.17	Acyl-coenzyme A thioesterase 1 isoform Iso 1
#7	ACOT1	ACOT1	6.9	46277	neXtProt	Q86TX2-1	24	1	1	1	1	0.08	Acyl-coenzyme A thioesterase 1 isoform Iso 1
#2	ACOT2	ACOT2	8.7	53218	neXtProt	P49753-1	47	4	1	3	1	0.07	Acyl-coenzyme A thioesterase 2, mitochondrial isoform Iso 1
#3	ACOT2	ACOT2	8.7	53218	neXtProt	P49753-1	37	4	2	4	2	0.15	Acyl-coenzyme A thioesterase 2, mitochondrial isoform Iso 1
#30	ACOT2	ACOT2	8.7	53218	neXtProt	P49753-1	13	2	1	2	1	0.07	Acyl-coenzyme A thioesterase 2, mitochondrial isoform Iso 1
#35	ACOT2	ACOT2	8.7	53218	neXtProt	P49753-1	525	29	27	14	13	1.41	Acyl-coenzyme A thioesterase 2, mitochondrial isoform Iso 1
#36	ACOT2	ACOT2	8.7	53218	neXtProt	P49753-1	464	23	20	13	11	1.11	Acyl-coenzyme A thioesterase 2, mitochondrial isoform Iso 1
#42	ACOT2	ACOT2	8.7	53218	neXtProt	P49753-1	39	3	1	3	1	0.07	Acyl-coenzyme A thioesterase 2, mitochondrial isoform Iso 1
#43	ACOT2	ACOT2	8.7	53218	neXtProt	P49753-1	27	4	1	2	1	0.07	Acyl-coenzyme A thioesterase 2, mitochondrial isoform Iso 1
#44	ACOT2	ACOT2	8.7	53218	neXtProt	P49753-1	23	3	1	3	1	0.07	Acyl-coenzyme A thioesterase 2, mitochondrial isoform Iso 1
#48	ACOT2	ACOT2	8.7	53218	neXtProt	P49753-1	40	6	1	2	1	0.07	Acyl-coenzyme A thioesterase 2, mitochondrial isoform Iso 1
#33	ACOT9	ACOT9	8.81	49901	neXtProt	Q9Y305-1	15	1	1	1	1	0.07	Acyl-coenzyme A thioesterase 9, mitochondrial isoform Iso 1
#34	ACOT9	ACOT9	8.81	49901	neXtProt	Q9Y305-1	87	10	4	7	4	0.34	Acyl-coenzyme A thioesterase 9, mitochondrial isoform Iso 1
#35	ACOT9	ACOT9	8.81	49901	neXtProt	Q9Y305-1	85	8	5	6	4	0.34	Acyl-coenzyme A thioesterase 9, mitochondrial isoform Iso 1
#36	ACOT9	ACOT9	8.81	49901	neXtProt	Q9Y305-1	47	6	5	5	4	0.44	Acyl-coenzyme A thioesterase 9, mitochondrial isoform Iso 1
#37	ACOT9	ACOT9	8.81	49901	neXtProt	Q9Y305-1	18	1	1	1	1	0.07	Acyl-coenzyme A thioesterase 9, mitochondrial isoform Iso 1
#38	ACOT9	ACOT9	8.81	49901	neXtProt	Q9Y305-1	31	2	2	2	2	0.16	Acyl-coenzyme A thioesterase 9, mitochondrial isoform Iso 1
#39	ACOT9	ACOT9	8.81	49901	neXtProt	Q9Y305-1	27	1	1	1	1	0.07	Acyl-coenzyme A thioesterase 9, mitochondrial isoform Iso 1
#1	ACOX1	ACOX1	8.35	74423	neXtProt	Q15067-1	24	2	1	2	1	0.05	Peroxisomal acyl-coenzyme A oxidase 1 isoform Iso 1
#33	ACOX1	ACOX1	8.35	74423	neXtProt	Q15067-1	17	2	1	2	1	0.05	Peroxisomal acyl-coenzyme A oxidase 1 isoform Iso 1
#34	ACOX1	ACOX1	8.35	74423	neXtProt	Q15067-1	105	4	3	4	3	0.16	Peroxisomal acyl-coenzyme A oxidase 1 isoform Iso 1
#35	ACOX1	ACOX1	8.35	74423	neXtProt	Q15067-1	171	14	9	10	7	0.41	Peroxisomal acyl-coenzyme A oxidase 1 isoform Iso 1
#36	ACOX1	ACOX1	8.35	74423	neXtProt	Q15067-1	159	7	5	5	4	0.21	Peroxisomal acyl-coenzyme A oxidase 1 isoform Iso 1
#37	ACOX1	ACOX1	8.35	74423	neXtProt	Q15067-1	41	6	2	4	1	0.05	Peroxisomal acyl-coenzyme A oxidase 1 isoform Iso 1
#38	ACOX1	ACOX1	8.35	74423	neXtProt	Q15067-1	80	4	2	4	2	0.1	Peroxisomal acyl-coenzyme A oxidase 1 isoform Iso 1
#39	ACOX1	ACOX1	8.35	74423	neXtProt	Q15067-1	115	4	3	3	2	0.16	Peroxisomal acyl-coenzyme A oxidase 1 isoform Iso 1
#40	ACOX1	ACOX1	8.35	74423	neXtProt	Q15067-1	43	3	2	2	2	0.1	Peroxisomal acyl-coenzyme A oxidase 1 isoform Iso 1
#43	ACOX1	ACOX1	8.35	74423	neXtProt	Q15067-1	29	1	1	1	1	0.05	Peroxisomal acyl-coenzyme A oxidase 1 isoform Iso 1
#45	ACOX1	ACOX1	8.35	74423	neXtProt	Q15067-1	41	3	2	2	1	0.05	Peroxisomal acyl-coenzyme A oxidase 1 isoform Iso 1
#1	ACPH	APEH	5.29	81225	neXtProt	P13798-1	15	4	1	4	1	0.05	Acylamino-acid-releasing enzyme isoform Iso 1
#15	ACPH	APEH	5.29	81225	neXtProt	P13798-1	65	1	1	1	1	0.05	Acylamino-acid-releasing enzyme isoform Iso 1
#16	ACPH	APEH	5.29	81225	neXtProt	P13798-1	82	4	3	2	1	0.05	Acylamino-acid-releasing enzyme isoform Iso 1
#17	ACPH	APEH	5.29	81225	neXtProt	P13798-1	556	20	19	9	8	0.43	Acylamino-acid-releasing enzyme isoform Iso 1
#18	ACPH	APEH	5.29	81225	neXtProt	P13798-1	723	28	23	13	11	0.63	Acylamino-acid-releasing enzyme isoform Iso 1
#19	ACPH	APEH	5.29	81225	neXtProt	P13798-1	262	10	8	6	5	0.25	Acylamino-acid-releasing enzyme isoform Iso 1
#2	ACPH	APEH	5.29	81225	neXtProt	P13798-1	85	3	2	3	2	0.09	Acylamino-acid-releasing enzyme isoform Iso 1
#20	ACPH	APEH	5.29	81225	neXtProt	P13798-1	256	13	8	8	6	0.31	Acylamino-acid-releasing enzyme isoform Iso 1
#21	ACPH	APEH	5.29	81225	neXtProt	P13798-1	217	11	8	8	6	0.31	Acylamino-acid-releasing enzyme isoform Iso 1
#3	ACPH	APEH	5.29	81225	neXtProt	P13798-1	54	2	2	2	2	0.09	Acylamino-acid-releasing enzyme isoform Iso 1
#44	ACPH	APEH	5.29	81225	neXtProt	P13798-1	35	2	1	2	1	0.05	Acylamino-acid-releasing enzyme isoform Iso 1
#3	ACPM	NDUFAB1	4.77	17417	neXtProt	O14561-1	30	1	1	1	1	0.22	Acyl carrier protein, mitochondrial isoform Iso 1
#4	ACPM	NDUFAB1	4.77	17417	neXtProt	O14561-1	49	1	1	1	1	0.22	Acyl carrier protein, mitochondrial isoform Iso 1
#5	ACPM	NDUFAB1	4.77	17417	neXtProt	O14561-1	57	2	2	2	2	0.49	Acyl carrier protein, mitochondrial isoform Iso 1
#6	ACPM	NDUFAB1	4.77	17417	neXtProt	O14561-1	363	20	17	4	4	3.98	Acyl carrier protein, mitochondrial isoform Iso 1
#7	ACPM	NDUFAB1	4.77	17417	neXtProt	O14561-1	179	9	8	4	4	1.73	Acyl carrier protein, mitochondrial isoform Iso 1
#28	ACS2L	ACSS1	6.66	74857	neXtProt	Q9NUB1-1	27	1	1	1	1	0.05	Acetyl-coenzyme A synthetase 2-like, mitochondrial isoform Iso 1
#29	ACS2L	ACSS1	6.66	74857	neXtProt	Q9NUB1-1	46	2	2	1	1	0.05	Acetyl-coenzyme A synthetase 2-like, mitochondrial isoform Iso 1
#30	ACS2L	ACSS1	6.66	74857	neXtProt	Q9NUB1-1	25	1	1	1	1	0.05	Acetyl-coenzyme A synthetase 2-like, mitochondrial isoform Iso 1
#31	ACS2L	ACSS1	6.66	74857	neXtProt	Q9NUB1-1	46	1	1	1	1	0.05	Acetyl-coenzyme A synthetase 2-like, mitochondrial isoform Iso 1
#32	ACS2L	ACSS1	6.66	74857	neXtProt	Q9NUB1-1	20	1	1	1	1	0.05	Acetyl-coenzyme A synthetase 2-like, mitochondrial isoform Iso 1
#27	ACSA	ACSS2	6.02	78579	neXtProt	Q9NR19-1	19	2	1	2	1	0.05	Acetyl-coenzyme A synthetase, cytoplasmic isoform Iso 1
#29	ACSA	ACSS2	6.02	78579	neXtProt	Q9NR19-1	25	4	2	3	2	0.1	Acetyl-coenzyme A synthetase, cytoplasmic isoform Iso 1
#30	ACSA	ACSS2	6.02	78579	neXtProt	Q9NR19-1	23	2	1	2	1	0.05	Acetyl-coenzyme A synthetase, cytoplasmic isoform Iso 1
#31	ACSA	ACSS2	6.02	78579	neXtProt	Q9NR19-1	14	1	1	1	1	0.05	Acetyl-coenzyme A synthetase, cytoplasmic isoform Iso 1
#1	ACSF2	ACSF2	7.5	68124	neXtProt	Q96CM8-1	25	1	1	1	1	0.05	Acyl-CoA synthetase family member 2, mitochondrial isoform Iso 1
#23	ACSF2	ACSF2	7.5	68124	neXtProt	Q96CM8-1	39	1	1	1	1	0.05	Acyl-CoA synthetase family member 2, mitochondrial isoform Iso 1
#30	ACSF2	ACSF2	7.5	68124	neXtProt	Q96CM8-1	34	3	3	3	3	0.17	Acyl-CoA synthetase family member 2, mitochondrial isoform Iso 1
#31	ACSF2	ACSF2	7.5	68124	neXtProt	Q96CM8-1	104	6	4	5	4	0.24	Acyl-CoA synthetase family member 2, mitochondrial isoform Iso 1
#32	ACSF2	ACSF2	7.5	68124	neXtProt	Q96CM8-1	33	6	3	6	3	0.17	Acyl-CoA synthetase family member 2, mitochondrial isoform Iso 1
#33	ACSF2	ACSF2	7.5	68124	neXtProt	Q96CM8-1	36	6	2	5	2	0.11	Acyl-CoA synthetase family member 2, mitochondrial isoform Iso 1
#34	ACSF2	ACSF2	7.5	68124	neXtProt	Q96CM8-1	96	6	4	5	3	0.17	Acyl-CoA synthetase family member 2, mitochondrial isoform Iso 1
#35	ACSF2	ACSF2	7.5	68124	neXtProt	Q96CM8-1	107	8	5	5	4	0.24	Acyl-CoA synthetase family member 2, mitochondrial isoform Iso 1
#36	ACSF2	ACSF2	7.5	68124	neXtProt	Q96CM8-1	73	3	3	2	2	0.11	Acyl-CoA synthetase family member 2, mitochondrial isoform Iso 1
#37	ACSF2	ACSF2	7.5	68124	neXtProt	Q96CM8-1	67	2	2	1	1	0.05	Acyl-CoA synthetase family member 2, mitochondrial isoform Iso 1
#38	ACSF2	ACSF2	7.5	68124	neXtProt	Q96CM8-1	41	2	2	1	1	0.05	Acyl-CoA synthetase family member 2, mitochondrial isoform Iso 1
#40	ACSF2	ACSF2	7.5	68124	neXtProt	Q96CM8-1	42	1	1	1	1	0.05	Acyl-CoA synthetase family member 2, mitochondrial isoform Iso 1
#41	ACSF2	ACSF2	7.5	68124	neXtProt	Q96CM8-1	16	1	1	1	1	0.05	Acyl-CoA synthetase family member 2, mitochondrial isoform Iso 1
#42	ACSF2	ACSF2	7.5	68124	neXtProt	Q96CM8-1	16	2	1	2	1	0.05	Acyl-CoA synthetase family member 2, mitochondrial isoform Iso 1
#46	ACSF2	ACSF2	7.5	68124	neXtProt	Q96CM8-1	27	1	1	1	1	0.05	Acyl-CoA synthetase family member 2, mitochondrial isoform Iso 1
#36	ACSF3	ACSF3	8.64	64130	neXtProt	Q4G176-1	26	2	1	2	1	0.06	Acyl-CoA synthetase family member 3, mitochondrial isoform Iso 1
#1	ACSL3	ACSL3	8.65	80420	neXtProt	O95573-1	39	2	1	2	1	0.05	Long-chain-fatty-acid--CoA ligase 3 isoform Iso 1
#16	ACSL3	ACSL3	8.65	80420	neXtProt	O95573-1	23	2	1	1	1	0.05	Long-chain-fatty-acid--CoA ligase 3 isoform Iso 1
#17	ACSL3	ACSL3	8.65	80420	neXtProt	O95573-1	14	2	1	2	1	0.05	Long-chain-fatty-acid--CoA ligase 3 isoform Iso 1
#18	ACSL3	ACSL3	8.65	80420	neXtProt	O95573-1	44	3	3	3	3	0.14	Long-chain-fatty-acid--CoA ligase 3 isoform Iso 1
#19	ACSL3	ACSL3	8.65	80420	neXtProt	O95573-1	65	4	4	4	4	0.2	Long-chain-fatty-acid--CoA ligase 3 isoform Iso 1
#2	ACSL3	ACSL3	8.65	80420	neXtProt	O95573-1	42	1	1	1	1	0.05	Long-chain-fatty-acid--CoA ligase 3 isoform Iso 1
#20	ACSL3	ACSL3	8.65	80420	neXtProt	O95573-1	109	7	5	7	5	0.25	Long-chain-fatty-acid--CoA ligase 3 isoform Iso 1
#21	ACSL3	ACSL3	8.65	80420	neXtProt	O95573-1	269	13	11	10	9	0.5	Long-chain-fatty-acid--CoA ligase 3 isoform Iso 1
#22	ACSL3	ACSL3	8.65	80420	neXtProt	O95573-1	85	10	8	7	6	0.31	Long-chain-fatty-acid--CoA ligase 3 isoform Iso 1
#23	ACSL3	ACSL3	8.65	80420	neXtProt	O95573-1	561	26	24	12	12	0.8	Long-chain-fatty-acid--CoA ligase 3 isoform Iso 1
#24	ACSL3	ACSL3	8.65	80420	neXtProt	O95573-1	160	12	11	8	7	0.37	Long-chain-fatty-acid--CoA ligase 3 isoform Iso 1
#25	ACSL3	ACSL3	8.65	80420	neXtProt	O95573-1	712	34	31	14	13	0.88	Long-chain-fatty-acid--CoA ligase 3 isoform Iso 1
#26	ACSL3	ACSL3	8.65	80420	neXtProt	O95573-1	151	11	8	8	6	0.31	Long-chain-fatty-acid--CoA ligase 3 isoform Iso 1
#27	ACSL3	ACSL3	8.65	80420	neXtProt	O95573-1	58	5	3	4	2	0.09	Long-chain-fatty-acid--CoA ligase 3 isoform Iso 1
#28	ACSL3	ACSL3	8.65	80420	neXtProt	O95573-1	44	2	1	2	1	0.05	Long-chain-fatty-acid--CoA ligase 3 isoform Iso 1
#29	ACSL3	ACSL3	8.65	80420	neXtProt	O95573-1	63	7	3	6	2	0.09	Long-chain-fatty-acid--CoA ligase 3 isoform Iso 1
#3	ACSL3	ACSL3	8.65	80420	neXtProt	O95573-1	48	1	1	1	1	0.05	Long-chain-fatty-acid--CoA ligase 3 isoform Iso 1
#30	ACSL3	ACSL3	8.65	80420	neXtProt	O95573-1	48	1	1	1	1	0.05	Long-chain-fatty-acid--CoA ligase 3 isoform Iso 1
#31	ACSL3	ACSL3	8.65	80420	neXtProt	O95573-1	78	7	2	5	2	0.09	Long-chain-fatty-acid--CoA ligase 3 isoform Iso 1
#32	ACSL3	ACSL3	8.65	80420	neXtProt	O95573-1	84	6	4	5	3	0.14	Long-chain-fatty-acid--CoA ligase 3 isoform Iso 1
#33	ACSL3	ACSL3	8.65	80420	neXtProt	O95573-1	179	11	8	9	6	0.31	Long-chain-fatty-acid--CoA ligase 3 isoform Iso 1
#34	ACSL3	ACSL3	8.65	80420	neXtProt	O95573-1	82	6	3	5	3	0.14	Long-chain-fatty-acid--CoA ligase 3 isoform Iso 1
#35	ACSL3	ACSL3	8.65	80420	neXtProt	O95573-1	77	3	2	3	2	0.09	Long-chain-fatty-acid--CoA ligase 3 isoform Iso 1
#36	ACSL3	ACSL3	8.65	80420	neXtProt	O95573-1	28	1	1	1	1	0.05	Long-chain-fatty-acid--CoA ligase 3 isoform Iso 1
#37	ACSL3	ACSL3	8.65	80420	neXtProt	O95573-1	108	7	5	6	4	0.2	Long-chain-fatty-acid--CoA ligase 3 isoform Iso 1
#38	ACSL3	ACSL3	8.65	80420	neXtProt	O95573-1	110	9	6	7	5	0.25	Long-chain-fatty-acid--CoA ligase 3 isoform Iso 1
#39	ACSL3	ACSL3	8.65	80420	neXtProt	O95573-1	112	6	4	4	3	0.14	Long-chain-fatty-acid--CoA ligase 3 isoform Iso 1
#4	ACSL3	ACSL3	8.65	80420	neXtProt	O95573-1	70	4	4	4	4	0.2	Long-chain-fatty-acid--CoA ligase 3 isoform Iso 1
#40	ACSL3	ACSL3	8.65	80420	neXtProt	O95573-1	217	8	8	5	5	0.25	Long-chain-fatty-acid--CoA ligase 3 isoform Iso 1
#41	ACSL3	ACSL3	8.65	80420	neXtProt	O95573-1	379	23	18	13	11	0.64	Long-chain-fatty-acid--CoA ligase 3 isoform Iso 1
#42	ACSL3	ACSL3	8.65	80420	neXtProt	O95573-1	151	8	8	6	6	0.31	Long-chain-fatty-acid--CoA ligase 3 isoform Iso 1
#43	ACSL3	ACSL3	8.65	80420	neXtProt	O95573-1	142	7	6	5	5	0.25	Long-chain-fatty-acid--CoA ligase 3 isoform Iso 1
#44	ACSL3	ACSL3	8.65	80420	neXtProt	O95573-1	93	7	5	5	5	0.25	Long-chain-fatty-acid--CoA ligase 3 isoform Iso 1
#45	ACSL3	ACSL3	8.65	80420	neXtProt	O95573-1	74	5	2	4	2	0.09	Long-chain-fatty-acid--CoA ligase 3 isoform Iso 1
#46	ACSL3	ACSL3	8.65	80420	neXtProt	O95573-1	32	7	1	3	1	0.05	Long-chain-fatty-acid--CoA ligase 3 isoform Iso 1
#48	ACSL3	ACSL3	8.65	80420	neXtProt	O95573-1	19	5	1	2	1	0.05	Long-chain-fatty-acid--CoA ligase 3 isoform Iso 1
#5	ACSL3	ACSL3	8.65	80420	neXtProt	O95573-1	92	4	4	3	3	0.14	Long-chain-fatty-acid--CoA ligase 3 isoform Iso 1
#6	ACSL3	ACSL3	8.65	80420	neXtProt	O95573-1	71	3	3	3	3	0.14	Long-chain-fatty-acid--CoA ligase 3 isoform Iso 1
#7	ACSL3	ACSL3	8.65	80420	neXtProt	O95573-1	51	1	1	1	1	0.05	Long-chain-fatty-acid--CoA ligase 3 isoform Iso 1
#1	ACSL4	ACSL4	8.66	79188	neXtProt	O60488-1	88	5	4	4	3	0.15	Long-chain-fatty-acid--CoA ligase 4 isoform Long
#17	ACSL4	ACSL4	8.66	79188	neXtProt	O60488-1	14	4	1	3	1	0.05	Long-chain-fatty-acid--CoA ligase 4 isoform Long
#18	ACSL4	ACSL4	8.66	79188	neXtProt	O60488-1	30	3	2	3	2	0.1	Long-chain-fatty-acid--CoA ligase 4 isoform Long
#2	ACSL4	ACSL4	8.66	79188	neXtProt	O60488-1	50	4	1	4	1	0.05	Long-chain-fatty-acid--CoA ligase 4 isoform Long
#20	ACSL4	ACSL4	8.66	79188	neXtProt	O60488-1	223	9	7	7	5	0.26	Long-chain-fatty-acid--CoA ligase 4 isoform Long
#21	ACSL4	ACSL4	8.66	79188	neXtProt	O60488-1	53	5	3	3	2	0.1	Long-chain-fatty-acid--CoA ligase 4 isoform Long
#22	ACSL4	ACSL4	8.66	79188	neXtProt	O60488-1	419	21	16	11	9	0.58	Long-chain-fatty-acid--CoA ligase 4 isoform Long
#23	ACSL4	ACSL4	8.66	79188	neXtProt	O60488-1	169	9	8	6	5	0.26	Long-chain-fatty-acid--CoA ligase 4 isoform Long
#24	ACSL4	ACSL4	8.66	79188	neXtProt	O60488-1	640	31	25	14	11	0.81	Long-chain-fatty-acid--CoA ligase 4 isoform Long
#25	ACSL4	ACSL4	8.66	79188	neXtProt	O60488-1	289	11	10	7	6	0.32	Long-chain-fatty-acid--CoA ligase 4 isoform Long
#26	ACSL4	ACSL4	8.66	79188	neXtProt	O60488-1	100	8	5	7	5	0.26	Long-chain-fatty-acid--CoA ligase 4 isoform Long
#27	ACSL4	ACSL4	8.66	79188	neXtProt	O60488-1	71	3	2	3	2	0.1	Long-chain-fatty-acid--CoA ligase 4 isoform Long
#28	ACSL4	ACSL4	8.66	79188	neXtProt	O60488-1	41	2	1	2	1	0.05	Long-chain-fatty-acid--CoA ligase 4 isoform Long
#29	ACSL4	ACSL4	8.66	79188	neXtProt	O60488-1	44	2	2	2	2	0.1	Long-chain-fatty-acid--CoA ligase 4 isoform Long
#3	ACSL4	ACSL4	8.66	79188	neXtProt	O60488-1	73	4	3	4	3	0.15	Long-chain-fatty-acid--CoA ligase 4 isoform Long
#30	ACSL4	ACSL4	8.66	79188	neXtProt	O60488-1	48	2	1	2	1	0.05	Long-chain-fatty-acid--CoA ligase 4 isoform Long
#31	ACSL4	ACSL4	8.66	79188	neXtProt	O60488-1	19	1	1	1	1	0.05	Long-chain-fatty-acid--CoA ligase 4 isoform Long
#32	ACSL4	ACSL4	8.66	79188	neXtProt	O60488-1	45	2	1	2	1	0.05	Long-chain-fatty-acid--CoA ligase 4 isoform Long
#33	ACSL4	ACSL4	8.66	79188	neXtProt	O60488-1	118	7	4	7	4	0.2	Long-chain-fatty-acid--CoA ligase 4 isoform Long
#34	ACSL4	ACSL4	8.66	79188	neXtProt	O60488-1	124	7	4	7	4	0.2	Long-chain-fatty-acid--CoA ligase 4 isoform Long
#35	ACSL4	ACSL4	8.66	79188	neXtProt	O60488-1	169	5	5	5	5	0.26	Long-chain-fatty-acid--CoA ligase 4 isoform Long
#36	ACSL4	ACSL4	8.66	79188	neXtProt	O60488-1	143	7	4	7	4	0.2	Long-chain-fatty-acid--CoA ligase 4 isoform Long
#37	ACSL4	ACSL4	8.66	79188	neXtProt	O60488-1	190	16	11	11	8	0.51	Long-chain-fatty-acid--CoA ligase 4 isoform Long
#38	ACSL4	ACSL4	8.66	79188	neXtProt	O60488-1	299	21	14	16	12	0.73	Long-chain-fatty-acid--CoA ligase 4 isoform Long
#39	ACSL4	ACSL4	8.66	79188	neXtProt	O60488-1	425	29	19	18	13	0.81	Long-chain-fatty-acid--CoA ligase 4 isoform Long
#4	ACSL4	ACSL4	8.66	79188	neXtProt	O60488-1	24	2	2	2	2	0.1	Long-chain-fatty-acid--CoA ligase 4 isoform Long
#40	ACSL4	ACSL4	8.66	79188	neXtProt	O60488-1	743	51	37	25	22	2.14	Long-chain-fatty-acid--CoA ligase 4 isoform Long
#41	ACSL4	ACSL4	8.66	79188	neXtProt	O60488-1	397	28	21	19	14	0.9	Long-chain-fatty-acid--CoA ligase 4 isoform Long
#42	ACSL4	ACSL4	8.66	79188	neXtProt	O60488-1	294	22	16	15	11	0.65	Long-chain-fatty-acid--CoA ligase 4 isoform Long
#43	ACSL4	ACSL4	8.66	79188	neXtProt	O60488-1	177	14	11	10	9	0.51	Long-chain-fatty-acid--CoA ligase 4 isoform Long
#44	ACSL4	ACSL4	8.66	79188	neXtProt	O60488-1	209	12	7	7	7	0.38	Long-chain-fatty-acid--CoA ligase 4 isoform Long
#45	ACSL4	ACSL4	8.66	79188	neXtProt	O60488-1	73	15	7	9	7	0.38	Long-chain-fatty-acid--CoA ligase 4 isoform Long
#46	ACSL4	ACSL4	8.66	79188	neXtProt	O60488-1	60	9	2	7	2	0.1	Long-chain-fatty-acid--CoA ligase 4 isoform Long
#47	ACSL4	ACSL4	8.66	79188	neXtProt	O60488-1	27	4	2	4	2	0.1	Long-chain-fatty-acid--CoA ligase 4 isoform Long
#48	ACSL4	ACSL4	8.66	79188	neXtProt	O60488-1	31	3	1	3	1	0.05	Long-chain-fatty-acid--CoA ligase 4 isoform Long
#5	ACSL4	ACSL4	8.66	79188	neXtProt	O60488-1	35	3	3	3	3	0.15	Long-chain-fatty-acid--CoA ligase 4 isoform Long
#6	ACSL4	ACSL4	8.66	79188	neXtProt	O60488-1	100	8	5	7	4	0.2	Long-chain-fatty-acid--CoA ligase 4 isoform Long
#7	ACSL4	ACSL4	8.66	79188	neXtProt	O60488-1	19	4	3	4	3	0.15	Long-chain-fatty-acid--CoA ligase 4 isoform Long
#8	ACSL4	ACSL4	8.66	79188	neXtProt	O60488-1	18	1	1	1	1	0.05	Long-chain-fatty-acid--CoA ligase 4 isoform Long
#19	ACSL5	ACSL5	6.49	75990	neXtProt	Q9ULC5-1	13	1	1	1	1	0.05	Long-chain-fatty-acid--CoA ligase 5 isoform Iso 1
#29	ACSL5	ACSL5	6.49	75990	neXtProt	Q9ULC5-1	16	5	2	5	2	0.1	Long-chain-fatty-acid--CoA ligase 5 isoform Iso 1
#30	ACSL5	ACSL5	6.49	75990	neXtProt	Q9ULC5-1	64	6	3	4	2	0.1	Long-chain-fatty-acid--CoA ligase 5 isoform Iso 1
#31	ACSL5	ACSL5	6.49	75990	neXtProt	Q9ULC5-1	38	5	2	4	2	0.1	Long-chain-fatty-acid--CoA ligase 5 isoform Iso 1
#32	ACSL5	ACSL5	6.49	75990	neXtProt	Q9ULC5-1	21	4	1	3	1	0.05	Long-chain-fatty-acid--CoA ligase 5 isoform Iso 1
#33	ACSL5	ACSL5	6.49	75990	neXtProt	Q9ULC5-1	27	3	1	3	1	0.05	Long-chain-fatty-acid--CoA ligase 5 isoform Iso 1
#41	ACSL5	ACSL5	6.49	75990	neXtProt	Q9ULC5-1	17	1	1	1	1	0.05	Long-chain-fatty-acid--CoA ligase 5 isoform Iso 1
#1	ACSS3	ACSS3	8.84	74778	neXtProt	Q9H6R3-1	70	4	3	4	3	0.16	Acyl-CoA synthetase short-chain family member 3, mitochondrial isoform Iso 1
#2	ACSS3	ACSS3	8.84	74778	neXtProt	Q9H6R3-1	35	1	1	1	1	0.05	Acyl-CoA synthetase short-chain family member 3, mitochondrial isoform Iso 1
#34	ACSS3	ACSS3	8.84	74778	neXtProt	Q9H6R3-1	46	1	1	1	1	0.05	Acyl-CoA synthetase short-chain family member 3, mitochondrial isoform Iso 1
#35	ACSS3	ACSS3	8.84	74778	neXtProt	Q9H6R3-1	67	4	2	3	2	0.1	Acyl-CoA synthetase short-chain family member 3, mitochondrial isoform Iso 1
#36	ACSS3	ACSS3	8.84	74778	neXtProt	Q9H6R3-1	28	2	1	2	1	0.05	Acyl-CoA synthetase short-chain family member 3, mitochondrial isoform Iso 1
#37	ACSS3	ACSS3	8.84	74778	neXtProt	Q9H6R3-1	78	5	4	4	3	0.16	Acyl-CoA synthetase short-chain family member 3, mitochondrial isoform Iso 1
#38	ACSS3	ACSS3	8.84	74778	neXtProt	Q9H6R3-1	76	6	3	5	2	0.1	Acyl-CoA synthetase short-chain family member 3, mitochondrial isoform Iso 1
#39	ACSS3	ACSS3	8.84	74778	neXtProt	Q9H6R3-1	58	2	2	2	2	0.1	Acyl-CoA synthetase short-chain family member 3, mitochondrial isoform Iso 1
#40	ACSS3	ACSS3	8.84	74778	neXtProt	Q9H6R3-1	42	1	1	1	1	0.05	Acyl-CoA synthetase short-chain family member 3, mitochondrial isoform Iso 1
#41	ACSS3	ACSS3	8.84	74778	neXtProt	Q9H6R3-1	16	2	1	2	1	0.05	Acyl-CoA synthetase short-chain family member 3, mitochondrial isoform Iso 1
#42	ACSS3	ACSS3	8.84	74778	neXtProt	Q9H6R3-1	70	4	2	3	1	0.05	Acyl-CoA synthetase short-chain family member 3, mitochondrial isoform Iso 1
#43	ACSS3	ACSS3	8.84	74778	neXtProt	Q9H6R3-1	65	2	2	2	2	0.1	Acyl-CoA synthetase short-chain family member 3, mitochondrial isoform Iso 1
#44	ACSS3	ACSS3	8.84	74778	neXtProt	Q9H6R3-1	27	1	1	1	1	0.05	Acyl-CoA synthetase short-chain family member 3, mitochondrial isoform Iso 1
#46	ACSS3	ACSS3	8.84	74778	neXtProt	Q9H6R3-1	28	1	1	1	1	0.05	Acyl-CoA synthetase short-chain family member 3, mitochondrial isoform Iso 1
#11	ACTA2	ACTA2	5.24	42008	neXtProt	P62736-1	265	17	12	8	7	0.82	Actin, aortic smooth muscle isoform Iso 1
#12	ACTA2	ACTA2	5.24	42008	neXtProt	P62736-1	530	26	19	9	8	0.98	Actin, aortic smooth muscle isoform Iso 1
#16	ACTA2	ACTA2	5.24	42008	neXtProt	P62736-1	2358	122	94	16	15	6.15	Actin, aortic smooth muscle isoform Iso 1
#29	ACTA2	ACTA2	5.24	42008	neXtProt	P62736-1	539	26	22	9	7	0.98	Actin, aortic smooth muscle isoform Iso 1
#32	ACTA2	ACTA2	5.24	42008	neXtProt	P62736-1	469	24	21	9	7	1.16	Actin, aortic smooth muscle isoform Iso 1
#33	ACTA2	ACTA2	5.24	42008	neXtProt	P62736-1	229	13	9	6	5	0.53	Actin, aortic smooth muscle isoform Iso 1
#36	ACTA2	ACTA2	5.24	42008	neXtProt	P62736-1	269	15	11	6	5	0.53	Actin, aortic smooth muscle isoform Iso 1
#39	ACTA2	ACTA2	5.24	42008	neXtProt	P62736-1	257	13	12	6	6	0.67	Actin, aortic smooth muscle isoform Iso 1
#1	ACTB	ACTB	5.29	41737	neXtProt	P60709-1	872	57	43	18	14	6.23	Actin, cytoplasmic 1 isoform Iso 1
#1	ACTB	ACTB	5.29	41737	neXtProt	P60709-1	693	58	42	17	14	5.09	Actin, cytoplasmic 1 isoform Iso 1
#10	ACTB	ACTB	5.29	41737	neXtProt	P60709-1	466	22	18	11	10	1.58	Actin, cytoplasmic 1 isoform Iso 1
#11	ACTB	ACTB	5.29	41737	neXtProt	P60709-1	563	22	19	11	9	1.58	Actin, cytoplasmic 1 isoform Iso 1
#12	ACTB	ACTB	5.29	41737	neXtProt	P60709-1	758	35	28	14	12	1.81	Actin, cytoplasmic 1 isoform Iso 1
#13	ACTB	ACTB	5.29	41737	neXtProt	P60709-1	799	34	29	13	12	2.33	Actin, cytoplasmic 1 isoform Iso 1
#14	ACTB	ACTB	5.29	41737	neXtProt	P60709-1	780	35	29	12	11	2.06	Actin, cytoplasmic 1 isoform Iso 1
#15	ACTB	ACTB	5.29	41737	neXtProt	P60709-1	1822	70	59	20	18	6.23	Actin, cytoplasmic 1 isoform Iso 1
#16	ACTB	ACTB	5.29	41737	neXtProt	P60709-1	5119	242	187	21	20	25.26	Actin, cytoplasmic 1 isoform Iso 1
#17	ACTB	ACTB	5.29	41737	neXtProt	P60709-1	12720	497	413	23	22	55.94	Actin, cytoplasmic 1 isoform Iso 1
#18	ACTB	ACTB	5.29	41737	neXtProt	P60709-1	4670	205	155	22	20	17.62	Actin, cytoplasmic 1 isoform Iso 1
#19	ACTB	ACTB	5.29	41737	neXtProt	P60709-1	3643	153	118	21	20	13.38	Actin, cytoplasmic 1 isoform Iso 1
#2	ACTB	ACTB	5.29	41737	neXtProt	P60709-1	789	56	42	18	16	7.58	Actin, cytoplasmic 1 isoform Iso 1
#20	ACTB	ACTB	5.29	41737	neXtProt	P60709-1	1644	73	58	20	19	7.58	Actin, cytoplasmic 1 isoform Iso 1
#21	ACTB	ACTB	5.29	41737	neXtProt	P60709-1	978	43	36	17	14	3.31	Actin, cytoplasmic 1 isoform Iso 1
#22	ACTB	ACTB	5.29	41737	neXtProt	P60709-1	1337	63	54	17	15	5.63	Actin, cytoplasmic 1 isoform Iso 1
#23	ACTB	ACTB	5.29	41737	neXtProt	P60709-1	765	39	28	14	12	2.06	Actin, cytoplasmic 1 isoform Iso 1
#24	ACTB	ACTB	5.29	41737	neXtProt	P60709-1	757	37	27	16	12	2.33	Actin, cytoplasmic 1 isoform Iso 1
#25	ACTB	ACTB	5.29	41737	neXtProt	P60709-1	537	24	20	12	9	1.36	Actin, cytoplasmic 1 isoform Iso 1
#26	ACTB	ACTB	5.29	41737	neXtProt	P60709-1	622	28	23	13	11	1.58	Actin, cytoplasmic 1 isoform Iso 1
#27	ACTB	ACTB	5.29	41737	neXtProt	P60709-1	509	24	18	12	9	1.17	Actin, cytoplasmic 1 isoform Iso 1
#28	ACTB	ACTB	5.29	41737	neXtProt	P60709-1	558	27	21	13	10	1.58	Actin, cytoplasmic 1 isoform Iso 1
#29	ACTB	ACTB	5.29	41737	neXtProt	P60709-1	816	35	32	11	10	1.81	Actin, cytoplasmic 1 isoform Iso 1
#3	ACTB	ACTB	5.29	41737	neXtProt	P60709-1	220	18	10	10	6	0.68	Actin, cytoplasmic 1 isoform Iso 1
#30	ACTB	ACTB	5.29	41737	neXtProt	P60709-1	541	27	21	12	9	1.17	Actin, cytoplasmic 1 isoform Iso 1
#31	ACTB	ACTB	5.29	41737	neXtProt	P60709-1	497	26	19	12	10	1.58	Actin, cytoplasmic 1 isoform Iso 1
#32	ACTB	ACTB	5.29	41737	neXtProt	P60709-1	716	36	30	11	10	1.81	Actin, cytoplasmic 1 isoform Iso 1
#33	ACTB	ACTB	5.29	41737	neXtProt	P60709-1	421	20	16	10	8	1.17	Actin, cytoplasmic 1 isoform Iso 1
#34	ACTB	ACTB	5.29	41737	neXtProt	P60709-1	403	18	13	9	8	1.17	Actin, cytoplasmic 1 isoform Iso 1
#35	ACTB	ACTB	5.29	41737	neXtProt	P60709-1	297	12	10	7	6	0.83	Actin, cytoplasmic 1 isoform Iso 1
#36	ACTB	ACTB	5.29	41737	neXtProt	P60709-1	356	20	16	9	8	1.17	Actin, cytoplasmic 1 isoform Iso 1
#37	ACTB	ACTB	5.29	41737	neXtProt	P60709-1	484	20	16	10	8	0.99	Actin, cytoplasmic 1 isoform Iso 1
#38	ACTB	ACTB	5.29	41737	neXtProt	P60709-1	543	22	19	9	9	1.58	Actin, cytoplasmic 1 isoform Iso 1
#39	ACTB	ACTB	5.29	41737	neXtProt	P60709-1	448	22	19	9	8	1.36	Actin, cytoplasmic 1 isoform Iso 1
#4	ACTB	ACTB	5.29	41737	neXtProt	P60709-1	1240	54	47	17	15	5.63	Actin, cytoplasmic 1 isoform Iso 1
#40	ACTB	ACTB	5.29	41737	neXtProt	P60709-1	322	17	13	9	7	0.83	Actin, cytoplasmic 1 isoform Iso 1
#41	ACTB	ACTB	5.29	41737	neXtProt	P60709-1	378	27	19	10	8	1.17	Actin, cytoplasmic 1 isoform Iso 1
#42	ACTB	ACTB	5.29	41737	neXtProt	P60709-1	880	47	38	13	11	2.63	Actin, cytoplasmic 1 isoform Iso 1
#43	ACTB	ACTB	5.29	41737	neXtProt	P60709-1	1087	60	51	17	16	5.09	Actin, cytoplasmic 1 isoform Iso 1
#44	ACTB	ACTB	5.29	41737	neXtProt	P60709-1	1370	70	56	18	15	4.58	Actin, cytoplasmic 1 isoform Iso 1
#45	ACTB	ACTB	5.29	41737	neXtProt	P60709-1	297	17	15	10	9	1.36	Actin, cytoplasmic 1 isoform Iso 1
#46	ACTB	ACTB	5.29	41737	neXtProt	P60709-1	262	18	14	8	6	0.99	Actin, cytoplasmic 1 isoform Iso 1
#47	ACTB	ACTB	5.29	41737	neXtProt	P60709-1	797	54	40	15	11	2.63	Actin, cytoplasmic 1 isoform Iso 1
#48	ACTB	ACTB	5.29	41737	neXtProt	P60709-1	692	51	33	14	10	2.06	Actin, cytoplasmic 1 isoform Iso 1
#5	ACTB	ACTB	5.29	41737	neXtProt	P60709-1	1223	51	44	16	15	5.63	Actin, cytoplasmic 1 isoform Iso 1
#6	ACTB	ACTB	5.29	41737	neXtProt	P60709-1	955	45	34	14	12	2.96	Actin, cytoplasmic 1 isoform Iso 1
#7	ACTB	ACTB	5.29	41737	neXtProt	P60709-1	879	40	32	15	15	3.31	Actin, cytoplasmic 1 isoform Iso 1
#8	ACTB	ACTB	5.29	41737	neXtProt	P60709-1	636	33	26	13	11	1.81	Actin, cytoplasmic 1 isoform Iso 1
#9	ACTB	ACTB	5.29	41737	neXtProt	P60709-1	690	31	23	12	10	1.58	Actin, cytoplasmic 1 isoform Iso 1
#14	ACTBL	ACTBL2	5.39	42003	neXtProt	Q562R1-1	254	12	7	5	3	0.29	Beta-actin-like protein 2 isoform Iso 1
#16	ACTBL	ACTBL2	5.39	42003	neXtProt	Q562R1-1	933	69	36	8	6	1.35	Beta-actin-like protein 2 isoform Iso 1
#17	ACTBL	ACTBL2	5.39	42003	neXtProt	Q562R1-1	1699	104	71	9	9	2.61	Beta-actin-like protein 2 isoform Iso 1
#18	ACTBL	ACTBL2	5.39	42003	neXtProt	Q562R1-1	382	44	21	10	7	1.35	Beta-actin-like protein 2 isoform Iso 1
#2	ACTBL	ACTBL2	5.39	42003	neXtProt	Q562R1-1	118	20	16	6	6	1.35	Beta-actin-like protein 2 isoform Iso 1
#20	ACTBL	ACTBL2	5.39	42003	neXtProt	Q562R1-1	198	20	11	7	7	0.82	Beta-actin-like protein 2 isoform Iso 1
#3	ACTBL	ACTBL2	5.39	42003	neXtProt	Q562R1-1	107	19	7	7	4	0.53	Beta-actin-like protein 2 isoform Iso 1
#4	ACTBL	ACTBL2	5.39	42003	neXtProt	Q562R1-1	363	21	16	4	4	0.82	Beta-actin-like protein 2 isoform Iso 1
#10	ACTL8	ACTL8	5.78	41360	neXtProt	Q9H568-1	16	1	1	1	1	0.09	Actin-like protein 8 isoform Iso 1
#1	ACTN1	ACTN1	5.25	103058	neXtProt	P12814-1	172	16	11	16	11	0.47	Alpha-actinin-1 isoform Iso 1
#10	ACTN1	ACTN1	5.25	103058	neXtProt	P12814-1	187	7	7	4	4	0.15	Alpha-actinin-1 isoform Iso 1
#11	ACTN1	ACTN1	5.25	103058	neXtProt	P12814-1	15	2	1	1	1	0.04	Alpha-actinin-1 isoform Iso 1
#13	ACTN1	ACTN1	5.25	103058	neXtProt	P12814-1	168	8	6	5	4	0.19	Alpha-actinin-1 isoform Iso 1
#14	ACTN1	ACTN1	5.25	103058	neXtProt	P12814-1	153	8	8	4	4	0.19	Alpha-actinin-1 isoform Iso 1
#15	ACTN1	ACTN1	5.25	103058	neXtProt	P12814-1	183	9	8	6	5	0.19	Alpha-actinin-1 isoform Iso 1
#16	ACTN1	ACTN1	5.25	103058	neXtProt	P12814-1	375	20	16	13	9	0.47	Alpha-actinin-1 isoform Iso 1
#17	ACTN1	ACTN1	5.25	103058	neXtProt	P12814-1	1004	40	35	23	19	1.17	Alpha-actinin-1 isoform Iso 1
#18	ACTN1	ACTN1	5.25	103058	neXtProt	P12814-1	569	30	21	19	14	0.7	Alpha-actinin-1 isoform Iso 1
#19	ACTN1	ACTN1	5.25	103058	neXtProt	P12814-1	579	24	22	16	15	0.7	Alpha-actinin-1 isoform Iso 1
#2	ACTN1	ACTN1	5.25	103058	neXtProt	P12814-1	119	16	7	14	7	0.28	Alpha-actinin-1 isoform Iso 1
#20	ACTN1	ACTN1	5.25	103058	neXtProt	P12814-1	757	43	37	19	17	0.95	Alpha-actinin-1 isoform Iso 1
#21	ACTN1	ACTN1	5.25	103058	neXtProt	P12814-1	736	46	33	23	21	1.25	Alpha-actinin-1 isoform Iso 1
#22	ACTN1	ACTN1	5.25	103058	neXtProt	P12814-1	420	31	22	19	14	0.76	Alpha-actinin-1 isoform Iso 1
#23	ACTN1	ACTN1	5.25	103058	neXtProt	P12814-1	354	22	17	15	10	0.47	Alpha-actinin-1 isoform Iso 1
#24	ACTN1	ACTN1	5.25	103058	neXtProt	P12814-1	381	25	19	17	13	0.58	Alpha-actinin-1 isoform Iso 1
#25	ACTN1	ACTN1	5.25	103058	neXtProt	P12814-1	448	30	17	22	12	0.58	Alpha-actinin-1 isoform Iso 1
#26	ACTN1	ACTN1	5.25	103058	neXtProt	P12814-1	674	47	37	23	20	1.17	Alpha-actinin-1 isoform Iso 1
#27	ACTN1	ACTN1	5.25	103058	neXtProt	P12814-1	456	42	30	27	20	1.25	Alpha-actinin-1 isoform Iso 1
#28	ACTN1	ACTN1	5.25	103058	neXtProt	P12814-1	222	16	12	13	10	0.47	Alpha-actinin-1 isoform Iso 1
#29	ACTN1	ACTN1	5.25	103058	neXtProt	P12814-1	73	4	3	4	3	0.11	Alpha-actinin-1 isoform Iso 1
#3	ACTN1	ACTN1	5.25	103058	neXtProt	P12814-1	106	9	7	9	7	0.28	Alpha-actinin-1 isoform Iso 1
#30	ACTN1	ACTN1	5.25	103058	neXtProt	P12814-1	42	1	1	1	1	0.04	Alpha-actinin-1 isoform Iso 1
#31	ACTN1	ACTN1	5.25	103058	neXtProt	P12814-1	60	3	2	3	2	0.07	Alpha-actinin-1 isoform Iso 1
#32	ACTN1	ACTN1	5.25	103058	neXtProt	P12814-1	67	3	2	3	2	0.07	Alpha-actinin-1 isoform Iso 1
#33	ACTN1	ACTN1	5.25	103058	neXtProt	P12814-1	120	11	6	11	6	0.24	Alpha-actinin-1 isoform Iso 1
#34	ACTN1	ACTN1	5.25	103058	neXtProt	P12814-1	42	3	2	3	2	0.07	Alpha-actinin-1 isoform Iso 1
#37	ACTN1	ACTN1	5.25	103058	neXtProt	P12814-1	37	3	1	3	1	0.04	Alpha-actinin-1 isoform Iso 1
#38	ACTN1	ACTN1	5.25	103058	neXtProt	P12814-1	21	2	1	2	1	0.04	Alpha-actinin-1 isoform Iso 1
#39	ACTN1	ACTN1	5.25	103058	neXtProt	P12814-1	26	2	1	2	1	0.04	Alpha-actinin-1 isoform Iso 1
#4	ACTN1	ACTN1	5.25	103058	neXtProt	P12814-1	470	21	15	13	7	0.28	Alpha-actinin-1 isoform Iso 1
#41	ACTN1	ACTN1	5.25	103058	neXtProt	P12814-1	69	6	4	5	3	0.15	Alpha-actinin-1 isoform Iso 1
#42	ACTN1	ACTN1	5.25	103058	neXtProt	P12814-1	46	7	5	5	4	0.15	Alpha-actinin-1 isoform Iso 1
#43	ACTN1	ACTN1	5.25	103058	neXtProt	P12814-1	234	14	10	12	8	0.33	Alpha-actinin-1 isoform Iso 1
#44	ACTN1	ACTN1	5.25	103058	neXtProt	P12814-1	466	32	25	21	15	0.76	Alpha-actinin-1 isoform Iso 1
#47	ACTN1	ACTN1	5.25	103058	neXtProt	P12814-1	43	3	2	3	2	0.07	Alpha-actinin-1 isoform Iso 1
#48	ACTN1	ACTN1	5.25	103058	neXtProt	P12814-1	35	5	2	3	2	0.07	Alpha-actinin-1 isoform Iso 1
#48	ACTN1	ACTN1	5.25	103058	neXtProt	P12814-1	18	4	2	3	2	0.07	Alpha-actinin-1 isoform Iso 1
#5	ACTN1	ACTN1	5.25	103058	neXtProt	P12814-1	833	44	36	27	21	1.25	Alpha-actinin-1 isoform Iso 1
#6	ACTN1	ACTN1	5.25	103058	neXtProt	P12814-1	597	34	25	15	11	0.58	Alpha-actinin-1 isoform Iso 1
#7	ACTN1	ACTN1	5.25	103058	neXtProt	P12814-1	230	16	11	11	8	0.33	Alpha-actinin-1 isoform Iso 1
#8	ACTN1	ACTN1	5.25	103058	neXtProt	P12814-1	100	4	4	3	3	0.11	Alpha-actinin-1 isoform Iso 1
#9	ACTN1	ACTN1	5.25	103058	neXtProt	P12814-1	107	4	4	3	3	0.11	Alpha-actinin-1 isoform Iso 1
#3	ACTN3	ACTN3	5.37	103241	neXtProt	Q08043-1	53	1	1	1	1	0.04	Alpha-actinin-3 isoform Iso 1
#32	ACTN3	ACTN3	5.37	103241	neXtProt	Q08043-1	46	1	1	1	1	0.04	Alpha-actinin-3 isoform Iso 1
#44	ACTN3	ACTN3	5.37	103241	neXtProt	Q08043-1	66	1	1	1	1	0.04	Alpha-actinin-3 isoform Iso 1
#1	ACTN4	ACTN4	5.27	104854	neXtProt	O43707-1	253	22	18	15	14	0.68	Alpha-actinin-4 isoform Iso 1
#10	ACTN4	ACTN4	5.27	104854	neXtProt	O43707-1	257	10	8	6	5	0.19	Alpha-actinin-4 isoform Iso 1
#11	ACTN4	ACTN4	5.27	104854	neXtProt	O43707-1	22	3	2	3	2	0.07	Alpha-actinin-4 isoform Iso 1
#12	ACTN4	ACTN4	5.27	104854	neXtProt	O43707-1	75	8	6	7	5	0.19	Alpha-actinin-4 isoform Iso 1
#13	ACTN4	ACTN4	5.27	104854	neXtProt	O43707-1	157	9	7	6	4	0.19	Alpha-actinin-4 isoform Iso 1
#14	ACTN4	ACTN4	5.27	104854	neXtProt	O43707-1	247	12	11	7	7	0.32	Alpha-actinin-4 isoform Iso 1
#15	ACTN4	ACTN4	5.27	104854	neXtProt	O43707-1	208	10	9	8	7	0.27	Alpha-actinin-4 isoform Iso 1
#16	ACTN4	ACTN4	5.27	104854	neXtProt	O43707-1	523	22	18	16	13	0.57	Alpha-actinin-4 isoform Iso 1
#17	ACTN4	ACTN4	5.27	104854	neXtProt	O43707-1	1807	85	67	38	32	2.6	Alpha-actinin-4 isoform Iso 1
#18	ACTN4	ACTN4	5.27	104854	neXtProt	O43707-1	879	50	39	32	27	1.64	Alpha-actinin-4 isoform Iso 1
#19	ACTN4	ACTN4	5.27	104854	neXtProt	O43707-1	833	51	36	31	24	1.46	Alpha-actinin-4 isoform Iso 1
#2	ACTN4	ACTN4	5.27	104854	neXtProt	O43707-1	493	30	23	18	15	0.74	Alpha-actinin-4 isoform Iso 1
#20	ACTN4	ACTN4	5.27	104854	neXtProt	O43707-1	1207	68	53	35	28	1.93	Alpha-actinin-4 isoform Iso 1
#21	ACTN4	ACTN4	5.27	104854	neXtProt	O43707-1	1435	82	66	38	34	3	Alpha-actinin-4 isoform Iso 1
#22	ACTN4	ACTN4	5.27	104854	neXtProt	O43707-1	656	49	37	28	24	1.46	Alpha-actinin-4 isoform Iso 1
#23	ACTN4	ACTN4	5.27	104854	neXtProt	O43707-1	428	32	23	19	15	0.74	Alpha-actinin-4 isoform Iso 1
#24	ACTN4	ACTN4	5.27	104854	neXtProt	O43707-1	521	36	31	23	22	1.14	Alpha-actinin-4 isoform Iso 1
#25	ACTN4	ACTN4	5.27	104854	neXtProt	O43707-1	480	32	27	20	18	0.93	Alpha-actinin-4 isoform Iso 1
#26	ACTN4	ACTN4	5.27	104854	neXtProt	O43707-1	836	55	40	31	25	1.55	Alpha-actinin-4 isoform Iso 1
#27	ACTN4	ACTN4	5.27	104854	neXtProt	O43707-1	531	43	34	27	22	1.3	Alpha-actinin-4 isoform Iso 1
#28	ACTN4	ACTN4	5.27	104854	neXtProt	O43707-1	199	22	14	16	9	0.41	Alpha-actinin-4 isoform Iso 1
#29	ACTN4	ACTN4	5.27	104854	neXtProt	O43707-1	87	7	5	7	5	0.19	Alpha-actinin-4 isoform Iso 1
#3	ACTN4	ACTN4	5.27	104854	neXtProt	O43707-1	124	17	10	15	10	0.41	Alpha-actinin-4 isoform Iso 1
#30	ACTN4	ACTN4	5.27	104854	neXtProt	O43707-1	26	4	3	4	3	0.11	Alpha-actinin-4 isoform Iso 1
#31	ACTN4	ACTN4	5.27	104854	neXtProt	O43707-1	29	4	2	4	2	0.07	Alpha-actinin-4 isoform Iso 1
#32	ACTN4	ACTN4	5.27	104854	neXtProt	O43707-1	37	4	2	4	2	0.07	Alpha-actinin-4 isoform Iso 1
#33	ACTN4	ACTN4	5.27	104854	neXtProt	O43707-1	52	9	6	8	5	0.23	Alpha-actinin-4 isoform Iso 1
#34	ACTN4	ACTN4	5.27	104854	neXtProt	O43707-1	35	5	2	4	2	0.07	Alpha-actinin-4 isoform Iso 1
#35	ACTN4	ACTN4	5.27	104854	neXtProt	O43707-1	20	1	1	1	1	0.04	Alpha-actinin-4 isoform Iso 1
#36	ACTN4	ACTN4	5.27	104854	neXtProt	O43707-1	14	1	1	1	1	0.04	Alpha-actinin-4 isoform Iso 1
#37	ACTN4	ACTN4	5.27	104854	neXtProt	O43707-1	36	3	2	2	2	0.07	Alpha-actinin-4 isoform Iso 1
#38	ACTN4	ACTN4	5.27	104854	neXtProt	O43707-1	27	5	3	4	3	0.11	Alpha-actinin-4 isoform Iso 1
#39	ACTN4	ACTN4	5.27	104854	neXtProt	O43707-1	29	3	2	3	2	0.07	Alpha-actinin-4 isoform Iso 1
#4	ACTN4	ACTN4	5.27	104854	neXtProt	O43707-1	688	38	30	23	17	0.87	Alpha-actinin-4 isoform Iso 1
#40	ACTN4	ACTN4	5.27	104854	neXtProt	O43707-1	39	3	2	3	2	0.07	Alpha-actinin-4 isoform Iso 1
#41	ACTN4	ACTN4	5.27	104854	neXtProt	O43707-1	92	10	5	7	5	0.19	Alpha-actinin-4 isoform Iso 1
#42	ACTN4	ACTN4	5.27	104854	neXtProt	O43707-1	145	17	11	14	10	0.41	Alpha-actinin-4 isoform Iso 1
#43	ACTN4	ACTN4	5.27	104854	neXtProt	O43707-1	157	26	14	15	10	0.41	Alpha-actinin-4 isoform Iso 1
#44	ACTN4	ACTN4	5.27	104854	neXtProt	O43707-1	489	46	28	26	18	0.87	Alpha-actinin-4 isoform Iso 1
#45	ACTN4	ACTN4	5.27	104854	neXtProt	O43707-1	33	6	1	4	1	0.04	Alpha-actinin-4 isoform Iso 1
#46	ACTN4	ACTN4	5.27	104854	neXtProt	O43707-1	13	4	1	2	1	0.04	Alpha-actinin-4 isoform Iso 1
#47	ACTN4	ACTN4	5.27	104854	neXtProt	O43707-1	47	7	4	6	4	0.15	Alpha-actinin-4 isoform Iso 1
#48	ACTN4	ACTN4	5.27	104854	neXtProt	O43707-1	27	5	2	4	2	0.07	Alpha-actinin-4 isoform Iso 1
#5	ACTN4	ACTN4	5.27	104854	neXtProt	O43707-1	1321	67	53	35	30	1.83	Alpha-actinin-4 isoform Iso 1
#6	ACTN4	ACTN4	5.27	104854	neXtProt	O43707-1	1124	62	51	33	29	1.73	Alpha-actinin-4 isoform Iso 1
#7	ACTN4	ACTN4	5.27	104854	neXtProt	O43707-1	439	32	23	20	14	0.62	Alpha-actinin-4 isoform Iso 1
#8	ACTN4	ACTN4	5.27	104854	neXtProt	O43707-1	133	10	7	8	5	0.19	Alpha-actinin-4 isoform Iso 1
#9	ACTN4	ACTN4	5.27	104854	neXtProt	O43707-1	157	7	7	6	6	0.23	Alpha-actinin-4 isoform Iso 1
#27	ACTY	ACTR1B	5.98	42293	neXtProt	P42025-1	289	17	9	10	6	0.66	Beta-centractin isoform Iso 1
#28	ACTY	ACTR1B	5.98	42293	neXtProt	P42025-1	45	3	1	2	1	0.09	Beta-centractin isoform Iso 1
#29	ACTY	ACTR1B	5.98	42293	neXtProt	P42025-1	189	8	7	4	4	0.4	Beta-centractin isoform Iso 1
#33	ACTY	ACTR1B	5.98	42293	neXtProt	P42025-1	32	4	3	4	3	0.29	Beta-centractin isoform Iso 1
#34	ACTY	ACTR1B	5.98	42293	neXtProt	P42025-1	15	1	1	1	1	0.09	Beta-centractin isoform Iso 1
#29	ACTZ	ACTR1A	6.19	42613	neXtProt	P61163-1	175	14	10	8	7	0.8	Alpha-centractin isoform Iso 1
#30	ACTZ	ACTR1A	6.19	42613	neXtProt	P61163-1	76	8	6	8	6	0.66	Alpha-centractin isoform Iso 1
#31	ACTZ	ACTR1A	6.19	42613	neXtProt	P61163-1	33	8	4	7	3	0.29	Alpha-centractin isoform Iso 1
#32	ACTZ	ACTR1A	6.19	42613	neXtProt	P61163-1	152	12	8	6	4	0.4	Alpha-centractin isoform Iso 1
#33	ACTZ	ACTR1A	6.19	42613	neXtProt	P61163-1	70	6	3	6	3	0.29	Alpha-centractin isoform Iso 1
#1	ACY1	ACY1	5.77	45885	neXtProt	Q03154-1	28	2	1	2	1	0.08	Aminoacylase-1 isoform Iso 1
#2	ACY1	ACY1	5.77	45885	neXtProt	Q03154-1	40	2	1	2	1	0.08	Aminoacylase-1 isoform Iso 1
#23	ACY1	ACY1	5.77	45885	neXtProt	Q03154-1	84	5	3	4	2	0.17	Aminoacylase-1 isoform Iso 1
#24	ACY1	ACY1	5.77	45885	neXtProt	Q03154-1	1317	65	51	22	19	5.07	Aminoacylase-1 isoform Iso 1
#25	ACY1	ACY1	5.77	45885	neXtProt	Q03154-1	696	36	29	15	13	2.51	Aminoacylase-1 isoform Iso 1
#26	ACY1	ACY1	5.77	45885	neXtProt	Q03154-1	80	6	4	5	4	0.37	Aminoacylase-1 isoform Iso 1
#3	ACY1	ACY1	5.77	45885	neXtProt	Q03154-1	20	1	1	1	1	0.08	Aminoacylase-1 isoform Iso 1
#46	ACYP1	ACYP1	9.3	11260	neXtProt	P07311-1	21	2	1	1	1	0.36	Acylphosphatase-1 isoform Iso 1
#46	ACYP2	ACYP2	9.52	11139	neXtProt	P14621-1	34	3	1	2	1	0.36	Acylphosphatase-2 isoform Iso 1
#37	ADAT3	ADAT3	8.06	38071	neXtProt	Q96EY9-1	14	1	1	1	1	0.1	Probable inactive tRNA-specific adenosine deaminase-like protein 3 isoform Iso 1
#16	ADCK3	ADCK3	6.51	71950	neXtProt	Q8NI60-1	19	1	1	1	1	0.05	Atypical kinase ADCK3, mitochondrial isoform Iso 1
#17	ADCK3	ADCK3	6.51	71950	neXtProt	Q8NI60-1	19	2	1	2	1	0.05	Atypical kinase ADCK3, mitochondrial isoform Iso 1
#47	ADCY8	ADCY8	6.53	140122	neXtProt	P40145-1	16	1	1	1	1	0.03	Adenylate cyclase type 8 isoform Iso 1
#18	ADDA	ADD1	5.6	80955	neXtProt	P35611-1	14	3	1	2	1	0.05	Alpha-adducin isoform Iso 1
#19	ADDA	ADD1	5.6	80955	neXtProt	P35611-1	23	1	1	1	1	0.05	Alpha-adducin isoform Iso 1
#20	ADDA	ADD1	5.6	80955	neXtProt	P35611-1	14	2	1	2	1	0.05	Alpha-adducin isoform Iso 1
#21	ADDA	ADD1	5.6	80955	neXtProt	P35611-1	22	2	2	2	2	0.09	Alpha-adducin isoform Iso 1
#37	ADH4	ADH4	8.25	40221	neXtProt	P08319-1	59	1	1	1	1	0.09	Alcohol dehydrogenase 4 isoform Iso 1
#38	ADH4	ADH4	8.25	40221	neXtProt	P08319-1	92	2	1	2	1	0.09	Alcohol dehydrogenase 4 isoform Iso 1
#39	ADH4	ADH4	8.25	40221	neXtProt	P08319-1	71	4	2	3	2	0.2	Alcohol dehydrogenase 4 isoform Iso 1
#40	ADH4	ADH4	8.25	40221	neXtProt	P08319-1	117	6	5	4	3	0.31	Alcohol dehydrogenase 4 isoform Iso 1
#41	ADH4	ADH4	8.25	40221	neXtProt	P08319-1	38	1	1	1	1	0.09	Alcohol dehydrogenase 4 isoform Iso 1
#45	ADH4	ADH4	8.25	40221	neXtProt	P08319-1	39	2	1	2	1	0.09	Alcohol dehydrogenase 4 isoform Iso 1
#39	ADH6	ADH6	8.05	39088	neXtProt	P28332-1	74	6	3	4	2	0.2	Alcohol dehydrogenase 6 isoform Iso 1
#40	ADH6	ADH6	8.05	39088	neXtProt	P28332-1	115	10	6	6	5	0.58	Alcohol dehydrogenase 6 isoform Iso 1
#42	ADH6	ADH6	8.05	39088	neXtProt	P28332-1	15	1	1	1	1	0.1	Alcohol dehydrogenase 6 isoform Iso 1
#45	ADH6	ADH6	8.05	39088	neXtProt	P28332-1	28	2	2	2	2	0.2	Alcohol dehydrogenase 6 isoform Iso 1
#1	ADHX	ADH5	7.45	39724	neXtProt	P11766-1	128	12	7	9	5	0.57	Alcohol dehydrogenase class-3 isoform Iso 1
#2	ADHX	ADH5	7.45	39724	neXtProt	P11766-1	78	6	3	4	2	0.2	Alcohol dehydrogenase class-3 isoform Iso 1
#23	ADHX	ADH5	7.45	39724	neXtProt	P11766-1	19	1	1	1	1	0.09	Alcohol dehydrogenase class-3 isoform Iso 1
#25	ADHX	ADH5	7.45	39724	neXtProt	P11766-1	14	1	1	1	1	0.09	Alcohol dehydrogenase class-3 isoform Iso 1
#28	ADHX	ADH5	7.45	39724	neXtProt	P11766-1	108	7	4	3	1	0.09	Alcohol dehydrogenase class-3 isoform Iso 1
#29	ADHX	ADH5	7.45	39724	neXtProt	P11766-1	41	4	2	3	2	0.2	Alcohol dehydrogenase class-3 isoform Iso 1
#3	ADHX	ADH5	7.45	39724	neXtProt	P11766-1	19	4	1	3	1	0.09	Alcohol dehydrogenase class-3 isoform Iso 1
#30	ADHX	ADH5	7.45	39724	neXtProt	P11766-1	31	3	1	3	1	0.09	Alcohol dehydrogenase class-3 isoform Iso 1
#31	ADHX	ADH5	7.45	39724	neXtProt	P11766-1	35	2	1	2	1	0.09	Alcohol dehydrogenase class-3 isoform Iso 1
#32	ADHX	ADH5	7.45	39724	neXtProt	P11766-1	19	4	1	3	1	0.09	Alcohol dehydrogenase class-3 isoform Iso 1
#33	ADHX	ADH5	7.45	39724	neXtProt	P11766-1	89	11	5	6	3	0.31	Alcohol dehydrogenase class-3 isoform Iso 1
#34	ADHX	ADH5	7.45	39724	neXtProt	P11766-1	263	20	17	8	8	1.06	Alcohol dehydrogenase class-3 isoform Iso 1
#35	ADHX	ADH5	7.45	39724	neXtProt	P11766-1	376	30	22	10	8	1.06	Alcohol dehydrogenase class-3 isoform Iso 1
#36	ADHX	ADH5	7.45	39724	neXtProt	P11766-1	324	23	18	11	9	1.25	Alcohol dehydrogenase class-3 isoform Iso 1
#37	ADHX	ADH5	7.45	39724	neXtProt	P11766-1	308	24	16	11	8	1.06	Alcohol dehydrogenase class-3 isoform Iso 1
#38	ADHX	ADH5	7.45	39724	neXtProt	P11766-1	264	24	15	10	8	1.06	Alcohol dehydrogenase class-3 isoform Iso 1
#39	ADHX	ADH5	7.45	39724	neXtProt	P11766-1	163	15	10	8	6	0.72	Alcohol dehydrogenase class-3 isoform Iso 1
#40	ADHX	ADH5	7.45	39724	neXtProt	P11766-1	49	6	3	4	2	0.2	Alcohol dehydrogenase class-3 isoform Iso 1
#41	ADHX	ADH5	7.45	39724	neXtProt	P11766-1	41	2	1	2	1	0.09	Alcohol dehydrogenase class-3 isoform Iso 1
#42	ADHX	ADH5	7.45	39724	neXtProt	P11766-1	32	4	4	4	4	0.43	Alcohol dehydrogenase class-3 isoform Iso 1
#43	ADHX	ADH5	7.45	39724	neXtProt	P11766-1	50	6	4	4	3	0.31	Alcohol dehydrogenase class-3 isoform Iso 1
#44	ADHX	ADH5	7.45	39724	neXtProt	P11766-1	42	4	3	3	2	0.2	Alcohol dehydrogenase class-3 isoform Iso 1
#45	ADHX	ADH5	7.45	39724	neXtProt	P11766-1	21	3	1	3	1	0.09	Alcohol dehydrogenase class-3 isoform Iso 1
#47	ADHX	ADH5	7.45	39724	neXtProt	P11766-1	20	1	1	1	1	0.09	Alcohol dehydrogenase class-3 isoform Iso 1
#48	ADHX	ADH5	7.45	39724	neXtProt	P11766-1	28	4	1	3	1	0.09	Alcohol dehydrogenase class-3 isoform Iso 1
#1	ADK	ADK	6.24	40545	neXtProt	P55263-1	20	1	1	1	1	0.09	Adenosine kinase isoform Iso 1
#2	ADK	ADK	6.24	40545	neXtProt	P55263-1	19	1	1	1	1	0.09	Adenosine kinase isoform Iso 1
#28	ADK	ADK	6.24	40545	neXtProt	P55263-1	26	2	1	2	1	0.09	Adenosine kinase isoform Iso 1
#29	ADK	ADK	6.24	40545	neXtProt	P55263-1	213	22	14	15	10	1.42	Adenosine kinase isoform Iso 1
#30	ADK	ADK	6.24	40545	neXtProt	P55263-1	221	22	13	15	8	1.03	Adenosine kinase isoform Iso 1
#31	ADK	ADK	6.24	40545	neXtProt	P55263-1	157	20	11	15	8	1.03	Adenosine kinase isoform Iso 1
#32	ADK	ADK	6.24	40545	neXtProt	P55263-1	126	12	9	8	5	0.56	Adenosine kinase isoform Iso 1
#33	ADK	ADK	6.24	40545	neXtProt	P55263-1	69	12	6	8	4	0.42	Adenosine kinase isoform Iso 1
#34	ADK	ADK	6.24	40545	neXtProt	P55263-1	38	5	2	4	2	0.19	Adenosine kinase isoform Iso 1
#25	ADPGK	ADPGK	5.77	54088	neXtProt	Q9BRR6-1	38	1	1	1	1	0.07	ADP-dependent glucokinase isoform Iso 1
#26	ADPGK	ADPGK	5.77	54088	neXtProt	Q9BRR6-1	63	1	1	1	1	0.07	ADP-dependent glucokinase isoform Iso 1
#27	ADPGK	ADPGK	5.77	54088	neXtProt	Q9BRR6-1	41	1	1	1	1	0.07	ADP-dependent glucokinase isoform Iso 1
#31	ADPGK	ADPGK	5.77	54088	neXtProt	Q9BRR6-1	37	1	1	1	1	0.07	ADP-dependent glucokinase isoform Iso 1
#33	ADPGK	ADPGK	5.77	54088	neXtProt	Q9BRR6-1	49	1	1	1	1	0.07	ADP-dependent glucokinase isoform Iso 1
#1	ADPPT	AASDHPPT	6.35	35775	neXtProt	Q9NRN7-1	55	1	1	1	1	0.11	L-aminoadipate-semialdehyde dehydrogenase-phosphopantetheinyl transferase isoform Iso 1
#11	ADPPT	AASDHPPT	6.35	35775	neXtProt	Q9NRN7-1	48	1	1	1	1	0.11	L-aminoadipate-semialdehyde dehydrogenase-phosphopantetheinyl transferase isoform Iso 1
#13	ADPPT	AASDHPPT	6.35	35775	neXtProt	Q9NRN7-1	18	1	1	1	1	0.11	L-aminoadipate-semialdehyde dehydrogenase-phosphopantetheinyl transferase isoform Iso 1
#15	ADPPT	AASDHPPT	6.35	35775	neXtProt	Q9NRN7-1	52	1	1	1	1	0.11	L-aminoadipate-semialdehyde dehydrogenase-phosphopantetheinyl transferase isoform Iso 1
#16	ADPPT	AASDHPPT	6.35	35775	neXtProt	Q9NRN7-1	67	3	2	2	1	0.11	L-aminoadipate-semialdehyde dehydrogenase-phosphopantetheinyl transferase isoform Iso 1
#17	ADPPT	AASDHPPT	6.35	35775	neXtProt	Q9NRN7-1	48	1	1	1	1	0.11	L-aminoadipate-semialdehyde dehydrogenase-phosphopantetheinyl transferase isoform Iso 1
#17	ADPPT	AASDHPPT	6.35	35775	neXtProt	Q9NRN7-1	48	1	1	1	1	0.11	L-aminoadipate-semialdehyde dehydrogenase-phosphopantetheinyl transferase isoform Iso 1
#17	ADPPT	AASDHPPT	6.35	35775	neXtProt	Q9NRN7-1	47	1	1	1	1	0.11	L-aminoadipate-semialdehyde dehydrogenase-phosphopantetheinyl transferase isoform Iso 1
#18	ADPPT	AASDHPPT	6.35	35775	neXtProt	Q9NRN7-1	52	2	1	2	1	0.11	L-aminoadipate-semialdehyde dehydrogenase-phosphopantetheinyl transferase isoform Iso 1
#19	ADPPT	AASDHPPT	6.35	35775	neXtProt	Q9NRN7-1	80	3	2	2	1	0.11	L-aminoadipate-semialdehyde dehydrogenase-phosphopantetheinyl transferase isoform Iso 1
#20	ADPPT	AASDHPPT	6.35	35775	neXtProt	Q9NRN7-1	47	1	1	1	1	0.11	L-aminoadipate-semialdehyde dehydrogenase-phosphopantetheinyl transferase isoform Iso 1
#21	ADPPT	AASDHPPT	6.35	35775	neXtProt	Q9NRN7-1	34	2	1	2	1	0.11	L-aminoadipate-semialdehyde dehydrogenase-phosphopantetheinyl transferase isoform Iso 1
#22	ADPPT	AASDHPPT	6.35	35775	neXtProt	Q9NRN7-1	51	1	1	1	1	0.11	L-aminoadipate-semialdehyde dehydrogenase-phosphopantetheinyl transferase isoform Iso 1
#23	ADPPT	AASDHPPT	6.35	35775	neXtProt	Q9NRN7-1	77	2	2	1	1	0.11	L-aminoadipate-semialdehyde dehydrogenase-phosphopantetheinyl transferase isoform Iso 1
#24	ADPPT	AASDHPPT	6.35	35775	neXtProt	Q9NRN7-1	76	2	2	1	1	0.11	L-aminoadipate-semialdehyde dehydrogenase-phosphopantetheinyl transferase isoform Iso 1
#25	ADPPT	AASDHPPT	6.35	35775	neXtProt	Q9NRN7-1	116	7	5	5	3	0.35	L-aminoadipate-semialdehyde dehydrogenase-phosphopantetheinyl transferase isoform Iso 1
#26	ADPPT	AASDHPPT	6.35	35775	neXtProt	Q9NRN7-1	114	4	4	3	3	0.35	L-aminoadipate-semialdehyde dehydrogenase-phosphopantetheinyl transferase isoform Iso 1
#27	ADPPT	AASDHPPT	6.35	35775	neXtProt	Q9NRN7-1	62	1	1	1	1	0.11	L-aminoadipate-semialdehyde dehydrogenase-phosphopantetheinyl transferase isoform Iso 1
#28	ADPPT	AASDHPPT	6.35	35775	neXtProt	Q9NRN7-1	28	1	1	1	1	0.11	L-aminoadipate-semialdehyde dehydrogenase-phosphopantetheinyl transferase isoform Iso 1
#3	ADPPT	AASDHPPT	6.35	35775	neXtProt	Q9NRN7-1	19	1	1	1	1	0.11	L-aminoadipate-semialdehyde dehydrogenase-phosphopantetheinyl transferase isoform Iso 1
#47	ADPPT	AASDHPPT	6.35	35775	neXtProt	Q9NRN7-1	22	1	1	1	1	0.11	L-aminoadipate-semialdehyde dehydrogenase-phosphopantetheinyl transferase isoform Iso 1
#10	ADRM1	ADRM1	4.95	42153	neXtProt	Q16186-1	48	1	1	1	1	0.09	Proteasomal ubiquitin receptor ADRM1 isoform Iso 1
#11	ADRM1	ADRM1	4.95	42153	neXtProt	Q16186-1	36	2	2	1	1	0.09	Proteasomal ubiquitin receptor ADRM1 isoform Iso 1
#12	ADRM1	ADRM1	4.95	42153	neXtProt	Q16186-1	118	2	2	1	1	0.09	Proteasomal ubiquitin receptor ADRM1 isoform Iso 1
#13	ADRM1	ADRM1	4.95	42153	neXtProt	Q16186-1	220	13	11	7	6	0.67	Proteasomal ubiquitin receptor ADRM1 isoform Iso 1
#14	ADRM1	ADRM1	4.95	42153	neXtProt	Q16186-1	172	10	10	6	6	0.67	Proteasomal ubiquitin receptor ADRM1 isoform Iso 1
#15	ADRM1	ADRM1	4.95	42153	neXtProt	Q16186-1	104	3	3	2	2	0.19	Proteasomal ubiquitin receptor ADRM1 isoform Iso 1
#16	ADRM1	ADRM1	4.95	42153	neXtProt	Q16186-1	54	3	1	2	1	0.09	Proteasomal ubiquitin receptor ADRM1 isoform Iso 1
#17	ADRM1	ADRM1	4.95	42153	neXtProt	Q16186-1	43	1	1	1	1	0.09	Proteasomal ubiquitin receptor ADRM1 isoform Iso 1
#18	ADRM1	ADRM1	4.95	42153	neXtProt	Q16186-1	15	1	1	1	1	0.09	Proteasomal ubiquitin receptor ADRM1 isoform Iso 1
#2	ADRM1	ADRM1	4.95	42153	neXtProt	Q16186-1	50	2	2	1	1	0.09	Proteasomal ubiquitin receptor ADRM1 isoform Iso 1
#21	ADRM1	ADRM1	4.95	42153	neXtProt	Q16186-1	30	1	1	1	1	0.09	Proteasomal ubiquitin receptor ADRM1 isoform Iso 1
#3	ADRM1	ADRM1	4.95	42153	neXtProt	Q16186-1	27	1	1	1	1	0.09	Proteasomal ubiquitin receptor ADRM1 isoform Iso 1
#36	ADRM1	ADRM1	4.95	42153	neXtProt	Q16186-1	15	1	1	1	1	0.09	Proteasomal ubiquitin receptor ADRM1 isoform Iso 1
#38	ADRM1	ADRM1	4.95	42153	neXtProt	Q16186-1	17	1	1	1	1	0.09	Proteasomal ubiquitin receptor ADRM1 isoform Iso 1
#39	ADRM1	ADRM1	4.95	42153	neXtProt	Q16186-1	34	1	1	1	1	0.09	Proteasomal ubiquitin receptor ADRM1 isoform Iso 1
#40	ADRM1	ADRM1	4.95	42153	neXtProt	Q16186-1	30	1	1	1	1	0.09	Proteasomal ubiquitin receptor ADRM1 isoform Iso 1
#40	ADRM1	ADRM1	4.95	42153	neXtProt	Q16186-1	59	1	1	1	1	0.09	Proteasomal ubiquitin receptor ADRM1 isoform Iso 1
#45	ADRM1	ADRM1	4.95	42153	neXtProt	Q16186-1	25	1	1	1	1	0.09	Proteasomal ubiquitin receptor ADRM1 isoform Iso 1
#46	ADRM1	ADRM1	4.95	42153	neXtProt	Q16186-1	23	1	1	1	1	0.09	Proteasomal ubiquitin receptor ADRM1 isoform Iso 1
#5	ADRM1	ADRM1	4.95	42153	neXtProt	Q16186-1	17	1	1	1	1	0.09	Proteasomal ubiquitin receptor ADRM1 isoform Iso 1
#7	ADRM1	ADRM1	4.95	42153	neXtProt	Q16186-1	20	1	1	1	1	0.09	Proteasomal ubiquitin receptor ADRM1 isoform Iso 1
#8	ADRM1	ADRM1	4.95	42153	neXtProt	Q16186-1	83	2	2	1	1	0.09	Proteasomal ubiquitin receptor ADRM1 isoform Iso 1
#9	ADRM1	ADRM1	4.95	42153	neXtProt	Q16186-1	29	1	1	1	1	0.09	Proteasomal ubiquitin receptor ADRM1 isoform Iso 1
#1	ADRO	FDXR	8.72	53836	neXtProt	P22570-1	69	4	3	4	3	0.22	NADPH:adrenodoxin oxidoreductase, mitochondrial isoform Short
#15	ADRO	FDXR	8.72	53836	neXtProt	P22570-1	22	6	1	3	1	0.07	NADPH:adrenodoxin oxidoreductase, mitochondrial isoform Short
#18	ADRO	FDXR	8.72	53836	neXtProt	P22570-1	24	4	1	3	1	0.07	NADPH:adrenodoxin oxidoreductase, mitochondrial isoform Short
#2	ADRO	FDXR	8.72	53836	neXtProt	P22570-1	59	4	2	4	2	0.14	NADPH:adrenodoxin oxidoreductase, mitochondrial isoform Short
#23	ADRO	FDXR	8.72	53836	neXtProt	P22570-1	541	31	26	10	10	1.23	NADPH:adrenodoxin oxidoreductase, mitochondrial isoform Short
#27	ADRO	FDXR	8.72	53836	neXtProt	P22570-1	14	1	1	1	1	0.07	NADPH:adrenodoxin oxidoreductase, mitochondrial isoform Short
#3	ADRO	FDXR	8.72	53836	neXtProt	P22570-1	28	2	1	2	1	0.07	NADPH:adrenodoxin oxidoreductase, mitochondrial isoform Short
#31	ADRO	FDXR	8.72	53836	neXtProt	P22570-1	29	2	1	2	1	0.07	NADPH:adrenodoxin oxidoreductase, mitochondrial isoform Short
#32	ADRO	FDXR	8.72	53836	neXtProt	P22570-1	25	1	1	1	1	0.07	NADPH:adrenodoxin oxidoreductase, mitochondrial isoform Short
#33	ADRO	FDXR	8.72	53836	neXtProt	P22570-1	42	3	1	3	1	0.07	NADPH:adrenodoxin oxidoreductase, mitochondrial isoform Short
#34	ADRO	FDXR	8.72	53836	neXtProt	P22570-1	115	6	5	4	4	0.31	NADPH:adrenodoxin oxidoreductase, mitochondrial isoform Short
#35	ADRO	FDXR	8.72	53836	neXtProt	P22570-1	377	20	15	13	9	0.95	NADPH:adrenodoxin oxidoreductase, mitochondrial isoform Short
#36	ADRO	FDXR	8.72	53836	neXtProt	P22570-1	350	23	16	16	11	1.39	NADPH:adrenodoxin oxidoreductase, mitochondrial isoform Short
#37	ADRO	FDXR	8.72	53836	neXtProt	P22570-1	481	34	26	18	14	2.12	NADPH:adrenodoxin oxidoreductase, mitochondrial isoform Short
#38	ADRO	FDXR	8.72	53836	neXtProt	P22570-1	492	38	26	19	14	1.92	NADPH:adrenodoxin oxidoreductase, mitochondrial isoform Short
#39	ADRO	FDXR	8.72	53836	neXtProt	P22570-1	246	18	12	13	8	0.83	NADPH:adrenodoxin oxidoreductase, mitochondrial isoform Short
#4	ADRO	FDXR	8.72	53836	neXtProt	P22570-1	19	1	1	1	1	0.07	NADPH:adrenodoxin oxidoreductase, mitochondrial isoform Short
#40	ADRO	FDXR	8.72	53836	neXtProt	P22570-1	97	9	5	8	5	0.4	NADPH:adrenodoxin oxidoreductase, mitochondrial isoform Short
#41	ADRO	FDXR	8.72	53836	neXtProt	P22570-1	52	10	5	9	5	0.4	NADPH:adrenodoxin oxidoreductase, mitochondrial isoform Short
#42	ADRO	FDXR	8.72	53836	neXtProt	P22570-1	62	6	4	4	4	0.31	NADPH:adrenodoxin oxidoreductase, mitochondrial isoform Short
#43	ADRO	FDXR	8.72	53836	neXtProt	P22570-1	62	8	4	6	3	0.22	NADPH:adrenodoxin oxidoreductase, mitochondrial isoform Short
#44	ADRO	FDXR	8.72	53836	neXtProt	P22570-1	45	3	2	2	1	0.07	NADPH:adrenodoxin oxidoreductase, mitochondrial isoform Short
#45	ADRO	FDXR	8.72	53836	neXtProt	P22570-1	51	6	4	4	4	0.31	NADPH:adrenodoxin oxidoreductase, mitochondrial isoform Short
#46	ADRO	FDXR	8.72	53836	neXtProt	P22570-1	201	15	10	8	7	0.71	NADPH:adrenodoxin oxidoreductase, mitochondrial isoform Short
#47	ADRO	FDXR	8.72	53836	neXtProt	P22570-1	28	2	1	2	1	0.07	NADPH:adrenodoxin oxidoreductase, mitochondrial isoform Short
#48	ADRO	FDXR	8.72	53836	neXtProt	P22570-1	24	3	1	2	1	0.07	NADPH:adrenodoxin oxidoreductase, mitochondrial isoform Short
#1	ADT2	SLC25A5	9.71	32852	neXtProt	P05141-1	83	5	3	4	3	0.39	ADP/ATP translocase 2 isoform Iso 1
#18	ADT2	SLC25A5	9.71	32852	neXtProt	P05141-1	63	4	2	4	2	0.24	ADP/ATP translocase 2 isoform Iso 1
#19	ADT2	SLC25A5	9.71	32852	neXtProt	P05141-1	54	3	2	3	2	0.24	ADP/ATP translocase 2 isoform Iso 1
#2	ADT2	SLC25A5	9.71	32852	neXtProt	P05141-1	59	3	2	3	2	0.24	ADP/ATP translocase 2 isoform Iso 1
#20	ADT2	SLC25A5	9.71	32852	neXtProt	P05141-1	29	4	2	2	2	0.24	ADP/ATP translocase 2 isoform Iso 1
#21	ADT2	SLC25A5	9.71	32852	neXtProt	P05141-1	63	9	4	6	4	0.54	ADP/ATP translocase 2 isoform Iso 1
#22	ADT2	SLC25A5	9.71	32852	neXtProt	P05141-1	67	9	4	6	3	0.39	ADP/ATP translocase 2 isoform Iso 1
#23	ADT2	SLC25A5	9.71	32852	neXtProt	P05141-1	60	10	4	6	3	0.39	ADP/ATP translocase 2 isoform Iso 1
#24	ADT2	SLC25A5	9.71	32852	neXtProt	P05141-1	115	11	8	6	4	0.54	ADP/ATP translocase 2 isoform Iso 1
#25	ADT2	SLC25A5	9.71	32852	neXtProt	P05141-1	156	16	10	8	6	0.92	ADP/ATP translocase 2 isoform Iso 1
#26	ADT2	SLC25A5	9.71	32852	neXtProt	P05141-1	105	15	8	8	5	0.72	ADP/ATP translocase 2 isoform Iso 1
#27	ADT2	SLC25A5	9.71	32852	neXtProt	P05141-1	115	14	9	8	6	0.92	ADP/ATP translocase 2 isoform Iso 1
#28	ADT2	SLC25A5	9.71	32852	neXtProt	P05141-1	136	13	9	7	5	0.72	ADP/ATP translocase 2 isoform Iso 1
#29	ADT2	SLC25A5	9.71	32852	neXtProt	P05141-1	167	7	6	2	2	0.24	ADP/ATP translocase 2 isoform Iso 1
#3	ADT2	SLC25A5	9.71	32852	neXtProt	P05141-1	49	4	1	3	1	0.11	ADP/ATP translocase 2 isoform Iso 1
#30	ADT2	SLC25A5	9.71	32852	neXtProt	P05141-1	91	12	7	6	3	0.39	ADP/ATP translocase 2 isoform Iso 1
#31	ADT2	SLC25A5	9.71	32852	neXtProt	P05141-1	171	18	14	9	8	1.39	ADP/ATP translocase 2 isoform Iso 1
#32	ADT2	SLC25A5	9.71	32852	neXtProt	P05141-1	185	21	15	10	8	1.39	ADP/ATP translocase 2 isoform Iso 1
#33	ADT2	SLC25A5	9.71	32852	neXtProt	P05141-1	161	18	12	11	9	1.66	ADP/ATP translocase 2 isoform Iso 1
#34	ADT2	SLC25A5	9.71	32852	neXtProt	P05141-1	33	6	3	5	2	0.24	ADP/ATP translocase 2 isoform Iso 1
#35	ADT2	SLC25A5	9.71	32852	neXtProt	P05141-1	59	4	2	3	2	0.24	ADP/ATP translocase 2 isoform Iso 1
#36	ADT2	SLC25A5	9.71	32852	neXtProt	P05141-1	52	3	1	2	1	0.11	ADP/ATP translocase 2 isoform Iso 1
#37	ADT2	SLC25A5	9.71	32852	neXtProt	P05141-1	67	6	2	4	2	0.24	ADP/ATP translocase 2 isoform Iso 1
#38	ADT2	SLC25A5	9.71	32852	neXtProt	P05141-1	42	7	3	4	2	0.24	ADP/ATP translocase 2 isoform Iso 1
#39	ADT2	SLC25A5	9.71	32852	neXtProt	P05141-1	68	7	2	5	2	0.24	ADP/ATP translocase 2 isoform Iso 1
#4	ADT2	SLC25A5	9.71	32852	neXtProt	P05141-1	49	3	1	2	1	0.11	ADP/ATP translocase 2 isoform Iso 1
#40	ADT2	SLC25A5	9.71	32852	neXtProt	P05141-1	80	8	4	6	4	0.54	ADP/ATP translocase 2 isoform Iso 1
#41	ADT2	SLC25A5	9.71	32852	neXtProt	P05141-1	102	13	7	8	5	0.72	ADP/ATP translocase 2 isoform Iso 1
#42	ADT2	SLC25A5	9.71	32852	neXtProt	P05141-1	169	15	11	7	5	0.72	ADP/ATP translocase 2 isoform Iso 1
#43	ADT2	SLC25A5	9.71	32852	neXtProt	P05141-1	124	15	8	8	4	0.54	ADP/ATP translocase 2 isoform Iso 1
#44	ADT2	SLC25A5	9.71	32852	neXtProt	P05141-1	150	17	11	9	8	1.39	ADP/ATP translocase 2 isoform Iso 1
#45	ADT2	SLC25A5	9.71	32852	neXtProt	P05141-1	15	5	1	2	1	0.11	ADP/ATP translocase 2 isoform Iso 1
#46	ADT2	SLC25A5	9.71	32852	neXtProt	P05141-1	66	6	4	5	4	0.54	ADP/ATP translocase 2 isoform Iso 1
#47	ADT2	SLC25A5	9.71	32852	neXtProt	P05141-1	38	6	2	4	2	0.24	ADP/ATP translocase 2 isoform Iso 1
#48	ADT2	SLC25A5	9.71	32852	neXtProt	P05141-1	52	3	3	2	2	0.24	ADP/ATP translocase 2 isoform Iso 1
#5	ADT2	SLC25A5	9.71	32852	neXtProt	P05141-1	56	4	2	4	2	0.24	ADP/ATP translocase 2 isoform Iso 1
#6	ADT2	SLC25A5	9.71	32852	neXtProt	P05141-1	55	4	1	4	1	0.11	ADP/ATP translocase 2 isoform Iso 1
#7	ADT2	SLC25A5	9.71	32852	neXtProt	P05141-1	50	6	2	5	2	0.24	ADP/ATP translocase 2 isoform Iso 1
#25	ADT3	SLC25A6	9.76	32866	neXtProt	P12236-1	106	11	6	7	4	0.54	ADP/ATP translocase 3 isoform Iso 1
#27	ADT3	SLC25A6	9.76	32866	neXtProt	P12236-1	70	11	6	7	4	0.54	ADP/ATP translocase 3 isoform Iso 1
#29	ADT3	SLC25A6	9.76	32866	neXtProt	P12236-1	96	3	3	3	3	0.39	ADP/ATP translocase 3 isoform Iso 1
#31	ADT3	SLC25A6	9.76	32866	neXtProt	P12236-1	88	11	8	7	6	0.92	ADP/ATP translocase 3 isoform Iso 1
#32	ADT3	SLC25A6	9.76	32866	neXtProt	P12236-1	172	8	6	7	5	0.72	ADP/ATP translocase 3 isoform Iso 1
#33	ADT3	SLC25A6	9.76	32866	neXtProt	P12236-1	145	16	12	10	8	1.39	ADP/ATP translocase 3 isoform Iso 1
#41	ADT3	SLC25A6	9.76	32866	neXtProt	P12236-1	120	13	10	9	6	0.92	ADP/ATP translocase 3 isoform Iso 1
#42	ADT3	SLC25A6	9.76	32866	neXtProt	P12236-1	180	16	9	7	4	0.54	ADP/ATP translocase 3 isoform Iso 1
#44	ADT3	SLC25A6	9.76	32866	neXtProt	P12236-1	38	2	2	2	2	0.24	ADP/ATP translocase 3 isoform Iso 1
#45	ADT3	SLC25A6	9.76	32866	neXtProt	P12236-1	14	3	1	3	1	0.11	ADP/ATP translocase 3 isoform Iso 1
#8	ADX	FDX1	5.51	19392	neXtProt	P10109-1	283	10	10	5	5	1.47	Adrenodoxin, mitochondrial isoform Iso 1
#9	ADX	FDX1	5.51	19392	neXtProt	P10109-1	206	8	7	3	3	0.72	Adrenodoxin, mitochondrial isoform Iso 1
#10	ADXL	FDX1L	5.2	19520	neXtProt	Q6P4F2-1	18	3	1	1	1	0.2	Adrenodoxin-like protein, mitochondrial isoform Iso 1
#24	AEDO	ADO	5.68	29750	neXtProt	Q96SZ5-1	59	1	1	1	1	0.13	2-aminoethanethiol dioxygenase isoform Iso 1
#24	AES	AES	5.9	21969	neXtProt	Q08117-1	14	2	1	2	1	0.17	Amino-terminal enhancer of split isoform Iso 1
#47	AF1L2	AFAP1L2	5.22	91300	neXtProt	Q8N4X5-1	55	1	1	1	1	0.04	Actin filament-associated protein 1-like 2 isoform Iso 1
#1	AFG32	AFG3L2	8.81	88583	neXtProt	Q9Y4W6-1	21	1	1	1	1	0.04	AFG3-like protein 2 isoform Iso 1
#12	AFG32	AFG3L2	8.81	88583	neXtProt	Q9Y4W6-1	14	4	1	2	1	0.04	AFG3-like protein 2 isoform Iso 1
#14	AFG32	AFG3L2	8.81	88583	neXtProt	Q9Y4W6-1	71	3	2	3	2	0.09	AFG3-like protein 2 isoform Iso 1
#15	AFG32	AFG3L2	8.81	88583	neXtProt	Q9Y4W6-1	54	4	2	3	2	0.09	AFG3-like protein 2 isoform Iso 1
#18	AFG32	AFG3L2	8.81	88583	neXtProt	Q9Y4W6-1	314	17	13	12	9	0.51	AFG3-like protein 2 isoform Iso 1
#19	AFG32	AFG3L2	8.81	88583	neXtProt	Q9Y4W6-1	50	2	2	2	2	0.09	AFG3-like protein 2 isoform Iso 1
#20	AFG32	AFG3L2	8.81	88583	neXtProt	Q9Y4W6-1	18	2	1	2	1	0.04	AFG3-like protein 2 isoform Iso 1
#21	AFG32	AFG3L2	8.81	88583	neXtProt	Q9Y4W6-1	19	2	1	2	1	0.04	AFG3-like protein 2 isoform Iso 1
#22	AFG32	AFG3L2	8.81	88583	neXtProt	Q9Y4W6-1	13	1	1	1	1	0.04	AFG3-like protein 2 isoform Iso 1
#23	AFG32	AFG3L2	8.81	88583	neXtProt	Q9Y4W6-1	13	2	1	2	1	0.04	AFG3-like protein 2 isoform Iso 1
#17	AGAL	GLA	5.35	48767	neXtProt	P06280-1	30	2	2	2	2	0.16	Alpha-galactosidase A isoform Iso 1
#41	AGFG2	AGFG2	9.28	48963	neXtProt	O95081-1	28	2	1	2	1	0.08	Arf-GAP domain and FG repeat-containing protein 2 isoform Iso 1
#42	AGFG2	AGFG2	9.28	48963	neXtProt	O95081-1	54	1	1	1	1	0.08	Arf-GAP domain and FG repeat-containing protein 2 isoform Iso 1
#43	AGFG2	AGFG2	9.28	48963	neXtProt	O95081-1	25	3	2	3	2	0.16	Arf-GAP domain and FG repeat-containing protein 2 isoform Iso 1
#44	AGFG2	AGFG2	9.28	48963	neXtProt	O95081-1	34	2	1	2	1	0.08	Arf-GAP domain and FG repeat-containing protein 2 isoform Iso 1
#45	AGFG2	AGFG2	9.28	48963	neXtProt	O95081-1	26	2	2	2	2	0.16	Arf-GAP domain and FG repeat-containing protein 2 isoform Iso 1
#46	AGFG2	AGFG2	9.28	48963	neXtProt	O95081-1	101	11	4	8	3	0.25	Arf-GAP domain and FG repeat-containing protein 2 isoform Iso 1
#47	AGFG2	AGFG2	9.28	48963	neXtProt	O95081-1	42	1	1	1	1	0.08	Arf-GAP domain and FG repeat-containing protein 2 isoform Iso 1
#25	AGK	AGK	8.3	47137	neXtProt	Q53H12-1	27	2	1	2	1	0.08	Acylglycerol kinase, mitochondrial isoform Iso 1
#36	AGK	AGK	8.3	47137	neXtProt	Q53H12-1	27	1	1	1	1	0.08	Acylglycerol kinase, mitochondrial isoform Iso 1
#1	AGM1	PGM3	5.84	59852	neXtProt	O95394-1	39	5	2	5	2	0.13	Phosphoacetylglucosamine mutase isoform Iso 1
#12	AGM1	PGM3	5.84	59852	neXtProt	O95394-1	16	1	1	1	1	0.06	Phosphoacetylglucosamine mutase isoform Iso 1
#17	AGM1	PGM3	5.84	59852	neXtProt	O95394-1	18	1	1	1	1	0.06	Phosphoacetylglucosamine mutase isoform Iso 1
#2	AGM1	PGM3	5.84	59852	neXtProt	O95394-1	24	3	2	3	2	0.13	Phosphoacetylglucosamine mutase isoform Iso 1
#20	AGM1	PGM3	5.84	59852	neXtProt	O95394-1	31	4	2	3	2	0.13	Phosphoacetylglucosamine mutase isoform Iso 1
#21	AGM1	PGM3	5.84	59852	neXtProt	O95394-1	27	6	2	6	2	0.13	Phosphoacetylglucosamine mutase isoform Iso 1
#22	AGM1	PGM3	5.84	59852	neXtProt	O95394-1	112	12	10	8	6	0.44	Phosphoacetylglucosamine mutase isoform Iso 1
#23	AGM1	PGM3	5.84	59852	neXtProt	O95394-1	86	10	7	7	6	0.44	Phosphoacetylglucosamine mutase isoform Iso 1
#24	AGM1	PGM3	5.84	59852	neXtProt	O95394-1	349	27	21	16	15	1.47	Phosphoacetylglucosamine mutase isoform Iso 1
#25	AGM1	PGM3	5.84	59852	neXtProt	O95394-1	527	39	29	19	15	1.47	Phosphoacetylglucosamine mutase isoform Iso 1
#26	AGM1	PGM3	5.84	59852	neXtProt	O95394-1	186	20	16	13	10	0.83	Phosphoacetylglucosamine mutase isoform Iso 1
#27	AGM1	PGM3	5.84	59852	neXtProt	O95394-1	61	11	8	9	7	0.53	Phosphoacetylglucosamine mutase isoform Iso 1
#28	AGM1	PGM3	5.84	59852	neXtProt	O95394-1	33	7	3	4	2	0.13	Phosphoacetylglucosamine mutase isoform Iso 1
#29	AGM1	PGM3	5.84	59852	neXtProt	O95394-1	15	1	1	1	1	0.06	Phosphoacetylglucosamine mutase isoform Iso 1
#3	AGM1	PGM3	5.84	59852	neXtProt	O95394-1	48	2	1	2	1	0.06	Phosphoacetylglucosamine mutase isoform Iso 1
#5	AGM1	PGM3	5.84	59852	neXtProt	O95394-1	18	3	1	3	1	0.06	Phosphoacetylglucosamine mutase isoform Iso 1
#6	AGM1	PGM3	5.84	59852	neXtProt	O95394-1	30	7	2	6	2	0.13	Phosphoacetylglucosamine mutase isoform Iso 1
#7	AGM1	PGM3	5.84	59852	neXtProt	O95394-1	29	5	2	5	2	0.13	Phosphoacetylglucosamine mutase isoform Iso 1
#27	AGO4	AGO4	9.21	97097	neXtProt	Q9HCK5-1	15	3	1	2	1	0.04	Protein argonaute-4 isoform Iso 1
#17	AGRF1	ADGRF1	8.91	101365	neXtProt	Q5T601-1	33	1	1	1	1	0.04	Adhesion G-protein coupled receptor F1 isoform Iso 1
#1	AGRG7	ADGRG7	8.77	88909	neXtProt	Q96K78-1	16	2	1	2	1	0.04	Adhesion G-protein coupled receptor G7 isoform Iso 1
#1	AHNK	AHNAK	5.8	629101	neXtProt	Q09666-1	107	16	6	12	4	0.02	Neuroblast differentiation-associated protein AHNAK isoform Iso 1
#15	AHNK	AHNAK	5.8	629101	neXtProt	Q09666-1	20	4	1	4	1	0.01	Neuroblast differentiation-associated protein AHNAK isoform Iso 1
#16	AHNK	AHNAK	5.8	629101	neXtProt	Q09666-1	45	5	3	5	3	0.02	Neuroblast differentiation-associated protein AHNAK isoform Iso 1
#17	AHNK	AHNAK	5.8	629101	neXtProt	Q09666-1	42	3	1	2	1	0.01	Neuroblast differentiation-associated protein AHNAK isoform Iso 1
#18	AHNK	AHNAK	5.8	629101	neXtProt	Q09666-1	67	10	3	7	3	0.02	Neuroblast differentiation-associated protein AHNAK isoform Iso 1
#19	AHNK	AHNAK	5.8	629101	neXtProt	Q09666-1	83	9	4	7	3	0.02	Neuroblast differentiation-associated protein AHNAK isoform Iso 1
#2	AHNK	AHNAK	5.8	629101	neXtProt	Q09666-1	172	21	8	16	4	0.02	Neuroblast differentiation-associated protein AHNAK isoform Iso 1
#20	AHNK	AHNAK	5.8	629101	neXtProt	Q09666-1	80	11	3	8	2	0.01	Neuroblast differentiation-associated protein AHNAK isoform Iso 1
#21	AHNK	AHNAK	5.8	629101	neXtProt	Q09666-1	90	10	3	8	2	0.01	Neuroblast differentiation-associated protein AHNAK isoform Iso 1
#22	AHNK	AHNAK	5.8	629101	neXtProt	Q09666-1	74	8	3	6	2	0.01	Neuroblast differentiation-associated protein AHNAK isoform Iso 1
#23	AHNK	AHNAK	5.8	629101	neXtProt	Q09666-1	87	8	3	7	2	0.01	Neuroblast differentiation-associated protein AHNAK isoform Iso 1
#24	AHNK	AHNAK	5.8	629101	neXtProt	Q09666-1	83	7	4	6	3	0.02	Neuroblast differentiation-associated protein AHNAK isoform Iso 1
#25	AHNK	AHNAK	5.8	629101	neXtProt	Q09666-1	64	9	2	8	1	0.01	Neuroblast differentiation-associated protein AHNAK isoform Iso 1
#26	AHNK	AHNAK	5.8	629101	neXtProt	Q09666-1	41	2	1	2	1	0.01	Neuroblast differentiation-associated protein AHNAK isoform Iso 1
#27	AHNK	AHNAK	5.8	629101	neXtProt	Q09666-1	36	3	1	3	1	0.01	Neuroblast differentiation-associated protein AHNAK isoform Iso 1
#28	AHNK	AHNAK	5.8	629101	neXtProt	Q09666-1	49	4	1	4	1	0.01	Neuroblast differentiation-associated protein AHNAK isoform Iso 1
#29	AHNK	AHNAK	5.8	629101	neXtProt	Q09666-1	24	2	1	2	1	0.01	Neuroblast differentiation-associated protein AHNAK isoform Iso 1
#3	AHNK	AHNAK	5.8	629101	neXtProt	Q09666-1	54	8	3	7	3	0.02	Neuroblast differentiation-associated protein AHNAK isoform Iso 1
#30	AHNK	AHNAK	5.8	629101	neXtProt	Q09666-1	36	8	1	7	1	0.01	Neuroblast differentiation-associated protein AHNAK isoform Iso 1
#32	AHNK	AHNAK	5.8	629101	neXtProt	Q09666-1	22	4	1	3	1	0.01	Neuroblast differentiation-associated protein AHNAK isoform Iso 1
#34	AHNK	AHNAK	5.8	629101	neXtProt	Q09666-1	21	8	1	6	1	0.01	Neuroblast differentiation-associated protein AHNAK isoform Iso 1
#35	AHNK	AHNAK	5.8	629101	neXtProt	Q09666-1	24	6	1	5	1	0.01	Neuroblast differentiation-associated protein AHNAK isoform Iso 1
#36	AHNK	AHNAK	5.8	629101	neXtProt	Q09666-1	36	2	1	2	1	0.01	Neuroblast differentiation-associated protein AHNAK isoform Iso 1
#38	AHNK	AHNAK	5.8	629101	neXtProt	Q09666-1	46	5	2	4	1	0.01	Neuroblast differentiation-associated protein AHNAK isoform Iso 1
#39	AHNK	AHNAK	5.8	629101	neXtProt	Q09666-1	25	6	1	6	1	0.01	Neuroblast differentiation-associated protein AHNAK isoform Iso 1
#4	AHNK	AHNAK	5.8	629101	neXtProt	Q09666-1	88	15	8	10	5	0.03	Neuroblast differentiation-associated protein AHNAK isoform Iso 1
#40	AHNK	AHNAK	5.8	629101	neXtProt	Q09666-1	29	4	1	4	1	0.01	Neuroblast differentiation-associated protein AHNAK isoform Iso 1
#5	AHNK	AHNAK	5.8	629101	neXtProt	Q09666-1	145	18	11	11	7	0.04	Neuroblast differentiation-associated protein AHNAK isoform Iso 1
#6	AHNK	AHNAK	5.8	629101	neXtProt	Q09666-1	91	8	5	7	4	0.02	Neuroblast differentiation-associated protein AHNAK isoform Iso 1
#2	AHNK2	AHNAK2	5.2	616629	neXtProt	Q8IVF2-1	13	7	1	7	1	0.01	Protein AHNAK2 isoform Iso 1
#3	AHNK2	AHNAK2	5.2	616629	neXtProt	Q8IVF2-1	16	7	1	6	1	0.01	Protein AHNAK2 isoform Iso 1
#30	AHNK2	AHNAK2	5.2	616629	neXtProt	Q8IVF2-1	15	4	1	4	1	0.01	Protein AHNAK2 isoform Iso 1
#43	AHNK2	AHNAK2	5.2	616629	neXtProt	Q8IVF2-1	16	2	1	1	1	0.01	Protein AHNAK2 isoform Iso 1
#47	AHNK2	AHNAK2	5.2	616629	neXtProt	Q8IVF2-1	16	3	1	3	1	0.01	Protein AHNAK2 isoform Iso 1
#5	AHNK2	AHNAK2	5.2	616629	neXtProt	Q8IVF2-1	18	4	1	4	1	0.01	Protein AHNAK2 isoform Iso 1
#7	AHNK2	AHNAK2	5.2	616629	neXtProt	Q8IVF2-1	15	6	1	5	1	0.01	Protein AHNAK2 isoform Iso 1
#19	AHRR	AHRR	9.14	76265	neXtProt	A9YTQ3-1	15	1	1	1	1	0.05	Aryl hydrocarbon receptor repressor isoform Iso 1
#1	AHSA1	AHSA1	5.41	38274	neXtProt	O95433-1	14	1	1	1	1	0.1	Activator of 90 kDa heat shock protein ATPase homolog 1 isoform Iso 1
#11	AHSA1	AHSA1	5.41	38274	neXtProt	O95433-1	50	2	1	2	1	0.1	Activator of 90 kDa heat shock protein ATPase homolog 1 isoform Iso 1
#12	AHSA1	AHSA1	5.41	38274	neXtProt	O95433-1	124	2	2	1	1	0.1	Activator of 90 kDa heat shock protein ATPase homolog 1 isoform Iso 1
#13	AHSA1	AHSA1	5.41	38274	neXtProt	O95433-1	69	2	2	1	1	0.1	Activator of 90 kDa heat shock protein ATPase homolog 1 isoform Iso 1
#14	AHSA1	AHSA1	5.41	38274	neXtProt	O95433-1	39	1	1	1	1	0.1	Activator of 90 kDa heat shock protein ATPase homolog 1 isoform Iso 1
#15	AHSA1	AHSA1	5.41	38274	neXtProt	O95433-1	37	1	1	1	1	0.1	Activator of 90 kDa heat shock protein ATPase homolog 1 isoform Iso 1
#17	AHSA1	AHSA1	5.41	38274	neXtProt	O95433-1	418	15	13	9	8	1.11	Activator of 90 kDa heat shock protein ATPase homolog 1 isoform Iso 1
#18	AHSA1	AHSA1	5.41	38274	neXtProt	O95433-1	409	17	14	10	8	1.11	Activator of 90 kDa heat shock protein ATPase homolog 1 isoform Iso 1
#19	AHSA1	AHSA1	5.41	38274	neXtProt	O95433-1	1426	64	47	21	19	5.5	Activator of 90 kDa heat shock protein ATPase homolog 1 isoform Iso 1
#2	AHSA1	AHSA1	5.41	38274	neXtProt	O95433-1	33	1	1	1	1	0.1	Activator of 90 kDa heat shock protein ATPase homolog 1 isoform Iso 1
#20	AHSA1	AHSA1	5.41	38274	neXtProt	O95433-1	121	7	5	6	4	0.45	Activator of 90 kDa heat shock protein ATPase homolog 1 isoform Iso 1
#21	AHSA1	AHSA1	5.41	38274	neXtProt	O95433-1	32	1	1	1	1	0.1	Activator of 90 kDa heat shock protein ATPase homolog 1 isoform Iso 1
#23	AHSA1	AHSA1	5.41	38274	neXtProt	O95433-1	49	3	3	3	3	0.32	Activator of 90 kDa heat shock protein ATPase homolog 1 isoform Iso 1
#22	AIDA	AIDA	6.13	35023	neXtProt	Q96BJ3-1	84	5	4	3	2	0.36	Axin interactor, dorsalization-associated protein isoform Iso 1
#27	AIF1L	AIF1L	6.63	17067	neXtProt	Q9BQI0-1	63	1	1	1	1	0.23	Allograft inflammatory factor 1-like isoform Iso 1
#1	AIFM1	AIFM1	9.04	66900	neXtProt	O95831-1	112	10	4	8	4	0.24	Apoptosis-inducing factor 1, mitochondrial isoform Iso 1
#2	AIFM1	AIFM1	9.04	66900	neXtProt	O95831-1	24	5	3	5	3	0.18	Apoptosis-inducing factor 1, mitochondrial isoform Iso 1
#27	AIFM1	AIFM1	9.04	66900	neXtProt	O95831-1	24	1	1	1	1	0.06	Apoptosis-inducing factor 1, mitochondrial isoform Iso 1
#28	AIFM1	AIFM1	9.04	66900	neXtProt	O95831-1	63	5	3	4	2	0.11	Apoptosis-inducing factor 1, mitochondrial isoform Iso 1
#29	AIFM1	AIFM1	9.04	66900	neXtProt	O95831-1	69	1	1	1	1	0.06	Apoptosis-inducing factor 1, mitochondrial isoform Iso 1
#3	AIFM1	AIFM1	9.04	66900	neXtProt	O95831-1	19	3	1	3	1	0.06	Apoptosis-inducing factor 1, mitochondrial isoform Iso 1
#34	AIFM1	AIFM1	9.04	66900	neXtProt	O95831-1	22	2	1	2	1	0.06	Apoptosis-inducing factor 1, mitochondrial isoform Iso 1
#35	AIFM1	AIFM1	9.04	66900	neXtProt	O95831-1	122	14	7	10	6	0.38	Apoptosis-inducing factor 1, mitochondrial isoform Iso 1
#36	AIFM1	AIFM1	9.04	66900	neXtProt	O95831-1	305	20	15	17	14	1.13	Apoptosis-inducing factor 1, mitochondrial isoform Iso 1
#37	AIFM1	AIFM1	9.04	66900	neXtProt	O95831-1	384	23	17	16	13	1.02	Apoptosis-inducing factor 1, mitochondrial isoform Iso 1
#38	AIFM1	AIFM1	9.04	66900	neXtProt	O95831-1	445	22	20	14	14	1.13	Apoptosis-inducing factor 1, mitochondrial isoform Iso 1
#39	AIFM1	AIFM1	9.04	66900	neXtProt	O95831-1	43	9	5	8	5	0.31	Apoptosis-inducing factor 1, mitochondrial isoform Iso 1
#40	AIFM1	AIFM1	9.04	66900	neXtProt	O95831-1	41	5	3	4	2	0.11	Apoptosis-inducing factor 1, mitochondrial isoform Iso 1
#41	AIFM1	AIFM1	9.04	66900	neXtProt	O95831-1	61	7	2	5	2	0.11	Apoptosis-inducing factor 1, mitochondrial isoform Iso 1
#42	AIFM1	AIFM1	9.04	66900	neXtProt	O95831-1	18	6	1	4	1	0.06	Apoptosis-inducing factor 1, mitochondrial isoform Iso 1
#43	AIFM1	AIFM1	9.04	66900	neXtProt	O95831-1	31	7	2	4	2	0.11	Apoptosis-inducing factor 1, mitochondrial isoform Iso 1
#44	AIFM1	AIFM1	9.04	66900	neXtProt	O95831-1	25	4	2	4	2	0.11	Apoptosis-inducing factor 1, mitochondrial isoform Iso 1
#45	AIFM1	AIFM1	9.04	66900	neXtProt	O95831-1	15	5	1	3	1	0.06	Apoptosis-inducing factor 1, mitochondrial isoform Iso 1
#46	AIFM1	AIFM1	9.04	66900	neXtProt	O95831-1	19	6	2	5	2	0.11	Apoptosis-inducing factor 1, mitochondrial isoform Iso 1
#42	AIFM2	AIFM2	9.16	40526	neXtProt	Q9BRQ8-1	32	2	1	1	1	0.09	Apoptosis-inducing factor 2 isoform Iso 1
#45	AIFM2	AIFM2	9.16	40526	neXtProt	Q9BRQ8-1	22	1	1	1	1	0.09	Apoptosis-inducing factor 2 isoform Iso 1
#47	AIFM2	AIFM2	9.16	40526	neXtProt	Q9BRQ8-1	35	3	2	1	1	0.09	Apoptosis-inducing factor 2 isoform Iso 1
#2	AIMP1	AIMP1	8.61	34352	neXtProt	Q12904-1	15	2	1	2	1	0.11	Aminoacyl tRNA synthase complex-interacting multifunctional protein 1 isoform Iso 1
#39	AIMP1	AIMP1	8.61	34352	neXtProt	Q12904-1	32	7	2	4	2	0.23	Aminoacyl tRNA synthase complex-interacting multifunctional protein 1 isoform Iso 1
#40	AIMP1	AIMP1	8.61	34352	neXtProt	Q12904-1	130	14	10	8	7	1.3	Aminoacyl tRNA synthase complex-interacting multifunctional protein 1 isoform Iso 1
#41	AIMP1	AIMP1	8.61	34352	neXtProt	Q12904-1	221	17	14	10	9	1.55	Aminoacyl tRNA synthase complex-interacting multifunctional protein 1 isoform Iso 1
#42	AIMP1	AIMP1	8.61	34352	neXtProt	Q12904-1	61	5	4	4	3	0.37	Aminoacyl tRNA synthase complex-interacting multifunctional protein 1 isoform Iso 1
#43	AIMP1	AIMP1	8.61	34352	neXtProt	Q12904-1	47	3	2	2	2	0.23	Aminoacyl tRNA synthase complex-interacting multifunctional protein 1 isoform Iso 1
#44	AIMP1	AIMP1	8.61	34352	neXtProt	Q12904-1	36	2	2	2	2	0.23	Aminoacyl tRNA synthase complex-interacting multifunctional protein 1 isoform Iso 1
#45	AIMP1	AIMP1	8.61	34352	neXtProt	Q12904-1	349	26	16	11	7	1.55	Aminoacyl tRNA synthase complex-interacting multifunctional protein 1 isoform Iso 1
#46	AIMP1	AIMP1	8.61	34352	neXtProt	Q12904-1	25	3	1	3	1	0.11	Aminoacyl tRNA synthase complex-interacting multifunctional protein 1 isoform Iso 1
#48	AIMP1	AIMP1	8.61	34352	neXtProt	Q12904-1	15	2	2	2	2	0.23	Aminoacyl tRNA synthase complex-interacting multifunctional protein 1 isoform Iso 1
#35	AIMP2	AIMP2	8.45	35348	neXtProt	Q13155-1	33	1	1	1	1	0.11	Aminoacyl tRNA synthase complex-interacting multifunctional protein 2 isoform Iso 1
#38	AIMP2	AIMP2	8.45	35348	neXtProt	Q13155-1	15	2	1	2	1	0.11	Aminoacyl tRNA synthase complex-interacting multifunctional protein 2 isoform Iso 1
#39	AIMP2	AIMP2	8.45	35348	neXtProt	Q13155-1	24	5	2	4	1	0.22	Aminoacyl tRNA synthase complex-interacting multifunctional protein 2 isoform Iso 1
#40	AIMP2	AIMP2	8.45	35348	neXtProt	Q13155-1	58	5	2	4	1	0.22	Aminoacyl tRNA synthase complex-interacting multifunctional protein 2 isoform Iso 1
#41	AIMP2	AIMP2	8.45	35348	neXtProt	Q13155-1	19	2	2	2	2	0.22	Aminoacyl tRNA synthase complex-interacting multifunctional protein 2 isoform Iso 1
#42	AIMP2	AIMP2	8.45	35348	neXtProt	Q13155-1	19	2	1	1	1	0.11	Aminoacyl tRNA synthase complex-interacting multifunctional protein 2 isoform Iso 1
#45	AIMP2	AIMP2	8.45	35348	neXtProt	Q13155-1	63	5	4	2	2	0.36	Aminoacyl tRNA synthase complex-interacting multifunctional protein 2 isoform Iso 1
#46	AIMP2	AIMP2	8.45	35348	neXtProt	Q13155-1	34	2	1	1	1	0.11	Aminoacyl tRNA synthase complex-interacting multifunctional protein 2 isoform Iso 1
#2	AIP	AIP	5.88	37636	neXtProt	O00170-1	13	1	1	1	1	0.1	AH receptor-interacting protein isoform Iso 1
#26	AIP	AIP	5.88	37636	neXtProt	O00170-1	28	1	1	1	1	0.1	AH receptor-interacting protein isoform Iso 1
#27	AIP	AIP	5.88	37636	neXtProt	O00170-1	183	12	9	8	7	0.95	AH receptor-interacting protein isoform Iso 1
#28	AIP	AIP	5.88	37636	neXtProt	O00170-1	385	26	20	12	8	1.59	AH receptor-interacting protein isoform Iso 1
#29	AIP	AIP	5.88	37636	neXtProt	O00170-1	75	2	2	1	1	0.1	AH receptor-interacting protein isoform Iso 1
#30	AIP	AIP	5.88	37636	neXtProt	O00170-1	44	5	3	4	2	0.21	AH receptor-interacting protein isoform Iso 1
#23	AJUBA	AJUBA	6.86	56934	neXtProt	Q96IF1-1	39	3	2	3	2	0.14	LIM domain-containing protein ajuba isoform Iso 1
#24	AJUBA	AJUBA	6.86	56934	neXtProt	Q96IF1-1	50	4	2	3	2	0.14	LIM domain-containing protein ajuba isoform Iso 1
#34	AJUBA	AJUBA	6.86	56934	neXtProt	Q96IF1-1	18	2	2	1	1	0.07	LIM domain-containing protein ajuba isoform Iso 1
#35	AJUBA	AJUBA	6.86	56934	neXtProt	Q96IF1-1	14	1	1	1	1	0.07	LIM domain-containing protein ajuba isoform Iso 1
#1	AK1A1	AKR1A1	6.32	36573	neXtProt	P14550-1	30	4	1	3	1	0.1	Alcohol dehydrogenase [NADP(+)] isoform Iso 1
#2	AK1A1	AKR1A1	6.32	36573	neXtProt	P14550-1	46	3	2	3	2	0.22	Alcohol dehydrogenase [NADP(+)] isoform Iso 1
#26	AK1A1	AKR1A1	6.32	36573	neXtProt	P14550-1	21	3	1	2	1	0.1	Alcohol dehydrogenase [NADP(+)] isoform Iso 1
#28	AK1A1	AKR1A1	6.32	36573	neXtProt	P14550-1	64	4	2	3	1	0.1	Alcohol dehydrogenase [NADP(+)] isoform Iso 1
#29	AK1A1	AKR1A1	6.32	36573	neXtProt	P14550-1	108	12	6	9	5	0.63	Alcohol dehydrogenase [NADP(+)] isoform Iso 1
#30	AK1A1	AKR1A1	6.32	36573	neXtProt	P14550-1	635	40	31	14	12	2.58	Alcohol dehydrogenase [NADP(+)] isoform Iso 1
#31	AK1A1	AKR1A1	6.32	36573	neXtProt	P14550-1	430	32	24	13	11	1.94	Alcohol dehydrogenase [NADP(+)] isoform Iso 1
#32	AK1A1	AKR1A1	6.32	36573	neXtProt	P14550-1	242	22	14	12	8	1.19	Alcohol dehydrogenase [NADP(+)] isoform Iso 1
#33	AK1A1	AKR1A1	6.32	36573	neXtProt	P14550-1	418	36	25	14	12	2.58	Alcohol dehydrogenase [NADP(+)] isoform Iso 1
#34	AK1A1	AKR1A1	6.32	36573	neXtProt	P14550-1	278	24	18	12	10	1.94	Alcohol dehydrogenase [NADP(+)] isoform Iso 1
#35	AK1A1	AKR1A1	6.32	36573	neXtProt	P14550-1	120	9	6	7	4	0.48	Alcohol dehydrogenase [NADP(+)] isoform Iso 1
#39	AK1A1	AKR1A1	6.32	36573	neXtProt	P14550-1	31	2	1	2	1	0.1	Alcohol dehydrogenase [NADP(+)] isoform Iso 1
#1	AK1BA	AKR1B10	7.66	36019	neXtProt	O60218-1	36	2	2	2	2	0.22	Aldo-keto reductase family 1 member B10 isoform Iso 1
#2	AK1BA	AKR1B10	7.66	36019	neXtProt	O60218-1	19	1	1	1	1	0.1	Aldo-keto reductase family 1 member B10 isoform Iso 1
#3	AK1BA	AKR1B10	7.66	36019	neXtProt	O60218-1	24	2	1	2	1	0.1	Aldo-keto reductase family 1 member B10 isoform Iso 1
#31	AK1BA	AKR1B10	7.66	36019	neXtProt	O60218-1	28	3	1	2	1	0.1	Aldo-keto reductase family 1 member B10 isoform Iso 1
#33	AK1BA	AKR1B10	7.66	36019	neXtProt	O60218-1	38	3	1	2	1	0.1	Aldo-keto reductase family 1 member B10 isoform Iso 1
#34	AK1BA	AKR1B10	7.66	36019	neXtProt	O60218-1	68	6	6	3	3	0.35	Aldo-keto reductase family 1 member B10 isoform Iso 1
#35	AK1BA	AKR1B10	7.66	36019	neXtProt	O60218-1	185	19	14	11	9	1.7	Aldo-keto reductase family 1 member B10 isoform Iso 1
#36	AK1BA	AKR1B10	7.66	36019	neXtProt	O60218-1	187	19	15	10	7	1.01	Aldo-keto reductase family 1 member B10 isoform Iso 1
#37	AK1BA	AKR1B10	7.66	36019	neXtProt	O60218-1	158	16	10	11	7	1.01	Aldo-keto reductase family 1 member B10 isoform Iso 1
#38	AK1BA	AKR1B10	7.66	36019	neXtProt	O60218-1	89	10	6	6	4	0.49	Aldo-keto reductase family 1 member B10 isoform Iso 1
#39	AK1BA	AKR1B10	7.66	36019	neXtProt	O60218-1	34	1	1	1	1	0.1	Aldo-keto reductase family 1 member B10 isoform Iso 1
#40	AK1BA	AKR1B10	7.66	36019	neXtProt	O60218-1	26	3	1	3	1	0.1	Aldo-keto reductase family 1 member B10 isoform Iso 1
#43	AK1BA	AKR1B10	7.66	36019	neXtProt	O60218-1	15	3	1	2	1	0.1	Aldo-keto reductase family 1 member B10 isoform Iso 1
#46	AK1BA	AKR1B10	7.66	36019	neXtProt	O60218-1	22	2	1	2	1	0.1	Aldo-keto reductase family 1 member B10 isoform Iso 1
#47	AK1BA	AKR1B10	7.66	36019	neXtProt	O60218-1	14	3	1	3	1	0.1	Aldo-keto reductase family 1 member B10 isoform Iso 1
#3	AK1BF	AKR1B15	6.23	36537	neXtProt	C9JRZ8-1	28	1	1	1	1	0.1	Aldo-keto reductase family 1 member B15 isoform Iso 1
#1	AK1C1	AKR1C1	8.02	36788	neXtProt	Q04828-1	496	28	24	13	13	3.75	Aldo-keto reductase family 1 member C1 isoform Iso 1
#10	AK1C1	AKR1C1	8.02	36788	neXtProt	Q04828-1	127	5	5	4	4	0.48	Aldo-keto reductase family 1 member C1 isoform Iso 1
#12	AK1C1	AKR1C1	8.02	36788	neXtProt	Q04828-1	35	1	1	1	1	0.1	Aldo-keto reductase family 1 member C1 isoform Iso 1
#13	AK1C1	AKR1C1	8.02	36788	neXtProt	Q04828-1	18	2	1	2	1	0.1	Aldo-keto reductase family 1 member C1 isoform Iso 1
#14	AK1C1	AKR1C1	8.02	36788	neXtProt	Q04828-1	33	1	1	1	1	0.1	Aldo-keto reductase family 1 member C1 isoform Iso 1
#15	AK1C1	AKR1C1	8.02	36788	neXtProt	Q04828-1	36	1	1	1	1	0.1	Aldo-keto reductase family 1 member C1 isoform Iso 1
#16	AK1C1	AKR1C1	8.02	36788	neXtProt	Q04828-1	48	2	1	2	1	0.1	Aldo-keto reductase family 1 member C1 isoform Iso 1
#17	AK1C1	AKR1C1	8.02	36788	neXtProt	Q04828-1	18	1	1	1	1	0.1	Aldo-keto reductase family 1 member C1 isoform Iso 1
#2	AK1C1	AKR1C1	8.02	36788	neXtProt	Q04828-1	365	25	21	10	9	1.4	Aldo-keto reductase family 1 member C1 isoform Iso 1
#20	AK1C1	AKR1C1	8.02	36788	neXtProt	Q04828-1	139	6	6	4	4	0.48	Aldo-keto reductase family 1 member C1 isoform Iso 1
#22	AK1C1	AKR1C1	8.02	36788	neXtProt	Q04828-1	67	4	3	3	3	0.34	Aldo-keto reductase family 1 member C1 isoform Iso 1
#23	AK1C1	AKR1C1	8.02	36788	neXtProt	Q04828-1	15	1	1	1	1	0.1	Aldo-keto reductase family 1 member C1 isoform Iso 1
#24	AK1C1	AKR1C1	8.02	36788	neXtProt	Q04828-1	34	1	1	1	1	0.1	Aldo-keto reductase family 1 member C1 isoform Iso 1
#25	AK1C1	AKR1C1	8.02	36788	neXtProt	Q04828-1	139	10	8	7	5	0.63	Aldo-keto reductase family 1 member C1 isoform Iso 1
#26	AK1C1	AKR1C1	8.02	36788	neXtProt	Q04828-1	63	3	2	2	1	0.1	Aldo-keto reductase family 1 member C1 isoform Iso 1
#27	AK1C1	AKR1C1	8.02	36788	neXtProt	Q04828-1	80	3	3	3	3	0.34	Aldo-keto reductase family 1 member C1 isoform Iso 1
#28	AK1C1	AKR1C1	8.02	36788	neXtProt	Q04828-1	342	21	19	8	7	1.18	Aldo-keto reductase family 1 member C1 isoform Iso 1
#29	AK1C1	AKR1C1	8.02	36788	neXtProt	Q04828-1	167	10	9	3	3	0.48	Aldo-keto reductase family 1 member C1 isoform Iso 1
#3	AK1C1	AKR1C1	8.02	36788	neXtProt	Q04828-1	33	2	1	1	1	0.1	Aldo-keto reductase family 1 member C1 isoform Iso 1
#30	AK1C1	AKR1C1	8.02	36788	neXtProt	Q04828-1	159	8	7	5	4	0.48	Aldo-keto reductase family 1 member C1 isoform Iso 1
#31	AK1C1	AKR1C1	8.02	36788	neXtProt	Q04828-1	138	8	6	4	3	0.34	Aldo-keto reductase family 1 member C1 isoform Iso 1
#32	AK1C1	AKR1C1	8.02	36788	neXtProt	Q04828-1	68	6	5	4	4	0.48	Aldo-keto reductase family 1 member C1 isoform Iso 1
#33	AK1C1	AKR1C1	8.02	36788	neXtProt	Q04828-1	177	11	9	6	4	0.48	Aldo-keto reductase family 1 member C1 isoform Iso 1
#34	AK1C1	AKR1C1	8.02	36788	neXtProt	Q04828-1	335	20	18	10	9	1.4	Aldo-keto reductase family 1 member C1 isoform Iso 1
#36	AK1C1	AKR1C1	8.02	36788	neXtProt	Q04828-1	1025	63	53	18	16	6.02	Aldo-keto reductase family 1 member C1 isoform Iso 1
#37	AK1C1	AKR1C1	8.02	36788	neXtProt	Q04828-1	1375	73	66	18	15	6.02	Aldo-keto reductase family 1 member C1 isoform Iso 1
#38	AK1C1	AKR1C1	8.02	36788	neXtProt	Q04828-1	1501	80	69	19	17	7.53	Aldo-keto reductase family 1 member C1 isoform Iso 1
#39	AK1C1	AKR1C1	8.02	36788	neXtProt	Q04828-1	1273	69	59	19	16	5.37	Aldo-keto reductase family 1 member C1 isoform Iso 1
#4	AK1C1	AKR1C1	8.02	36788	neXtProt	Q04828-1	207	15	12	8	8	1.18	Aldo-keto reductase family 1 member C1 isoform Iso 1
#40	AK1C1	AKR1C1	8.02	36788	neXtProt	Q04828-1	875	45	43	16	14	4.24	Aldo-keto reductase family 1 member C1 isoform Iso 1
#41	AK1C1	AKR1C1	8.02	36788	neXtProt	Q04828-1	582	35	32	11	10	2.55	Aldo-keto reductase family 1 member C1 isoform Iso 1
#42	AK1C1	AKR1C1	8.02	36788	neXtProt	Q04828-1	512	37	27	13	9	1.92	Aldo-keto reductase family 1 member C1 isoform Iso 1
#43	AK1C1	AKR1C1	8.02	36788	neXtProt	Q04828-1	487	29	25	10	10	2.55	Aldo-keto reductase family 1 member C1 isoform Iso 1
#44	AK1C1	AKR1C1	8.02	36788	neXtProt	Q04828-1	20	2	1	2	1	0.1	Aldo-keto reductase family 1 member C1 isoform Iso 1
#45	AK1C1	AKR1C1	8.02	36788	neXtProt	Q04828-1	591	36	30	13	11	2.55	Aldo-keto reductase family 1 member C1 isoform Iso 1
#46	AK1C1	AKR1C1	8.02	36788	neXtProt	Q04828-1	333	26	22	9	9	1.92	Aldo-keto reductase family 1 member C1 isoform Iso 1
#47	AK1C1	AKR1C1	8.02	36788	neXtProt	Q04828-1	316	24	19	9	8	1.18	Aldo-keto reductase family 1 member C1 isoform Iso 1
#48	AK1C1	AKR1C1	8.02	36788	neXtProt	Q04828-1	286	27	19	10	8	1.4	Aldo-keto reductase family 1 member C1 isoform Iso 1
#5	AK1C1	AKR1C1	8.02	36788	neXtProt	Q04828-1	177	9	9	5	5	0.63	Aldo-keto reductase family 1 member C1 isoform Iso 1
#6	AK1C1	AKR1C1	8.02	36788	neXtProt	Q04828-1	193	12	10	7	7	0.98	Aldo-keto reductase family 1 member C1 isoform Iso 1
#7	AK1C1	AKR1C1	8.02	36788	neXtProt	Q04828-1	244	16	14	8	7	0.98	Aldo-keto reductase family 1 member C1 isoform Iso 1
#8	AK1C1	AKR1C1	8.02	36788	neXtProt	Q04828-1	129	8	7	5	5	0.63	Aldo-keto reductase family 1 member C1 isoform Iso 1
#9	AK1C1	AKR1C1	8.02	36788	neXtProt	Q04828-1	104	5	5	4	4	0.48	Aldo-keto reductase family 1 member C1 isoform Iso 1
#34	AK1C2	AKR1C2	7.13	36735	neXtProt	P52895-1	198	12	10	6	6	0.79	Aldo-keto reductase family 1 member C2 isoform Iso 1
#35	AK1C2	AKR1C2	7.13	36735	neXtProt	P52895-1	373	24	21	10	9	1.65	Aldo-keto reductase family 1 member C2 isoform Iso 1
#36	AK1C2	AKR1C2	7.13	36735	neXtProt	P52895-1	725	39	33	13	11	2.55	Aldo-keto reductase family 1 member C2 isoform Iso 1
#37	AK1C2	AKR1C2	7.13	36735	neXtProt	P52895-1	861	42	35	13	10	2.22	Aldo-keto reductase family 1 member C2 isoform Iso 1
#38	AK1C2	AKR1C2	7.13	36735	neXtProt	P52895-1	832	45	39	13	13	3.75	Aldo-keto reductase family 1 member C2 isoform Iso 1
#40	AK1C2	AKR1C2	7.13	36735	neXtProt	P52895-1	545	26	22	11	9	1.65	Aldo-keto reductase family 1 member C2 isoform Iso 1
#10	AK1C3	AKR1C3	8.06	36853	neXtProt	P42330-1	121	9	5	6	4	0.47	Aldo-keto reductase family 1 member C3 isoform Iso 1
#16	AK1C3	AKR1C3	8.06	36853	neXtProt	P42330-1	53	2	1	2	1	0.1	Aldo-keto reductase family 1 member C3 isoform Iso 1
#18	AK1C3	AKR1C3	8.06	36853	neXtProt	P42330-1	47	3	2	3	2	0.21	Aldo-keto reductase family 1 member C3 isoform Iso 1
#19	AK1C3	AKR1C3	8.06	36853	neXtProt	P42330-1	54	5	2	4	2	0.21	Aldo-keto reductase family 1 member C3 isoform Iso 1
#20	AK1C3	AKR1C3	8.06	36853	neXtProt	P42330-1	92	6	3	4	2	0.21	Aldo-keto reductase family 1 member C3 isoform Iso 1
#21	AK1C3	AKR1C3	8.06	36853	neXtProt	P42330-1	48	5	1	3	1	0.1	Aldo-keto reductase family 1 member C3 isoform Iso 1
#22	AK1C3	AKR1C3	8.06	36853	neXtProt	P42330-1	53	4	2	3	2	0.21	Aldo-keto reductase family 1 member C3 isoform Iso 1
#25	AK1C3	AKR1C3	8.06	36853	neXtProt	P42330-1	210	12	10	7	6	0.97	Aldo-keto reductase family 1 member C3 isoform Iso 1
#26	AK1C3	AKR1C3	8.06	36853	neXtProt	P42330-1	56	3	3	2	2	0.21	Aldo-keto reductase family 1 member C3 isoform Iso 1
#31	AK1C3	AKR1C3	8.06	36853	neXtProt	P42330-1	124	12	7	6	4	0.47	Aldo-keto reductase family 1 member C3 isoform Iso 1
#33	AK1C3	AKR1C3	8.06	36853	neXtProt	P42330-1	213	11	10	5	5	0.63	Aldo-keto reductase family 1 member C3 isoform Iso 1
#34	AK1C3	AKR1C3	8.06	36853	neXtProt	P42330-1	281	15	15	6	6	0.79	Aldo-keto reductase family 1 member C3 isoform Iso 1
#35	AK1C3	AKR1C3	8.06	36853	neXtProt	P42330-1	375	21	21	8	8	1.64	Aldo-keto reductase family 1 member C3 isoform Iso 1
#36	AK1C3	AKR1C3	8.06	36853	neXtProt	P42330-1	679	42	38	11	11	2.9	Aldo-keto reductase family 1 member C3 isoform Iso 1
#37	AK1C3	AKR1C3	8.06	36853	neXtProt	P42330-1	1030	55	49	14	12	3.29	Aldo-keto reductase family 1 member C3 isoform Iso 1
#38	AK1C3	AKR1C3	8.06	36853	neXtProt	P42330-1	1169	57	54	15	15	4.75	Aldo-keto reductase family 1 member C3 isoform Iso 1
#39	AK1C3	AKR1C3	8.06	36853	neXtProt	P42330-1	801	47	42	13	13	3.73	Aldo-keto reductase family 1 member C3 isoform Iso 1
#40	AK1C3	AKR1C3	8.06	36853	neXtProt	P42330-1	624	34	33	11	11	2.54	Aldo-keto reductase family 1 member C3 isoform Iso 1
#41	AK1C3	AKR1C3	8.06	36853	neXtProt	P42330-1	485	28	24	8	8	1.4	Aldo-keto reductase family 1 member C3 isoform Iso 1
#42	AK1C3	AKR1C3	8.06	36853	neXtProt	P42330-1	477	28	26	9	8	1.91	Aldo-keto reductase family 1 member C3 isoform Iso 1
#43	AK1C3	AKR1C3	8.06	36853	neXtProt	P42330-1	493	29	28	9	9	1.91	Aldo-keto reductase family 1 member C3 isoform Iso 1
#44	AK1C3	AKR1C3	8.06	36853	neXtProt	P42330-1	326	27	24	8	7	1.18	Aldo-keto reductase family 1 member C3 isoform Iso 1
#45	AK1C3	AKR1C3	8.06	36853	neXtProt	P42330-1	509	30	26	10	10	2.21	Aldo-keto reductase family 1 member C3 isoform Iso 1
#46	AK1C3	AKR1C3	8.06	36853	neXtProt	P42330-1	211	19	14	8	7	0.97	Aldo-keto reductase family 1 member C3 isoform Iso 1
#48	AK1C3	AKR1C3	8.06	36853	neXtProt	P42330-1	267	25	18	8	7	0.97	Aldo-keto reductase family 1 member C3 isoform Iso 1
#17	AK1D1	AKR1D1	7.14	37376	neXtProt	P51857-1	25	2	1	2	1	0.1	3-oxo-5-beta-steroid 4-dehydrogenase isoform Iso 1
#34	AK1D1	AKR1D1	7.14	37376	neXtProt	P51857-1	38	4	3	2	2	0.21	3-oxo-5-beta-steroid 4-dehydrogenase isoform Iso 1
#35	AK1D1	AKR1D1	7.14	37376	neXtProt	P51857-1	73	5	5	2	2	0.21	3-oxo-5-beta-steroid 4-dehydrogenase isoform Iso 1
#36	AK1D1	AKR1D1	7.14	37376	neXtProt	P51857-1	90	7	5	2	2	0.21	3-oxo-5-beta-steroid 4-dehydrogenase isoform Iso 1
#37	AK1D1	AKR1D1	7.14	37376	neXtProt	P51857-1	125	6	6	2	2	0.21	3-oxo-5-beta-steroid 4-dehydrogenase isoform Iso 1
#38	AK1D1	AKR1D1	7.14	37376	neXtProt	P51857-1	91	8	6	2	2	0.21	3-oxo-5-beta-steroid 4-dehydrogenase isoform Iso 1
#7	AKAP8	AKAP8	5.03	76108	neXtProt	O43823-1	22	1	1	1	1	0.05	A-kinase anchor protein 8 isoform Iso 1
#8	AKAP8	AKAP8	5.03	76108	neXtProt	O43823-1	22	2	1	1	1	0.05	A-kinase anchor protein 8 isoform Iso 1
#9	AKAP8	AKAP8	5.03	76108	neXtProt	O43823-1	25	1	1	1	1	0.05	A-kinase anchor protein 8 isoform Iso 1
#25	AKAP9	AKAP9	4.95	453667	neXtProt	Q99996-1	14	3	1	3	1	0.01	A-kinase anchor protein 9 isoform Iso 1
#2	AKCL2	AKR1E2	7.19	36589	neXtProt	Q96JD6-1	40	1	1	1	1	0.1	1,5-anhydro-D-fructose reductase isoform Iso 1
#7	AKP8L	AKAP8L	4.97	71649	neXtProt	Q9ULX6-1	44	1	1	1	1	0.05	A-kinase anchor protein 8-like isoform Iso 1
#8	AKP8L	AKAP8L	4.97	71649	neXtProt	Q9ULX6-1	94	4	2	4	2	0.11	A-kinase anchor protein 8-like isoform Iso 1
#9	AKP8L	AKAP8L	4.97	71649	neXtProt	Q9ULX6-1	24	1	1	1	1	0.05	A-kinase anchor protein 8-like isoform Iso 1
#9	AKTS1	AKT1S1	4.65	27383	neXtProt	Q96B36-1	28	1	1	1	1	0.14	Proline-rich AKT1 substrate 1 isoform Iso 1
#1	AL1A1	ALDH1A1	6.3	54861	neXtProt	P00352-1	123	8	6	6	4	0.3	Retinal dehydrogenase 1 isoform Iso 1
#18	AL1A1	ALDH1A1	6.3	54861	neXtProt	P00352-1	50	1	1	1	1	0.07	Retinal dehydrogenase 1 isoform Iso 1
#2	AL1A1	ALDH1A1	6.3	54861	neXtProt	P00352-1	100	9	7	6	5	0.39	Retinal dehydrogenase 1 isoform Iso 1
#24	AL1A1	ALDH1A1	6.3	54861	neXtProt	P00352-1	154	10	7	4	4	0.3	Retinal dehydrogenase 1 isoform Iso 1
#25	AL1A1	ALDH1A1	6.3	54861	neXtProt	P00352-1	135	8	5	4	3	0.22	Retinal dehydrogenase 1 isoform Iso 1
#26	AL1A1	ALDH1A1	6.3	54861	neXtProt	P00352-1	132	8	5	6	3	0.22	Retinal dehydrogenase 1 isoform Iso 1
#27	AL1A1	ALDH1A1	6.3	54861	neXtProt	P00352-1	209	15	11	11	8	0.69	Retinal dehydrogenase 1 isoform Iso 1
#28	AL1A1	ALDH1A1	6.3	54861	neXtProt	P00352-1	302	26	19	15	12	1.2	Retinal dehydrogenase 1 isoform Iso 1
#29	AL1A1	ALDH1A1	6.3	54861	neXtProt	P00352-1	133	9	5	6	4	0.3	Retinal dehydrogenase 1 isoform Iso 1
#3	AL1A1	ALDH1A1	6.3	54861	neXtProt	P00352-1	115	8	5	5	3	0.22	Retinal dehydrogenase 1 isoform Iso 1
#30	AL1A1	ALDH1A1	6.3	54861	neXtProt	P00352-1	386	29	20	19	15	1.68	Retinal dehydrogenase 1 isoform Iso 1
#31	AL1A1	ALDH1A1	6.3	54861	neXtProt	P00352-1	343	24	15	14	10	0.93	Retinal dehydrogenase 1 isoform Iso 1
#32	AL1A1	ALDH1A1	6.3	54861	neXtProt	P00352-1	457	32	20	19	13	1.35	Retinal dehydrogenase 1 isoform Iso 1
#33	AL1A1	ALDH1A1	6.3	54861	neXtProt	P00352-1	428	28	19	19	15	1.68	Retinal dehydrogenase 1 isoform Iso 1
#34	AL1A1	ALDH1A1	6.3	54861	neXtProt	P00352-1	496	35	25	19	15	1.68	Retinal dehydrogenase 1 isoform Iso 1
#35	AL1A1	ALDH1A1	6.3	54861	neXtProt	P00352-1	435	23	15	14	11	1.06	Retinal dehydrogenase 1 isoform Iso 1
#36	AL1A1	ALDH1A1	6.3	54861	neXtProt	P00352-1	73	8	6	6	4	0.3	Retinal dehydrogenase 1 isoform Iso 1
#37	AL1A1	ALDH1A1	6.3	54861	neXtProt	P00352-1	19	1	1	1	1	0.07	Retinal dehydrogenase 1 isoform Iso 1
#38	AL1A1	ALDH1A1	6.3	54861	neXtProt	P00352-1	30	3	2	2	1	0.07	Retinal dehydrogenase 1 isoform Iso 1
#39	AL1A1	ALDH1A1	6.3	54861	neXtProt	P00352-1	46	2	1	2	1	0.07	Retinal dehydrogenase 1 isoform Iso 1
#4	AL1A1	ALDH1A1	6.3	54861	neXtProt	P00352-1	113	7	6	5	4	0.3	Retinal dehydrogenase 1 isoform Iso 1
#42	AL1A1	ALDH1A1	6.3	54861	neXtProt	P00352-1	18	3	1	3	1	0.07	Retinal dehydrogenase 1 isoform Iso 1
#43	AL1A1	ALDH1A1	6.3	54861	neXtProt	P00352-1	20	1	1	1	1	0.07	Retinal dehydrogenase 1 isoform Iso 1
#5	AL1A1	ALDH1A1	6.3	54861	neXtProt	P00352-1	66	5	4	4	3	0.22	Retinal dehydrogenase 1 isoform Iso 1
#6	AL1A1	ALDH1A1	6.3	54861	neXtProt	P00352-1	51	3	3	2	2	0.14	Retinal dehydrogenase 1 isoform Iso 1
#7	AL1A1	ALDH1A1	6.3	54861	neXtProt	P00352-1	25	4	2	3	2	0.14	Retinal dehydrogenase 1 isoform Iso 1
#1	AL1A2	ALDH1A2	5.79	56724	neXtProt	O94788-1	52	6	4	2	2	0.14	Retinal dehydrogenase 2 isoform Iso 1
#25	AL1A2	ALDH1A2	5.79	56724	neXtProt	O94788-1	98	7	5	3	3	0.21	Retinal dehydrogenase 2 isoform Iso 1
#28	AL1A2	ALDH1A2	5.79	56724	neXtProt	O94788-1	92	7	5	3	3	0.21	Retinal dehydrogenase 2 isoform Iso 1
#29	AL1A2	ALDH1A2	5.79	56724	neXtProt	O94788-1	102	7	6	3	3	0.21	Retinal dehydrogenase 2 isoform Iso 1
#3	AL1A2	ALDH1A2	5.79	56724	neXtProt	O94788-1	63	5	3	2	2	0.14	Retinal dehydrogenase 2 isoform Iso 1
#30	AL1A2	ALDH1A2	5.79	56724	neXtProt	O94788-1	76	6	4	3	2	0.14	Retinal dehydrogenase 2 isoform Iso 1
#31	AL1A2	ALDH1A2	5.79	56724	neXtProt	O94788-1	84	7	4	3	2	0.14	Retinal dehydrogenase 2 isoform Iso 1
#32	AL1A2	ALDH1A2	5.79	56724	neXtProt	O94788-1	88	6	5	2	2	0.14	Retinal dehydrogenase 2 isoform Iso 1
#1	AL1B1	ALDH1B1	6.36	57206	neXtProt	P30837-1	211	12	8	8	5	0.37	Aldehyde dehydrogenase X, mitochondrial isoform Iso 1
#2	AL1B1	ALDH1B1	6.36	57206	neXtProt	P30837-1	162	13	9	8	4	0.29	Aldehyde dehydrogenase X, mitochondrial isoform Iso 1
#21	AL1B1	ALDH1B1	6.36	57206	neXtProt	P30837-1	72	2	2	2	2	0.13	Aldehyde dehydrogenase X, mitochondrial isoform Iso 1
#22	AL1B1	ALDH1B1	6.36	57206	neXtProt	P30837-1	87	6	3	5	2	0.13	Aldehyde dehydrogenase X, mitochondrial isoform Iso 1
#23	AL1B1	ALDH1B1	6.36	57206	neXtProt	P30837-1	67	5	3	4	2	0.13	Aldehyde dehydrogenase X, mitochondrial isoform Iso 1
#24	AL1B1	ALDH1B1	6.36	57206	neXtProt	P30837-1	289	11	10	8	7	0.56	Aldehyde dehydrogenase X, mitochondrial isoform Iso 1
#25	AL1B1	ALDH1B1	6.36	57206	neXtProt	P30837-1	430	23	14	12	7	0.56	Aldehyde dehydrogenase X, mitochondrial isoform Iso 1
#26	AL1B1	ALDH1B1	6.36	57206	neXtProt	P30837-1	508	25	19	14	11	1	Aldehyde dehydrogenase X, mitochondrial isoform Iso 1
#27	AL1B1	ALDH1B1	6.36	57206	neXtProt	P30837-1	714	35	26	18	13	1.27	Aldehyde dehydrogenase X, mitochondrial isoform Iso 1
#28	AL1B1	ALDH1B1	6.36	57206	neXtProt	P30837-1	962	39	32	17	15	1.58	Aldehyde dehydrogenase X, mitochondrial isoform Iso 1
#29	AL1B1	ALDH1B1	6.36	57206	neXtProt	P30837-1	378	15	12	7	6	0.46	Aldehyde dehydrogenase X, mitochondrial isoform Iso 1
#3	AL1B1	ALDH1B1	6.36	57206	neXtProt	P30837-1	143	9	5	6	3	0.21	Aldehyde dehydrogenase X, mitochondrial isoform Iso 1
#30	AL1B1	ALDH1B1	6.36	57206	neXtProt	P30837-1	769	38	28	19	16	1.75	Aldehyde dehydrogenase X, mitochondrial isoform Iso 1
#31	AL1B1	ALDH1B1	6.36	57206	neXtProt	P30837-1	733	39	32	18	16	1.75	Aldehyde dehydrogenase X, mitochondrial isoform Iso 1
#32	AL1B1	ALDH1B1	6.36	57206	neXtProt	P30837-1	394	17	16	10	10	0.88	Aldehyde dehydrogenase X, mitochondrial isoform Iso 1
#33	AL1B1	ALDH1B1	6.36	57206	neXtProt	P30837-1	239	15	10	8	5	0.37	Aldehyde dehydrogenase X, mitochondrial isoform Iso 1
#34	AL1B1	ALDH1B1	6.36	57206	neXtProt	P30837-1	183	15	9	9	5	0.37	Aldehyde dehydrogenase X, mitochondrial isoform Iso 1
#35	AL1B1	ALDH1B1	6.36	57206	neXtProt	P30837-1	85	6	5	3	2	0.13	Aldehyde dehydrogenase X, mitochondrial isoform Iso 1
#36	AL1B1	ALDH1B1	6.36	57206	neXtProt	P30837-1	25	3	2	3	2	0.13	Aldehyde dehydrogenase X, mitochondrial isoform Iso 1
#39	AL1B1	ALDH1B1	6.36	57206	neXtProt	P30837-1	17	4	1	4	1	0.07	Aldehyde dehydrogenase X, mitochondrial isoform Iso 1
#4	AL1B1	ALDH1B1	6.36	57206	neXtProt	P30837-1	217	9	7	6	4	0.29	Aldehyde dehydrogenase X, mitochondrial isoform Iso 1
#41	AL1B1	ALDH1B1	6.36	57206	neXtProt	P30837-1	13	1	1	1	1	0.07	Aldehyde dehydrogenase X, mitochondrial isoform Iso 1
#44	AL1B1	ALDH1B1	6.36	57206	neXtProt	P30837-1	30	3	2	3	2	0.13	Aldehyde dehydrogenase X, mitochondrial isoform Iso 1
#45	AL1B1	ALDH1B1	6.36	57206	neXtProt	P30837-1	41	2	2	1	1	0.07	Aldehyde dehydrogenase X, mitochondrial isoform Iso 1
#46	AL1B1	ALDH1B1	6.36	57206	neXtProt	P30837-1	27	1	1	1	1	0.07	Aldehyde dehydrogenase X, mitochondrial isoform Iso 1
#47	AL1B1	ALDH1B1	6.36	57206	neXtProt	P30837-1	34	5	2	2	2	0.13	Aldehyde dehydrogenase X, mitochondrial isoform Iso 1
#48	AL1B1	ALDH1B1	6.36	57206	neXtProt	P30837-1	21	2	1	2	1	0.07	Aldehyde dehydrogenase X, mitochondrial isoform Iso 1
#5	AL1B1	ALDH1B1	6.36	57206	neXtProt	P30837-1	303	8	7	5	4	0.29	Aldehyde dehydrogenase X, mitochondrial isoform Iso 1
#6	AL1B1	ALDH1B1	6.36	57206	neXtProt	P30837-1	172	9	7	7	5	0.37	Aldehyde dehydrogenase X, mitochondrial isoform Iso 1
#7	AL1B1	ALDH1B1	6.36	57206	neXtProt	P30837-1	63	4	3	4	3	0.21	Aldehyde dehydrogenase X, mitochondrial isoform Iso 1
#8	AL1B1	ALDH1B1	6.36	57206	neXtProt	P30837-1	15	3	1	3	1	0.07	Aldehyde dehydrogenase X, mitochondrial isoform Iso 1
#37	AL1L1	ALDH1L1	5.63	98829	neXtProt	O75891-1	20	2	1	2	1	0.04	Cytosolic 10-formyltetrahydrofolate dehydrogenase isoform Iso 1
#1	AL3A2	ALDH3A2	7.98	54848	neXtProt	P51648-1	21	1	1	1	1	0.07	Fatty aldehyde dehydrogenase isoform Iso 1
#2	AL3A2	ALDH3A2	7.98	54848	neXtProt	P51648-1	30	1	1	1	1	0.07	Fatty aldehyde dehydrogenase isoform Iso 1
#20	AL3A2	ALDH3A2	7.98	54848	neXtProt	P51648-1	49	3	2	2	1	0.07	Fatty aldehyde dehydrogenase isoform Iso 1
#22	AL3A2	ALDH3A2	7.98	54848	neXtProt	P51648-1	55	3	1	3	1	0.07	Fatty aldehyde dehydrogenase isoform Iso 1
#24	AL3A2	ALDH3A2	7.98	54848	neXtProt	P51648-1	60	3	3	3	3	0.22	Fatty aldehyde dehydrogenase isoform Iso 1
#25	AL3A2	ALDH3A2	7.98	54848	neXtProt	P51648-1	129	5	3	4	2	0.14	Fatty aldehyde dehydrogenase isoform Iso 1
#26	AL3A2	ALDH3A2	7.98	54848	neXtProt	P51648-1	167	5	3	3	1	0.07	Fatty aldehyde dehydrogenase isoform Iso 1
#27	AL3A2	ALDH3A2	7.98	54848	neXtProt	P51648-1	75	5	3	4	3	0.22	Fatty aldehyde dehydrogenase isoform Iso 1
#28	AL3A2	ALDH3A2	7.98	54848	neXtProt	P51648-1	61	2	2	1	1	0.07	Fatty aldehyde dehydrogenase isoform Iso 1
#29	AL3A2	ALDH3A2	7.98	54848	neXtProt	P51648-1	56	3	1	3	1	0.07	Fatty aldehyde dehydrogenase isoform Iso 1
#3	AL3A2	ALDH3A2	7.98	54848	neXtProt	P51648-1	18	2	1	2	1	0.07	Fatty aldehyde dehydrogenase isoform Iso 1
#30	AL3A2	ALDH3A2	7.98	54848	neXtProt	P51648-1	40	1	1	1	1	0.07	Fatty aldehyde dehydrogenase isoform Iso 1
#33	AL3A2	ALDH3A2	7.98	54848	neXtProt	P51648-1	29	1	1	1	1	0.07	Fatty aldehyde dehydrogenase isoform Iso 1
#36	AL3A2	ALDH3A2	7.98	54848	neXtProt	P51648-1	21	1	1	1	1	0.07	Fatty aldehyde dehydrogenase isoform Iso 1
#37	AL3A2	ALDH3A2	7.98	54848	neXtProt	P51648-1	31	2	2	1	1	0.07	Fatty aldehyde dehydrogenase isoform Iso 1
#38	AL3A2	ALDH3A2	7.98	54848	neXtProt	P51648-1	67	2	1	1	1	0.07	Fatty aldehyde dehydrogenase isoform Iso 1
#39	AL3A2	ALDH3A2	7.98	54848	neXtProt	P51648-1	23	3	1	2	1	0.07	Fatty aldehyde dehydrogenase isoform Iso 1
#40	AL3A2	ALDH3A2	7.98	54848	neXtProt	P51648-1	27	1	1	1	1	0.07	Fatty aldehyde dehydrogenase isoform Iso 1
#41	AL3A2	ALDH3A2	7.98	54848	neXtProt	P51648-1	58	3	2	3	2	0.14	Fatty aldehyde dehydrogenase isoform Iso 1
#42	AL3A2	ALDH3A2	7.98	54848	neXtProt	P51648-1	44	3	1	3	1	0.07	Fatty aldehyde dehydrogenase isoform Iso 1
#43	AL3A2	ALDH3A2	7.98	54848	neXtProt	P51648-1	82	2	2	1	1	0.07	Fatty aldehyde dehydrogenase isoform Iso 1
#44	AL3A2	ALDH3A2	7.98	54848	neXtProt	P51648-1	82	4	4	3	3	0.22	Fatty aldehyde dehydrogenase isoform Iso 1
#5	AL3A2	ALDH3A2	7.98	54848	neXtProt	P51648-1	43	1	1	1	1	0.07	Fatty aldehyde dehydrogenase isoform Iso 1
#1	AL4A1	ALDH4A1	8.25	61719	neXtProt	P30038-1	220	16	12	12	9	0.69	Delta-1-pyrroline-5-carboxylate dehydrogenase, mitochondrial isoform Iso 1
#2	AL4A1	ALDH4A1	8.25	61719	neXtProt	P30038-1	330	23	15	13	8	0.6	Delta-1-pyrroline-5-carboxylate dehydrogenase, mitochondrial isoform Iso 1
#20	AL4A1	ALDH4A1	8.25	61719	neXtProt	P30038-1	39	4	3	3	3	0.19	Delta-1-pyrroline-5-carboxylate dehydrogenase, mitochondrial isoform Iso 1
#21	AL4A1	ALDH4A1	8.25	61719	neXtProt	P30038-1	19	1	1	1	1	0.06	Delta-1-pyrroline-5-carboxylate dehydrogenase, mitochondrial isoform Iso 1
#22	AL4A1	ALDH4A1	8.25	61719	neXtProt	P30038-1	37	2	2	2	2	0.12	Delta-1-pyrroline-5-carboxylate dehydrogenase, mitochondrial isoform Iso 1
#27	AL4A1	ALDH4A1	8.25	61719	neXtProt	P30038-1	27	2	2	2	2	0.12	Delta-1-pyrroline-5-carboxylate dehydrogenase, mitochondrial isoform Iso 1
#28	AL4A1	ALDH4A1	8.25	61719	neXtProt	P30038-1	33	1	1	1	1	0.06	Delta-1-pyrroline-5-carboxylate dehydrogenase, mitochondrial isoform Iso 1
#29	AL4A1	ALDH4A1	8.25	61719	neXtProt	P30038-1	33	3	1	2	1	0.06	Delta-1-pyrroline-5-carboxylate dehydrogenase, mitochondrial isoform Iso 1
#3	AL4A1	ALDH4A1	8.25	61719	neXtProt	P30038-1	80	10	6	6	5	0.34	Delta-1-pyrroline-5-carboxylate dehydrogenase, mitochondrial isoform Iso 1
#30	AL4A1	ALDH4A1	8.25	61719	neXtProt	P30038-1	94	7	5	5	4	0.34	Delta-1-pyrroline-5-carboxylate dehydrogenase, mitochondrial isoform Iso 1
#31	AL4A1	ALDH4A1	8.25	61719	neXtProt	P30038-1	114	7	6	5	4	0.34	Delta-1-pyrroline-5-carboxylate dehydrogenase, mitochondrial isoform Iso 1
#32	AL4A1	ALDH4A1	8.25	61719	neXtProt	P30038-1	30	1	1	1	1	0.06	Delta-1-pyrroline-5-carboxylate dehydrogenase, mitochondrial isoform Iso 1
#33	AL4A1	ALDH4A1	8.25	61719	neXtProt	P30038-1	343	23	16	11	7	0.6	Delta-1-pyrroline-5-carboxylate dehydrogenase, mitochondrial isoform Iso 1
#34	AL4A1	ALDH4A1	8.25	61719	neXtProt	P30038-1	599	33	27	16	14	1.41	Delta-1-pyrroline-5-carboxylate dehydrogenase, mitochondrial isoform Iso 1
#35	AL4A1	ALDH4A1	8.25	61719	neXtProt	P30038-1	591	39	31	20	16	1.7	Delta-1-pyrroline-5-carboxylate dehydrogenase, mitochondrial isoform Iso 1
#36	AL4A1	ALDH4A1	8.25	61719	neXtProt	P30038-1	796	44	36	21	19	2.22	Delta-1-pyrroline-5-carboxylate dehydrogenase, mitochondrial isoform Iso 1
#37	AL4A1	ALDH4A1	8.25	61719	neXtProt	P30038-1	636	44	32	19	15	1.55	Delta-1-pyrroline-5-carboxylate dehydrogenase, mitochondrial isoform Iso 1
#38	AL4A1	ALDH4A1	8.25	61719	neXtProt	P30038-1	356	28	19	15	10	0.9	Delta-1-pyrroline-5-carboxylate dehydrogenase, mitochondrial isoform Iso 1
#39	AL4A1	ALDH4A1	8.25	61719	neXtProt	P30038-1	45	5	2	5	2	0.12	Delta-1-pyrroline-5-carboxylate dehydrogenase, mitochondrial isoform Iso 1
#4	AL4A1	ALDH4A1	8.25	61719	neXtProt	P30038-1	82	4	4	2	2	0.12	Delta-1-pyrroline-5-carboxylate dehydrogenase, mitochondrial isoform Iso 1
#40	AL4A1	ALDH4A1	8.25	61719	neXtProt	P30038-1	29	4	1	4	1	0.06	Delta-1-pyrroline-5-carboxylate dehydrogenase, mitochondrial isoform Iso 1
#41	AL4A1	ALDH4A1	8.25	61719	neXtProt	P30038-1	27	2	1	2	1	0.06	Delta-1-pyrroline-5-carboxylate dehydrogenase, mitochondrial isoform Iso 1
#42	AL4A1	ALDH4A1	8.25	61719	neXtProt	P30038-1	46	3	1	3	1	0.06	Delta-1-pyrroline-5-carboxylate dehydrogenase, mitochondrial isoform Iso 1
#43	AL4A1	ALDH4A1	8.25	61719	neXtProt	P30038-1	28	2	2	2	2	0.12	Delta-1-pyrroline-5-carboxylate dehydrogenase, mitochondrial isoform Iso 1
#44	AL4A1	ALDH4A1	8.25	61719	neXtProt	P30038-1	29	3	2	3	2	0.12	Delta-1-pyrroline-5-carboxylate dehydrogenase, mitochondrial isoform Iso 1
#45	AL4A1	ALDH4A1	8.25	61719	neXtProt	P30038-1	22	2	1	2	1	0.06	Delta-1-pyrroline-5-carboxylate dehydrogenase, mitochondrial isoform Iso 1
#47	AL4A1	ALDH4A1	8.25	61719	neXtProt	P30038-1	42	4	3	3	3	0.19	Delta-1-pyrroline-5-carboxylate dehydrogenase, mitochondrial isoform Iso 1
#48	AL4A1	ALDH4A1	8.25	61719	neXtProt	P30038-1	14	1	1	1	1	0.06	Delta-1-pyrroline-5-carboxylate dehydrogenase, mitochondrial isoform Iso 1
#5	AL4A1	ALDH4A1	8.25	61719	neXtProt	P30038-1	63	5	5	4	4	0.26	Delta-1-pyrroline-5-carboxylate dehydrogenase, mitochondrial isoform Iso 1
#6	AL4A1	ALDH4A1	8.25	61719	neXtProt	P30038-1	228	9	9	6	6	0.42	Delta-1-pyrroline-5-carboxylate dehydrogenase, mitochondrial isoform Iso 1
#7	AL4A1	ALDH4A1	8.25	61719	neXtProt	P30038-1	94	5	4	4	3	0.19	Delta-1-pyrroline-5-carboxylate dehydrogenase, mitochondrial isoform Iso 1
#8	AL4A1	ALDH4A1	8.25	61719	neXtProt	P30038-1	68	3	2	3	2	0.12	Delta-1-pyrroline-5-carboxylate dehydrogenase, mitochondrial isoform Iso 1
#9	AL4A1	ALDH4A1	8.25	61719	neXtProt	P30038-1	57	1	1	1	1	0.06	Delta-1-pyrroline-5-carboxylate dehydrogenase, mitochondrial isoform Iso 1
#1	AL7A1	ALDH7A1	8.21	58487	neXtProt	P49419-1	156	11	5	7	3	0.2	Alpha-aminoadipic semialdehyde dehydrogenase isoform Iso 1
#14	AL7A1	ALDH7A1	8.21	58487	neXtProt	P49419-1	18	1	1	1	1	0.06	Alpha-aminoadipic semialdehyde dehydrogenase isoform Iso 1
#2	AL7A1	ALDH7A1	8.21	58487	neXtProt	P49419-1	124	5	2	4	2	0.13	Alpha-aminoadipic semialdehyde dehydrogenase isoform Iso 1
#23	AL7A1	ALDH7A1	8.21	58487	neXtProt	P49419-1	13	1	1	1	1	0.06	Alpha-aminoadipic semialdehyde dehydrogenase isoform Iso 1
#27	AL7A1	ALDH7A1	8.21	58487	neXtProt	P49419-1	35	2	1	2	1	0.06	Alpha-aminoadipic semialdehyde dehydrogenase isoform Iso 1
#28	AL7A1	ALDH7A1	8.21	58487	neXtProt	P49419-1	129	11	8	11	8	0.64	Alpha-aminoadipic semialdehyde dehydrogenase isoform Iso 1
#29	AL7A1	ALDH7A1	8.21	58487	neXtProt	P49419-1	18	3	2	1	1	0.06	Alpha-aminoadipic semialdehyde dehydrogenase isoform Iso 1
#3	AL7A1	ALDH7A1	8.21	58487	neXtProt	P49419-1	91	7	4	5	3	0.2	Alpha-aminoadipic semialdehyde dehydrogenase isoform Iso 1
#30	AL7A1	ALDH7A1	8.21	58487	neXtProt	P49419-1	334	21	15	14	12	1.1	Alpha-aminoadipic semialdehyde dehydrogenase isoform Iso 1
#31	AL7A1	ALDH7A1	8.21	58487	neXtProt	P49419-1	254	16	10	11	7	0.54	Alpha-aminoadipic semialdehyde dehydrogenase isoform Iso 1
#32	AL7A1	ALDH7A1	8.21	58487	neXtProt	P49419-1	213	14	10	10	6	0.45	Alpha-aminoadipic semialdehyde dehydrogenase isoform Iso 1
#33	AL7A1	ALDH7A1	8.21	58487	neXtProt	P49419-1	287	19	15	12	12	1.1	Alpha-aminoadipic semialdehyde dehydrogenase isoform Iso 1
#34	AL7A1	ALDH7A1	8.21	58487	neXtProt	P49419-1	379	24	21	15	15	1.52	Alpha-aminoadipic semialdehyde dehydrogenase isoform Iso 1
#35	AL7A1	ALDH7A1	8.21	58487	neXtProt	P49419-1	459	30	22	17	14	1.37	Alpha-aminoadipic semialdehyde dehydrogenase isoform Iso 1
#36	AL7A1	ALDH7A1	8.21	58487	neXtProt	P49419-1	170	18	11	11	8	0.64	Alpha-aminoadipic semialdehyde dehydrogenase isoform Iso 1
#37	AL7A1	ALDH7A1	8.21	58487	neXtProt	P49419-1	29	4	1	3	1	0.06	Alpha-aminoadipic semialdehyde dehydrogenase isoform Iso 1
#38	AL7A1	ALDH7A1	8.21	58487	neXtProt	P49419-1	15	2	1	1	1	0.06	Alpha-aminoadipic semialdehyde dehydrogenase isoform Iso 1
#39	AL7A1	ALDH7A1	8.21	58487	neXtProt	P49419-1	13	3	1	2	1	0.06	Alpha-aminoadipic semialdehyde dehydrogenase isoform Iso 1
#4	AL7A1	ALDH7A1	8.21	58487	neXtProt	P49419-1	33	2	1	2	1	0.06	Alpha-aminoadipic semialdehyde dehydrogenase isoform Iso 1
#42	AL7A1	ALDH7A1	8.21	58487	neXtProt	P49419-1	28	6	1	4	1	0.06	Alpha-aminoadipic semialdehyde dehydrogenase isoform Iso 1
#47	AL7A1	ALDH7A1	8.21	58487	neXtProt	P49419-1	21	3	1	2	1	0.06	Alpha-aminoadipic semialdehyde dehydrogenase isoform Iso 1
#5	AL7A1	ALDH7A1	8.21	58487	neXtProt	P49419-1	16	2	1	2	1	0.06	Alpha-aminoadipic semialdehyde dehydrogenase isoform Iso 1
#1	AL9A1	ALDH9A1	5.69	53801	neXtProt	P49189-1	37	1	1	1	1	0.07	4-trimethylaminobutyraldehyde dehydrogenase isoform Iso 1
#2	AL9A1	ALDH9A1	5.69	53801	neXtProt	P49189-1	18	2	1	2	1	0.07	4-trimethylaminobutyraldehyde dehydrogenase isoform Iso 1
#20	AL9A1	ALDH9A1	5.69	53801	neXtProt	P49189-1	22	3	1	2	1	0.07	4-trimethylaminobutyraldehyde dehydrogenase isoform Iso 1
#21	AL9A1	ALDH9A1	5.69	53801	neXtProt	P49189-1	140	7	4	5	3	0.22	4-trimethylaminobutyraldehyde dehydrogenase isoform Iso 1
#22	AL9A1	ALDH9A1	5.69	53801	neXtProt	P49189-1	485	23	16	11	9	0.83	4-trimethylaminobutyraldehyde dehydrogenase isoform Iso 1
#23	AL9A1	ALDH9A1	5.69	53801	neXtProt	P49189-1	196	11	8	8	6	0.5	4-trimethylaminobutyraldehyde dehydrogenase isoform Iso 1
#24	AL9A1	ALDH9A1	5.69	53801	neXtProt	P49189-1	136	9	6	6	5	0.4	4-trimethylaminobutyraldehyde dehydrogenase isoform Iso 1
#25	AL9A1	ALDH9A1	5.69	53801	neXtProt	P49189-1	39	2	1	2	1	0.07	4-trimethylaminobutyraldehyde dehydrogenase isoform Iso 1
#26	AL9A1	ALDH9A1	5.69	53801	neXtProt	P49189-1	23	1	1	1	1	0.07	4-trimethylaminobutyraldehyde dehydrogenase isoform Iso 1
#1	ALBU	ALB	5.92	69366.7	neXtProt	P02768-1	98	11	9	8	7	0.44	Serum albumin isoform Iso 1
#10	ALBU	ALB	5.92	69366.7	neXtProt	P02768-1	16	2	1	2	1	0.05	Serum albumin isoform Iso 1
#11	ALBU	ALB	5.92	69366.7	neXtProt	P02768-1	28	6	4	2	2	0.11	Serum albumin isoform Iso 1
#12	ALBU	ALB	5.92	69366.7	neXtProt	P02768-1	27	2	2	2	2	0.11	Serum albumin isoform Iso 1
#13	ALBU	ALB	5.92	69366.7	neXtProt	P02768-1	34	2	1	2	1	0.05	Serum albumin isoform Iso 1
#14	ALBU	ALB	5.92	69366.7	neXtProt	P02768-1	32	3	1	3	1	0.05	Serum albumin isoform Iso 1
#15	ALBU	ALB	5.92	69366.7	neXtProt	P02768-1	26	2	1	2	1	0.05	Serum albumin isoform Iso 1
#16	ALBU	ALB	5.92	69366.7	neXtProt	P02768-1	34	1	1	1	1	0.05	Serum albumin isoform Iso 1
#17	ALBU	ALB	5.92	69366.7	neXtProt	P02768-1	75	4	4	4	4	0.23	Serum albumin isoform Iso 1
#18	ALBU	ALB	5.92	69366.7	neXtProt	P02768-1	147	6	5	4	3	0.17	Serum albumin isoform Iso 1
#19	ALBU	ALB	5.92	69366.7	neXtProt	P02768-1	236	17	10	12	8	0.52	Serum albumin isoform Iso 1
#2	ALBU	ALB	5.92	69366.7	neXtProt	P02768-1	182	16	13	13	10	0.68	Serum albumin isoform Iso 1
#20	ALBU	ALB	5.92	69366.7	neXtProt	P02768-1	232	16	9	12	7	0.44	Serum albumin isoform Iso 1
#21	ALBU	ALB	5.92	69366.7	neXtProt	P02768-1	271	13	9	10	6	0.37	Serum albumin isoform Iso 1
#22	ALBU	ALB	5.92	69366.7	neXtProt	P02768-1	408	30	16	19	11	0.77	Serum albumin isoform Iso 1
#23	ALBU	ALB	5.92	69366.7	neXtProt	P02768-1	595	41	26	24	17	1.43	Serum albumin isoform Iso 1
#24	ALBU	ALB	5.92	69366.7	neXtProt	P02768-1	1126	67	54	28	24	2.88	Serum albumin isoform Iso 1
#25	ALBU	ALB	5.92	69366.7	neXtProt	P02768-1	829	58	49	29	26	3.09	Serum albumin isoform Iso 1
#26	ALBU	ALB	5.92	69366.7	neXtProt	P02768-1	805	51	40	26	21	2.15	Serum albumin isoform Iso 1
#27	ALBU	ALB	5.92	69366.7	neXtProt	P02768-1	645	36	30	19	17	1.43	Serum albumin isoform Iso 1
#28	ALBU	ALB	5.92	69366.7	neXtProt	P02768-1	735	39	31	22	17	1.43	Serum albumin isoform Iso 1
#29	ALBU	ALB	5.92	69366.7	neXtProt	P02768-1	671	37	32	23	20	1.84	Serum albumin isoform Iso 1
#3	ALBU	ALB	5.92	69366.7	neXtProt	P02768-1	50	4	2	2	2	0.11	Serum albumin isoform Iso 1
#30	ALBU	ALB	5.92	69366.7	neXtProt	P02768-1	267	15	12	11	9	0.6	Serum albumin isoform Iso 1
#31	ALBU	ALB	5.92	69366.7	neXtProt	P02768-1	124	9	6	7	4	0.23	Serum albumin isoform Iso 1
#32	ALBU	ALB	5.92	69366.7	neXtProt	P02768-1	113	8	6	4	3	0.17	Serum albumin isoform Iso 1
#33	ALBU	ALB	5.92	69366.7	neXtProt	P02768-1	181	11	7	9	5	0.3	Serum albumin isoform Iso 1
#34	ALBU	ALB	5.92	69366.7	neXtProt	P02768-1	231	9	6	8	5	0.3	Serum albumin isoform Iso 1
#35	ALBU	ALB	5.92	69366.7	neXtProt	P02768-1	118	6	5	6	5	0.3	Serum albumin isoform Iso 1
#36	ALBU	ALB	5.92	69366.7	neXtProt	P02768-1	18	2	1	2	1	0.05	Serum albumin isoform Iso 1
#39	ALBU	ALB	5.92	69366.7	neXtProt	P02768-1	26	3	1	3	1	0.05	Serum albumin isoform Iso 1
#4	ALBU	ALB	5.92	69366.7	neXtProt	P02768-1	116	12	8	9	6	0.37	Serum albumin isoform Iso 1
#43	ALBU	ALB	5.92	69366.7	neXtProt	P02768-1	42	4	2	4	2	0.11	Serum albumin isoform Iso 1
#44	ALBU	ALB	5.92	69366.7	neXtProt	P02768-1	46	8	5	7	5	0.3	Serum albumin isoform Iso 1
#47	ALBU	ALB	5.92	69366.7	neXtProt	P02768-1	15	1	1	1	1	0.05	Serum albumin isoform Iso 1
#48	ALBU	ALB	5.92	69366.7	neXtProt	P02768-1	23	4	2	3	2	0.11	Serum albumin isoform Iso 1
#5	ALBU	ALB	5.92	69366.7	neXtProt	P02768-1	202	15	14	9	9	0.68	Serum albumin isoform Iso 1
#6	ALBU	ALB	5.92	69366.7	neXtProt	P02768-1	264	22	17	17	13	1.07	Serum albumin isoform Iso 1
#7	ALBU	ALB	5.92	69366.7	neXtProt	P02768-1	156	14	11	11	9	0.6	Serum albumin isoform Iso 1
#8	ALBU	ALB	5.92	69366.7	neXtProt	P02768-1	55	7	2	5	2	0.11	Serum albumin isoform Iso 1
#9	ALBU	ALB	5.92	69366.7	neXtProt	P02768-1	67	3	3	3	3	0.17	Serum albumin isoform Iso 1
#1	ALDH2	ALDH2	6.63	56381	neXtProt	P05091-1	122	11	8	8	5	0.38	Aldehyde dehydrogenase, mitochondrial isoform Iso 1
#15	ALDH2	ALDH2	6.63	56381	neXtProt	P05091-1	25	3	2	3	2	0.14	Aldehyde dehydrogenase, mitochondrial isoform Iso 1
#16	ALDH2	ALDH2	6.63	56381	neXtProt	P05091-1	47	5	4	5	4	0.29	Aldehyde dehydrogenase, mitochondrial isoform Iso 1
#17	ALDH2	ALDH2	6.63	56381	neXtProt	P05091-1	90	7	5	6	4	0.29	Aldehyde dehydrogenase, mitochondrial isoform Iso 1
#18	ALDH2	ALDH2	6.63	56381	neXtProt	P05091-1	161	10	8	7	6	0.47	Aldehyde dehydrogenase, mitochondrial isoform Iso 1
#19	ALDH2	ALDH2	6.63	56381	neXtProt	P05091-1	237	10	9	5	4	0.29	Aldehyde dehydrogenase, mitochondrial isoform Iso 1
#2	ALDH2	ALDH2	6.63	56381	neXtProt	P05091-1	289	16	14	9	7	0.56	Aldehyde dehydrogenase, mitochondrial isoform Iso 1
#20	ALDH2	ALDH2	6.63	56381	neXtProt	P05091-1	276	13	11	8	8	0.78	Aldehyde dehydrogenase, mitochondrial isoform Iso 1
#21	ALDH2	ALDH2	6.63	56381	neXtProt	P05091-1	362	19	15	13	10	1.02	Aldehyde dehydrogenase, mitochondrial isoform Iso 1
#22	ALDH2	ALDH2	6.63	56381	neXtProt	P05091-1	737	33	29	17	14	1.61	Aldehyde dehydrogenase, mitochondrial isoform Iso 1
#23	ALDH2	ALDH2	6.63	56381	neXtProt	P05091-1	1191	45	43	20	19	2.83	Aldehyde dehydrogenase, mitochondrial isoform Iso 1
#24	ALDH2	ALDH2	6.63	56381	neXtProt	P05091-1	1124	52	47	22	22	3.64	Aldehyde dehydrogenase, mitochondrial isoform Iso 1
#25	ALDH2	ALDH2	6.63	56381	neXtProt	P05091-1	788	39	30	20	17	2.16	Aldehyde dehydrogenase, mitochondrial isoform Iso 1
#26	ALDH2	ALDH2	6.63	56381	neXtProt	P05091-1	419	23	18	11	9	0.78	Aldehyde dehydrogenase, mitochondrial isoform Iso 1
#27	ALDH2	ALDH2	6.63	56381	neXtProt	P05091-1	348	17	13	8	6	0.47	Aldehyde dehydrogenase, mitochondrial isoform Iso 1
#28	ALDH2	ALDH2	6.63	56381	neXtProt	P05091-1	314	22	18	12	10	1.02	Aldehyde dehydrogenase, mitochondrial isoform Iso 1
#29	ALDH2	ALDH2	6.63	56381	neXtProt	P05091-1	113	12	7	7	5	0.38	Aldehyde dehydrogenase, mitochondrial isoform Iso 1
#3	ALDH2	ALDH2	6.63	56381	neXtProt	P05091-1	188	13	12	7	6	0.47	Aldehyde dehydrogenase, mitochondrial isoform Iso 1
#30	ALDH2	ALDH2	6.63	56381	neXtProt	P05091-1	115	10	6	7	5	0.38	Aldehyde dehydrogenase, mitochondrial isoform Iso 1
#31	ALDH2	ALDH2	6.63	56381	neXtProt	P05091-1	123	10	6	5	3	0.21	Aldehyde dehydrogenase, mitochondrial isoform Iso 1
#32	ALDH2	ALDH2	6.63	56381	neXtProt	P05091-1	108	10	5	5	2	0.14	Aldehyde dehydrogenase, mitochondrial isoform Iso 1
#33	ALDH2	ALDH2	6.63	56381	neXtProt	P05091-1	71	8	5	5	4	0.29	Aldehyde dehydrogenase, mitochondrial isoform Iso 1
#34	ALDH2	ALDH2	6.63	56381	neXtProt	P05091-1	88	10	4	6	2	0.14	Aldehyde dehydrogenase, mitochondrial isoform Iso 1
#4	ALDH2	ALDH2	6.63	56381	neXtProt	P05091-1	95	7	6	5	4	0.29	Aldehyde dehydrogenase, mitochondrial isoform Iso 1
#44	ALDH2	ALDH2	6.63	56381	neXtProt	P05091-1	33	6	1	4	1	0.07	Aldehyde dehydrogenase, mitochondrial isoform Iso 1
#5	ALDH2	ALDH2	6.63	56381	neXtProt	P05091-1	132	8	6	7	5	0.38	Aldehyde dehydrogenase, mitochondrial isoform Iso 1
#6	ALDH2	ALDH2	6.63	56381	neXtProt	P05091-1	121	10	10	6	6	0.47	Aldehyde dehydrogenase, mitochondrial isoform Iso 1
#7	ALDH2	ALDH2	6.63	56381	neXtProt	P05091-1	43	5	4	4	4	0.29	Aldehyde dehydrogenase, mitochondrial isoform Iso 1
#1	ALDOA	ALDOA	8.3	39420	neXtProt	P04075-1	400	19	13	9	7	1.27	Fructose-bisphosphate aldolase A isoform Iso 1
#10	ALDOA	ALDOA	8.3	39420	neXtProt	P04075-1	113	4	3	4	3	0.31	Fructose-bisphosphate aldolase A isoform Iso 1
#12	ALDOA	ALDOA	8.3	39420	neXtProt	P04075-1	32	1	1	1	1	0.1	Fructose-bisphosphate aldolase A isoform Iso 1
#13	ALDOA	ALDOA	8.3	39420	neXtProt	P04075-1	24	2	2	2	2	0.2	Fructose-bisphosphate aldolase A isoform Iso 1
#2	ALDOA	ALDOA	8.3	39420	neXtProt	P04075-1	458	24	14	10	6	0.89	Fructose-bisphosphate aldolase A isoform Iso 1
#23	ALDOA	ALDOA	8.3	39420	neXtProt	P04075-1	44	1	1	1	1	0.1	Fructose-bisphosphate aldolase A isoform Iso 1
#24	ALDOA	ALDOA	8.3	39420	neXtProt	P04075-1	34	1	1	1	1	0.1	Fructose-bisphosphate aldolase A isoform Iso 1
#25	ALDOA	ALDOA	8.3	39420	neXtProt	P04075-1	36	1	1	1	1	0.1	Fructose-bisphosphate aldolase A isoform Iso 1
#29	ALDOA	ALDOA	8.3	39420	neXtProt	P04075-1	123	5	4	3	2	0.2	Fructose-bisphosphate aldolase A isoform Iso 1
#3	ALDOA	ALDOA	8.3	39420	neXtProt	P04075-1	287	16	7	9	4	0.44	Fructose-bisphosphate aldolase A isoform Iso 1
#32	ALDOA	ALDOA	8.3	39420	neXtProt	P04075-1	201	9	6	8	5	0.58	Fructose-bisphosphate aldolase A isoform Iso 1
#33	ALDOA	ALDOA	8.3	39420	neXtProt	P04075-1	305	15	11	9	7	0.89	Fructose-bisphosphate aldolase A isoform Iso 1
#34	ALDOA	ALDOA	8.3	39420	neXtProt	P04075-1	564	24	19	13	11	1.98	Fructose-bisphosphate aldolase A isoform Iso 1
#35	ALDOA	ALDOA	8.3	39420	neXtProt	P04075-1	700	35	27	16	14	2.57	Fructose-bisphosphate aldolase A isoform Iso 1
#36	ALDOA	ALDOA	8.3	39420	neXtProt	P04075-1	871	42	33	16	15	2.91	Fructose-bisphosphate aldolase A isoform Iso 1
#37	ALDOA	ALDOA	8.3	39420	neXtProt	P04075-1	963	52	34	18	14	2.57	Fructose-bisphosphate aldolase A isoform Iso 1
#38	ALDOA	ALDOA	8.3	39420	neXtProt	P04075-1	1272	60	44	20	15	4.14	Fructose-bisphosphate aldolase A isoform Iso 1
#39	ALDOA	ALDOA	8.3	39420	neXtProt	P04075-1	1396	76	59	20	18	7.11	Fructose-bisphosphate aldolase A isoform Iso 1
#4	ALDOA	ALDOA	8.3	39420	neXtProt	P04075-1	544	21	15	13	9	1.48	Fructose-bisphosphate aldolase A isoform Iso 1
#40	ALDOA	ALDOA	8.3	39420	neXtProt	P04075-1	1432	82	63	21	17	5.76	Fructose-bisphosphate aldolase A isoform Iso 1
#41	ALDOA	ALDOA	8.3	39420	neXtProt	P04075-1	1057	72	46	21	16	5.76	Fructose-bisphosphate aldolase A isoform Iso 1
#42	ALDOA	ALDOA	8.3	39420	neXtProt	P04075-1	1052	47	37	18	13	3.29	Fructose-bisphosphate aldolase A isoform Iso 1
#43	ALDOA	ALDOA	8.3	39420	neXtProt	P04075-1	882	42	34	18	16	3.7	Fructose-bisphosphate aldolase A isoform Iso 1
#44	ALDOA	ALDOA	8.3	39420	neXtProt	P04075-1	836	41	31	17	13	2.91	Fructose-bisphosphate aldolase A isoform Iso 1
#45	ALDOA	ALDOA	8.3	39420	neXtProt	P04075-1	1112	59	45	20	19	6.4	Fructose-bisphosphate aldolase A isoform Iso 1
#46	ALDOA	ALDOA	8.3	39420	neXtProt	P04075-1	315	18	14	11	10	1.48	Fructose-bisphosphate aldolase A isoform Iso 1
#47	ALDOA	ALDOA	8.3	39420	neXtProt	P04075-1	321	21	16	10	8	1.07	Fructose-bisphosphate aldolase A isoform Iso 1
#48	ALDOA	ALDOA	8.3	39420	neXtProt	P04075-1	210	22	14	10	8	1.07	Fructose-bisphosphate aldolase A isoform Iso 1
#5	ALDOA	ALDOA	8.3	39420	neXtProt	P04075-1	478	20	13	10	7	1.07	Fructose-bisphosphate aldolase A isoform Iso 1
#6	ALDOA	ALDOA	8.3	39420	neXtProt	P04075-1	407	16	12	11	9	1.27	Fructose-bisphosphate aldolase A isoform Iso 1
#7	ALDOA	ALDOA	8.3	39420	neXtProt	P04075-1	371	13	11	9	8	1.07	Fructose-bisphosphate aldolase A isoform Iso 1
#8	ALDOA	ALDOA	8.3	39420	neXtProt	P04075-1	158	7	6	6	5	0.58	Fructose-bisphosphate aldolase A isoform Iso 1
#9	ALDOA	ALDOA	8.3	39420	neXtProt	P04075-1	105	4	4	4	4	0.44	Fructose-bisphosphate aldolase A isoform Iso 1
#11	ALDOA	ALDOA	8.48	45261	neXtProt	P04075-2	31	3	1	3	1	0.08	Fructose-bisphosphate aldolase A isoform Iso 2
#12	ALDOA	ALDOA	8.48	45261	neXtProt	P04075-2	25	1	1	1	1	0.08	Fructose-bisphosphate aldolase A isoform Iso 2
#18	ALDOA	ALDOA	8.48	45261	neXtProt	P04075-2	16	1	1	1	1	0.08	Fructose-bisphosphate aldolase A isoform Iso 2
#20	ALDOA	ALDOA	8.48	45261	neXtProt	P04075-2	27	1	1	1	1	0.08	Fructose-bisphosphate aldolase A isoform Iso 2
#21	ALDOA	ALDOA	8.48	45261	neXtProt	P04075-2	24	2	1	2	1	0.08	Fructose-bisphosphate aldolase A isoform Iso 2
#22	ALDOA	ALDOA	8.48	45261	neXtProt	P04075-2	62	2	2	2	2	0.17	Fructose-bisphosphate aldolase A isoform Iso 2
#24	ALDOA	ALDOA	8.48	45261	neXtProt	P04075-2	58	3	3	3	3	0.27	Fructose-bisphosphate aldolase A isoform Iso 2
#26	ALDOA	ALDOA	8.48	45261	neXtProt	P04075-2	89	2	2	2	2	0.17	Fructose-bisphosphate aldolase A isoform Iso 2
#27	ALDOA	ALDOA	8.48	45261	neXtProt	P04075-2	83	6	3	5	3	0.27	Fructose-bisphosphate aldolase A isoform Iso 2
#28	ALDOA	ALDOA	8.48	45261	neXtProt	P04075-2	129	5	3	4	3	0.27	Fructose-bisphosphate aldolase A isoform Iso 2
#29	ALDOA	ALDOA	8.48	45261	neXtProt	P04075-2	163	6	6	5	5	0.49	Fructose-bisphosphate aldolase A isoform Iso 2
#30	ALDOA	ALDOA	8.48	45261	neXtProt	P04075-2	120	4	3	3	2	0.17	Fructose-bisphosphate aldolase A isoform Iso 2
#31	ALDOA	ALDOA	8.48	45261	neXtProt	P04075-2	195	7	7	4	4	0.37	Fructose-bisphosphate aldolase A isoform Iso 2
#32	ALDOA	ALDOA	8.48	45261	neXtProt	P04075-2	266	8	7	7	6	0.61	Fructose-bisphosphate aldolase A isoform Iso 2
#33	ALDOA	ALDOA	8.48	45261	neXtProt	P04075-2	279	13	10	7	6	0.61	Fructose-bisphosphate aldolase A isoform Iso 2
#1	ALDOC	ALDOC	6.41	39455	neXtProt	P09972-1	38	1	1	1	1	0.1	Fructose-bisphosphate aldolase C isoform Iso 1
#2	ALDOC	ALDOC	6.41	39455	neXtProt	P09972-1	59	6	3	3	1	0.1	Fructose-bisphosphate aldolase C isoform Iso 1
#3	ALDOC	ALDOC	6.41	39455	neXtProt	P09972-1	33	2	2	1	1	0.1	Fructose-bisphosphate aldolase C isoform Iso 1
#32	ALDOC	ALDOC	6.41	39455	neXtProt	P09972-1	39	2	1	2	1	0.1	Fructose-bisphosphate aldolase C isoform Iso 1
#33	ALDOC	ALDOC	6.41	39455	neXtProt	P09972-1	17	1	1	1	1	0.1	Fructose-bisphosphate aldolase C isoform Iso 1
#34	ALDOC	ALDOC	6.41	39455	neXtProt	P09972-1	31	2	1	1	1	0.1	Fructose-bisphosphate aldolase C isoform Iso 1
#35	ALDOC	ALDOC	6.41	39455	neXtProt	P09972-1	102	7	4	5	4	0.44	Fructose-bisphosphate aldolase C isoform Iso 1
#36	ALDOC	ALDOC	6.41	39455	neXtProt	P09972-1	88	7	6	4	4	0.44	Fructose-bisphosphate aldolase C isoform Iso 1
#37	ALDOC	ALDOC	6.41	39455	neXtProt	P09972-1	80	6	4	2	2	0.2	Fructose-bisphosphate aldolase C isoform Iso 1
#38	ALDOC	ALDOC	6.41	39455	neXtProt	P09972-1	47	7	4	3	3	0.31	Fructose-bisphosphate aldolase C isoform Iso 1
#39	ALDOC	ALDOC	6.41	39455	neXtProt	P09972-1	88	8	3	4	1	0.1	Fructose-bisphosphate aldolase C isoform Iso 1
#4	ALDOC	ALDOC	6.41	39455	neXtProt	P09972-1	22	2	2	2	2	0.2	Fructose-bisphosphate aldolase C isoform Iso 1
#40	ALDOC	ALDOC	6.41	39455	neXtProt	P09972-1	82	11	4	4	3	0.31	Fructose-bisphosphate aldolase C isoform Iso 1
#41	ALDOC	ALDOC	6.41	39455	neXtProt	P09972-1	68	9	5	4	3	0.31	Fructose-bisphosphate aldolase C isoform Iso 1
#42	ALDOC	ALDOC	6.41	39455	neXtProt	P09972-1	164	8	6	3	3	0.31	Fructose-bisphosphate aldolase C isoform Iso 1
#43	ALDOC	ALDOC	6.41	39455	neXtProt	P09972-1	87	7	5	4	3	0.31	Fructose-bisphosphate aldolase C isoform Iso 1
#44	ALDOC	ALDOC	6.41	39455	neXtProt	P09972-1	99	6	4	3	2	0.2	Fructose-bisphosphate aldolase C isoform Iso 1
#45	ALDOC	ALDOC	6.41	39455	neXtProt	P09972-1	115	10	6	4	3	0.44	Fructose-bisphosphate aldolase C isoform Iso 1
#47	ALDOC	ALDOC	6.41	39455	neXtProt	P09972-1	48	3	2	1	1	0.1	Fructose-bisphosphate aldolase C isoform Iso 1
#48	ALDOC	ALDOC	6.41	39455	neXtProt	P09972-1	25	2	1	1	1	0.1	Fructose-bisphosphate aldolase C isoform Iso 1
#2	ALDR	AKR1B1	6.52	35853	neXtProt	P15121-1	21	2	1	2	1	0.1	Aldose reductase isoform Iso 1
#25	ALDR	AKR1B1	6.52	35853	neXtProt	P15121-1	13	1	1	1	1	0.1	Aldose reductase isoform Iso 1
#27	ALDR	AKR1B1	6.52	35853	neXtProt	P15121-1	13	2	1	2	1	0.1	Aldose reductase isoform Iso 1
#28	ALDR	AKR1B1	6.52	35853	neXtProt	P15121-1	30	1	1	1	1	0.1	Aldose reductase isoform Iso 1
#29	ALDR	AKR1B1	6.52	35853	neXtProt	P15121-1	19	3	2	2	2	0.22	Aldose reductase isoform Iso 1
#30	ALDR	AKR1B1	6.52	35853	neXtProt	P15121-1	116	9	6	5	4	0.49	Aldose reductase isoform Iso 1
#31	ALDR	AKR1B1	6.52	35853	neXtProt	P15121-1	64	10	5	6	4	0.49	Aldose reductase isoform Iso 1
#32	ALDR	AKR1B1	6.52	35853	neXtProt	P15121-1	118	14	6	7	4	0.49	Aldose reductase isoform Iso 1
#33	ALDR	AKR1B1	6.52	35853	neXtProt	P15121-1	210	24	16	10	8	1.46	Aldose reductase isoform Iso 1
#34	ALDR	AKR1B1	6.52	35853	neXtProt	P15121-1	328	32	25	12	12	2.66	Aldose reductase isoform Iso 1
#35	ALDR	AKR1B1	6.52	35853	neXtProt	P15121-1	249	27	16	13	8	1.46	Aldose reductase isoform Iso 1
#36	ALDR	AKR1B1	6.52	35853	neXtProt	P15121-1	40	13	7	9	5	0.65	Aldose reductase isoform Iso 1
#37	ALDR	AKR1B1	6.52	35853	neXtProt	P15121-1	34	4	2	4	2	0.22	Aldose reductase isoform Iso 1
#38	ALDR	AKR1B1	6.52	35853	neXtProt	P15121-1	24	5	2	4	2	0.22	Aldose reductase isoform Iso 1
#39	ALDR	AKR1B1	6.52	35853	neXtProt	P15121-1	33	4	3	4	3	0.35	Aldose reductase isoform Iso 1
#27	ALG13	ALG13	6.07	18225	neXtProt	Q9NP73-2	29	4	2	2	2	0.47	Putative bifunctional UDP-N-acetylglucosamine transferase and deubiquitinase ALG13 isoform Iso 2
#34	ALG2	ALG2	6.61	47091	neXtProt	Q9H553-1	25	1	1	1	1	0.08	Alpha-1,3/1,6-mannosyltransferase ALG2 isoform Iso 1
#18	ALPK2	ALPK2	5.14	237013	neXtProt	Q86TB3-1	27	1	1	1	1	0.02	Alpha-protein kinase 2 isoform Iso 1
#12	AMBP	AMBP	5.95	38999	neXtProt	P02760-1	50	1	1	1	1	0.1	Protein AMBP isoform Iso 1
#13	AMBP	AMBP	5.95	38999	neXtProt	P02760-1	89	2	2	2	2	0.2	Protein AMBP isoform Iso 1
#15	AMBP	AMBP	5.95	38999	neXtProt	P02760-1	61	1	1	1	1	0.1	Protein AMBP isoform Iso 1
#16	AMBP	AMBP	5.95	38999	neXtProt	P02760-1	24	1	1	1	1	0.1	Protein AMBP isoform Iso 1
#17	AMBP	AMBP	5.95	38999	neXtProt	P02760-1	45	1	1	1	1	0.1	Protein AMBP isoform Iso 1
#19	AMBP	AMBP	5.95	38999	neXtProt	P02760-1	57	1	1	1	1	0.1	Protein AMBP isoform Iso 1
#20	AMBP	AMBP	5.95	38999	neXtProt	P02760-1	34	1	1	1	1	0.1	Protein AMBP isoform Iso 1
#22	AMBP	AMBP	5.95	38999	neXtProt	P02760-1	33	1	1	1	1	0.1	Protein AMBP isoform Iso 1
#23	AMBP	AMBP	5.95	38999	neXtProt	P02760-1	34	1	1	1	1	0.1	Protein AMBP isoform Iso 1
#24	AMBP	AMBP	5.95	38999	neXtProt	P02760-1	106	3	3	2	2	0.2	Protein AMBP isoform Iso 1
#25	AMBP	AMBP	5.95	38999	neXtProt	P02760-1	22	1	1	1	1	0.1	Protein AMBP isoform Iso 1
#9	AMBP	AMBP	5.95	38999	neXtProt	P02760-1	36	1	1	1	1	0.1	Protein AMBP isoform Iso 1
#40	AMN1	AMN1	8.15	28408	neXtProt	Q8IY45-1	13	2	1	2	1	0.13	Protein AMN1 homolog isoform Iso 1
#12	AMOL2	AMOTL2	6.8	85764	neXtProt	Q9Y2J4-1	14	1	1	1	1	0.04	Angiomotin-like protein 2 isoform Iso 1
#18	AMPB	RNPEP	5.51	72596	neXtProt	Q9H4A4-1	31	1	1	1	1	0.05	Aminopeptidase B isoform Iso 1
#19	AMPB	RNPEP	5.51	72596	neXtProt	Q9H4A4-1	56	3	2	2	1	0.05	Aminopeptidase B isoform Iso 1
#21	AMPB	RNPEP	5.51	72596	neXtProt	Q9H4A4-1	360	19	16	13	11	0.73	Aminopeptidase B isoform Iso 1
#22	AMPB	RNPEP	5.51	72596	neXtProt	Q9H4A4-1	192	11	10	7	7	0.42	Aminopeptidase B isoform Iso 1
#23	AMPB	RNPEP	5.51	72596	neXtProt	Q9H4A4-1	49	6	5	5	5	0.28	Aminopeptidase B isoform Iso 1
#3	AMPB	RNPEP	5.51	72596	neXtProt	Q9H4A4-1	15	1	1	1	1	0.05	Aminopeptidase B isoform Iso 1
#19	AMPD2	AMPD2	6.46	100688	neXtProt	Q01433-1	31	4	3	3	2	0.07	AMP deaminase 2 isoform Ex1B-2-3
#21	AMPD2	AMPD2	6.46	100688	neXtProt	Q01433-1	16	2	2	1	1	0.04	AMP deaminase 2 isoform Ex1B-2-3
#22	AMPD2	AMPD2	6.46	100688	neXtProt	Q01433-1	33	4	1	3	1	0.04	AMP deaminase 2 isoform Ex1B-2-3
#23	AMPD2	AMPD2	6.46	100688	neXtProt	Q01433-1	16	4	1	3	1	0.04	AMP deaminase 2 isoform Ex1B-2-3
#24	AMPD2	AMPD2	6.46	100688	neXtProt	Q01433-1	24	2	1	2	1	0.04	AMP deaminase 2 isoform Ex1B-2-3
#25	AMPD2	AMPD2	6.46	100688	neXtProt	Q01433-1	62	6	4	6	4	0.16	AMP deaminase 2 isoform Ex1B-2-3
#26	AMPD2	AMPD2	6.46	100688	neXtProt	Q01433-1	54	3	3	3	3	0.11	AMP deaminase 2 isoform Ex1B-2-3
#28	AMPD2	AMPD2	6.46	100688	neXtProt	Q01433-1	42	1	1	1	1	0.04	AMP deaminase 2 isoform Ex1B-2-3
#11	AMPN	ANPEP	5.31	109540	neXtProt	P15144-1	32	1	1	1	1	0.03	Aminopeptidase N isoform Iso 1
#19	AMPN	ANPEP	5.31	109540	neXtProt	P15144-1	24	1	1	1	1	0.03	Aminopeptidase N isoform Iso 1
#20	AMPN	ANPEP	5.31	109540	neXtProt	P15144-1	22	1	1	1	1	0.03	Aminopeptidase N isoform Iso 1
#21	AMPN	ANPEP	5.31	109540	neXtProt	P15144-1	36	2	1	2	1	0.03	Aminopeptidase N isoform Iso 1
#23	AMPN	ANPEP	5.31	109540	neXtProt	P15144-1	34	3	2	2	2	0.07	Aminopeptidase N isoform Iso 1
#24	AMPN	ANPEP	5.31	109540	neXtProt	P15144-1	33	2	1	2	1	0.03	Aminopeptidase N isoform Iso 1
#25	AMPN	ANPEP	5.31	109540	neXtProt	P15144-1	62	2	2	2	2	0.07	Aminopeptidase N isoform Iso 1
#26	AMPN	ANPEP	5.31	109540	neXtProt	P15144-1	64	3	1	3	1	0.03	Aminopeptidase N isoform Iso 1
#27	AMPN	ANPEP	5.31	109540	neXtProt	P15144-1	29	2	1	2	1	0.03	Aminopeptidase N isoform Iso 1
#29	AMPN	ANPEP	5.31	109540	neXtProt	P15144-1	28	2	1	2	1	0.03	Aminopeptidase N isoform Iso 1
#31	AMPN	ANPEP	5.31	109540	neXtProt	P15144-1	34	2	2	2	2	0.07	Aminopeptidase N isoform Iso 1
#33	AMPN	ANPEP	5.31	109540	neXtProt	P15144-1	107	4	3	4	3	0.1	Aminopeptidase N isoform Iso 1
#34	AMPN	ANPEP	5.31	109540	neXtProt	P15144-1	52	1	1	1	1	0.03	Aminopeptidase N isoform Iso 1
#35	AMPN	ANPEP	5.31	109540	neXtProt	P15144-1	46	1	1	1	1	0.03	Aminopeptidase N isoform Iso 1
#40	AMPN	ANPEP	5.31	109540	neXtProt	P15144-1	48	1	1	1	1	0.03	Aminopeptidase N isoform Iso 1
#13	AMRP	LRPAP1	8.73	41466	neXtProt	P30533-1	31	2	1	2	1	0.09	Alpha-2-macroglobulin receptor-associated protein isoform Iso 1
#14	AMRP	LRPAP1	8.73	41466	neXtProt	P30533-1	27	1	1	1	1	0.09	Alpha-2-macroglobulin receptor-associated protein isoform Iso 1
#21	AN30B	ANKRD30B	6.01	158049	neXtProt	Q9BXX2-1	13	4	1	2	1	0.02	Ankyrin repeat domain-containing protein 30B isoform Iso 1
#10	AN32A	ANP32A	3.98	28585	neXtProt	P39687-1	593	37	27	12	12	4.73	Acidic leucine-rich nuclear phosphoprotein 32 family member A isoform Iso 1
#11	AN32A	ANP32A	3.98	28585	neXtProt	P39687-1	230	12	8	5	5	0.87	Acidic leucine-rich nuclear phosphoprotein 32 family member A isoform Iso 1
#12	AN32A	ANP32A	3.98	28585	neXtProt	P39687-1	157	5	3	4	2	0.28	Acidic leucine-rich nuclear phosphoprotein 32 family member A isoform Iso 1
#14	AN32A	ANP32A	3.98	28585	neXtProt	P39687-1	35	2	1	2	1	0.13	Acidic leucine-rich nuclear phosphoprotein 32 family member A isoform Iso 1
#15	AN32A	ANP32A	3.98	28585	neXtProt	P39687-1	50	1	1	1	1	0.13	Acidic leucine-rich nuclear phosphoprotein 32 family member A isoform Iso 1
#2	AN32A	ANP32A	3.98	28585	neXtProt	P39687-1	48	3	1	2	1	0.13	Acidic leucine-rich nuclear phosphoprotein 32 family member A isoform Iso 1
#36	AN32A	ANP32A	3.98	28585	neXtProt	P39687-1	24	1	1	1	1	0.13	Acidic leucine-rich nuclear phosphoprotein 32 family member A isoform Iso 1
#37	AN32A	ANP32A	3.98	28585	neXtProt	P39687-1	208	11	8	8	6	1.11	Acidic leucine-rich nuclear phosphoprotein 32 family member A isoform Iso 1
#38	AN32A	ANP32A	3.98	28585	neXtProt	P39687-1	82	6	3	5	2	0.28	Acidic leucine-rich nuclear phosphoprotein 32 family member A isoform Iso 1
#39	AN32A	ANP32A	3.98	28585	neXtProt	P39687-1	50	4	1	3	1	0.13	Acidic leucine-rich nuclear phosphoprotein 32 family member A isoform Iso 1
#4	AN32A	ANP32A	3.98	28585	neXtProt	P39687-1	92	3	2	3	2	0.28	Acidic leucine-rich nuclear phosphoprotein 32 family member A isoform Iso 1
#41	AN32A	ANP32A	3.98	28585	neXtProt	P39687-1	30	4	1	3	1	0.13	Acidic leucine-rich nuclear phosphoprotein 32 family member A isoform Iso 1
#42	AN32A	ANP32A	3.98	28585	neXtProt	P39687-1	54	4	2	2	2	0.28	Acidic leucine-rich nuclear phosphoprotein 32 family member A isoform Iso 1
#43	AN32A	ANP32A	3.98	28585	neXtProt	P39687-1	75	8	7	5	4	0.65	Acidic leucine-rich nuclear phosphoprotein 32 family member A isoform Iso 1
#44	AN32A	ANP32A	3.98	28585	neXtProt	P39687-1	52	7	3	4	2	0.28	Acidic leucine-rich nuclear phosphoprotein 32 family member A isoform Iso 1
#47	AN32A	ANP32A	3.98	28585	neXtProt	P39687-1	97	6	6	4	4	0.65	Acidic leucine-rich nuclear phosphoprotein 32 family member A isoform Iso 1
#5	AN32A	ANP32A	3.98	28585	neXtProt	P39687-1	75	8	6	6	5	0.87	Acidic leucine-rich nuclear phosphoprotein 32 family member A isoform Iso 1
#6	AN32A	ANP32A	3.98	28585	neXtProt	P39687-1	529	32	27	10	10	2.94	Acidic leucine-rich nuclear phosphoprotein 32 family member A isoform Iso 1
#7	AN32A	ANP32A	3.98	28585	neXtProt	P39687-1	1120	54	50	12	12	6.36	Acidic leucine-rich nuclear phosphoprotein 32 family member A isoform Iso 1
#8	AN32A	ANP32A	3.98	28585	neXtProt	P39687-1	432	30	20	9	9	2.07	Acidic leucine-rich nuclear phosphoprotein 32 family member A isoform Iso 1
#9	AN32A	ANP32A	3.98	28585	neXtProt	P39687-1	807	36	35	13	13	4.73	Acidic leucine-rich nuclear phosphoprotein 32 family member A isoform Iso 1
#1	AN32B	ANP32B	3.94	28788	neXtProt	Q92688-1	16	1	1	1	1	0.13	Acidic leucine-rich nuclear phosphoprotein 32 family member B isoform Iso 1
#10	AN32B	ANP32B	3.94	28788	neXtProt	Q92688-1	649	34	30	11	10	4	Acidic leucine-rich nuclear phosphoprotein 32 family member B isoform Iso 1
#11	AN32B	ANP32B	3.94	28788	neXtProt	Q92688-1	349	14	12	6	6	1.1	Acidic leucine-rich nuclear phosphoprotein 32 family member B isoform Iso 1
#12	AN32B	ANP32B	3.94	28788	neXtProt	Q92688-1	238	12	8	6	4	0.64	Acidic leucine-rich nuclear phosphoprotein 32 family member B isoform Iso 1
#13	AN32B	ANP32B	3.94	28788	neXtProt	Q92688-1	94	5	4	4	3	0.45	Acidic leucine-rich nuclear phosphoprotein 32 family member B isoform Iso 1
#14	AN32B	ANP32B	3.94	28788	neXtProt	Q92688-1	117	8	7	4	4	0.86	Acidic leucine-rich nuclear phosphoprotein 32 family member B isoform Iso 1
#2	AN32B	ANP32B	3.94	28788	neXtProt	Q92688-1	30	2	2	2	2	0.28	Acidic leucine-rich nuclear phosphoprotein 32 family member B isoform Iso 1
#21	AN32B	ANP32B	3.94	28788	neXtProt	Q92688-1	48	5	2	4	2	0.28	Acidic leucine-rich nuclear phosphoprotein 32 family member B isoform Iso 1
#30	AN32B	ANP32B	3.94	28788	neXtProt	Q92688-1	16	2	1	2	1	0.13	Acidic leucine-rich nuclear phosphoprotein 32 family member B isoform Iso 1
#34	AN32B	ANP32B	3.94	28788	neXtProt	Q92688-1	14	2	1	2	1	0.13	Acidic leucine-rich nuclear phosphoprotein 32 family member B isoform Iso 1
#37	AN32B	ANP32B	3.94	28788	neXtProt	Q92688-1	106	7	5	6	4	0.64	Acidic leucine-rich nuclear phosphoprotein 32 family member B isoform Iso 1
#4	AN32B	ANP32B	3.94	28788	neXtProt	Q92688-1	104	4	2	4	2	0.28	Acidic leucine-rich nuclear phosphoprotein 32 family member B isoform Iso 1
#41	AN32B	ANP32B	3.94	28788	neXtProt	Q92688-1	21	2	1	2	1	0.13	Acidic leucine-rich nuclear phosphoprotein 32 family member B isoform Iso 1
#42	AN32B	ANP32B	3.94	28788	neXtProt	Q92688-1	65	4	3	3	3	0.45	Acidic leucine-rich nuclear phosphoprotein 32 family member B isoform Iso 1
#43	AN32B	ANP32B	3.94	28788	neXtProt	Q92688-1	44	7	3	5	3	0.45	Acidic leucine-rich nuclear phosphoprotein 32 family member B isoform Iso 1
#44	AN32B	ANP32B	3.94	28788	neXtProt	Q92688-1	42	3	2	3	2	0.28	Acidic leucine-rich nuclear phosphoprotein 32 family member B isoform Iso 1
#45	AN32B	ANP32B	3.94	28788	neXtProt	Q92688-1	41	1	1	1	1	0.13	Acidic leucine-rich nuclear phosphoprotein 32 family member B isoform Iso 1
#47	AN32B	ANP32B	3.94	28788	neXtProt	Q92688-1	45	2	1	2	1	0.13	Acidic leucine-rich nuclear phosphoprotein 32 family member B isoform Iso 1
#5	AN32B	ANP32B	3.94	28788	neXtProt	Q92688-1	210	14	10	6	5	1.1	Acidic leucine-rich nuclear phosphoprotein 32 family member B isoform Iso 1
#6	AN32B	ANP32B	3.94	28788	neXtProt	Q92688-1	838	43	40	9	9	3.42	Acidic leucine-rich nuclear phosphoprotein 32 family member B isoform Iso 1
#7	AN32B	ANP32B	3.94	28788	neXtProt	Q92688-1	790	42	36	11	10	4	Acidic leucine-rich nuclear phosphoprotein 32 family member B isoform Iso 1
#8	AN32B	ANP32B	3.94	28788	neXtProt	Q92688-1	390	23	17	8	8	2.05	Acidic leucine-rich nuclear phosphoprotein 32 family member B isoform Iso 1
#9	AN32B	ANP32B	3.94	28788	neXtProt	Q92688-1	704	30	29	10	10	4	Acidic leucine-rich nuclear phosphoprotein 32 family member B isoform Iso 1
#12	AN32C	ANP32C	4.14	26762	neXtProt	O43423-1	103	10	3	3	2	0.3	Acidic leucine-rich nuclear phosphoprotein 32 family member C isoform Iso 1
#11	AN32E	ANP32E	3.77	30692	neXtProt	Q9BTT0-1	98	1	1	1	1	0.12	Acidic leucine-rich nuclear phosphoprotein 32 family member E isoform Iso 1
#4	AN32E	ANP32E	3.77	30692	neXtProt	Q9BTT0-1	71	5	3	3	2	0.26	Acidic leucine-rich nuclear phosphoprotein 32 family member E isoform Iso 1
#43	AN32E	ANP32E	3.77	30692	neXtProt	Q9BTT0-1	19	1	1	1	1	0.12	Acidic leucine-rich nuclear phosphoprotein 32 family member E isoform Iso 1
#5	AN32E	ANP32E	3.77	30692	neXtProt	Q9BTT0-1	611	21	19	6	6	1.54	Acidic leucine-rich nuclear phosphoprotein 32 family member E isoform Iso 1
#6	AN32E	ANP32E	3.77	30692	neXtProt	Q9BTT0-1	571	16	14	7	6	1.54	Acidic leucine-rich nuclear phosphoprotein 32 family member E isoform Iso 1
#7	AN32E	ANP32E	3.77	30692	neXtProt	Q9BTT0-1	399	17	13	6	6	1.54	Acidic leucine-rich nuclear phosphoprotein 32 family member E isoform Iso 1
#8	AN32E	ANP32E	3.77	30692	neXtProt	Q9BTT0-1	337	12	11	6	5	1.01	Acidic leucine-rich nuclear phosphoprotein 32 family member E isoform Iso 1
#9	AN32E	ANP32E	3.77	30692	neXtProt	Q9BTT0-1	164	6	5	3	3	0.42	Acidic leucine-rich nuclear phosphoprotein 32 family member E isoform Iso 1
#2	AN36B	ANKRD36B	9.01	153582	neXtProt	Q8N2N9-1	13	2	1	2	1	0.02	Ankyrin repeat domain-containing protein 36B isoform Iso 1
#40	ANGL1	ANGPTL1	8.42	56720	neXtProt	O95841-1	22	4	1	3	1	0.07	Angiopoietin-related protein 1 isoform Iso 1
#42	ANGP1	ANGPT1	6.3	57513	neXtProt	Q15389-1	14	2	1	2	1	0.06	Angiopoietin-1 isoform Iso 1
#10	ANGT	AGT	5.87	53154	neXtProt	P01019-1	18	1	1	1	1	0.07	Angiotensinogen isoform Iso 1
#15	ANGT	AGT	5.87	53154	neXtProt	P01019-1	18	1	1	1	1	0.07	Angiotensinogen isoform Iso 1
#16	ANGT	AGT	5.87	53154	neXtProt	P01019-1	21	3	1	3	1	0.07	Angiotensinogen isoform Iso 1
#2	ANGT	AGT	5.87	53154	neXtProt	P01019-1	14	2	1	2	1	0.07	Angiotensinogen isoform Iso 1
#22	ANGT	AGT	5.87	53154	neXtProt	P01019-1	92	6	5	4	3	0.23	Angiotensinogen isoform Iso 1
#23	ANGT	AGT	5.87	53154	neXtProt	P01019-1	416	17	13	9	9	0.97	Angiotensinogen isoform Iso 1
#24	ANGT	AGT	5.87	53154	neXtProt	P01019-1	29	2	2	2	2	0.15	Angiotensinogen isoform Iso 1
#10	ANKK1	ANKK1	6.6	84632	neXtProt	Q8NFD2-1	14	1	1	1	1	0.04	Ankyrin repeat and protein kinase domain-containing protein 1 isoform Iso 1
#2	ANKK1	ANKK1	6.6	84632	neXtProt	Q8NFD2-1	22	2	1	2	1	0.04	Ankyrin repeat and protein kinase domain-containing protein 1 isoform Iso 1
#4	ANKK1	ANKK1	6.6	84632	neXtProt	Q8NFD2-1	14	1	1	1	1	0.04	Ankyrin repeat and protein kinase domain-containing protein 1 isoform Iso 1
#45	ANKY2	ANKMY2	5.88	49299	neXtProt	Q8IV38-1	20	1	1	1	1	0.08	Ankyrin repeat and MYND domain-containing protein 2 isoform Iso 1
#1	ANM1	PRMT1	5.24	41516	neXtProt	Q99873-1	17	1	1	1	1	0.09	Protein arginine N-methyltransferase 1 isoform Iso 1
#15	ANM1	PRMT1	5.24	41516	neXtProt	Q99873-1	18	4	3	4	3	0.3	Protein arginine N-methyltransferase 1 isoform Iso 1
#16	ANM1	PRMT1	5.24	41516	neXtProt	Q99873-1	368	45	21	17	12	2.08	Protein arginine N-methyltransferase 1 isoform Iso 1
#17	ANM1	PRMT1	5.24	41516	neXtProt	Q99873-1	342	20	15	13	9	1.37	Protein arginine N-methyltransferase 1 isoform Iso 1
#18	ANM1	PRMT1	5.24	41516	neXtProt	Q99873-1	27	5	3	4	3	0.3	Protein arginine N-methyltransferase 1 isoform Iso 1
#1	ANM5	PRMT5	5.88	72684	neXtProt	O14744-1	45	1	1	1	1	0.05	Protein arginine N-methyltransferase 5 isoform Iso 1
#16	ANM5	PRMT5	5.88	72684	neXtProt	O14744-1	27	1	1	1	1	0.05	Protein arginine N-methyltransferase 5 isoform Iso 1
#17	ANM5	PRMT5	5.88	72684	neXtProt	O14744-1	39	1	1	1	1	0.05	Protein arginine N-methyltransferase 5 isoform Iso 1
#18	ANM5	PRMT5	5.88	72684	neXtProt	O14744-1	29	4	3	3	2	0.1	Protein arginine N-methyltransferase 5 isoform Iso 1
#19	ANM5	PRMT5	5.88	72684	neXtProt	O14744-1	20	1	1	1	1	0.05	Protein arginine N-methyltransferase 5 isoform Iso 1
#2	ANM5	PRMT5	5.88	72684	neXtProt	O14744-1	47	1	1	1	1	0.05	Protein arginine N-methyltransferase 5 isoform Iso 1
#20	ANM5	PRMT5	5.88	72684	neXtProt	O14744-1	21	1	1	1	1	0.05	Protein arginine N-methyltransferase 5 isoform Iso 1
#21	ANM5	PRMT5	5.88	72684	neXtProt	O14744-1	16	1	1	1	1	0.05	Protein arginine N-methyltransferase 5 isoform Iso 1
#22	ANM5	PRMT5	5.88	72684	neXtProt	O14744-1	26	1	1	1	1	0.05	Protein arginine N-methyltransferase 5 isoform Iso 1
#24	ANM5	PRMT5	5.88	72684	neXtProt	O14744-1	34	2	2	1	1	0.05	Protein arginine N-methyltransferase 5 isoform Iso 1
#25	ANM5	PRMT5	5.88	72684	neXtProt	O14744-1	61	6	5	3	2	0.1	Protein arginine N-methyltransferase 5 isoform Iso 1
#26	ANM5	PRMT5	5.88	72684	neXtProt	O14744-1	152	9	7	6	4	0.22	Protein arginine N-methyltransferase 5 isoform Iso 1
#27	ANM5	PRMT5	5.88	72684	neXtProt	O14744-1	118	6	6	3	3	0.16	Protein arginine N-methyltransferase 5 isoform Iso 1
#28	ANM5	PRMT5	5.88	72684	neXtProt	O14744-1	80	6	5	4	3	0.16	Protein arginine N-methyltransferase 5 isoform Iso 1
#29	ANM5	PRMT5	5.88	72684	neXtProt	O14744-1	125	9	8	6	5	0.28	Protein arginine N-methyltransferase 5 isoform Iso 1
#30	ANM5	PRMT5	5.88	72684	neXtProt	O14744-1	23	1	1	1	1	0.05	Protein arginine N-methyltransferase 5 isoform Iso 1
#33	ANM5	PRMT5	5.88	72684	neXtProt	O14744-1	31	2	2	2	2	0.1	Protein arginine N-methyltransferase 5 isoform Iso 1
#34	ANM5	PRMT5	5.88	72684	neXtProt	O14744-1	19	1	1	1	1	0.05	Protein arginine N-methyltransferase 5 isoform Iso 1
#37	ANM5	PRMT5	5.88	72684	neXtProt	O14744-1	19	1	1	1	1	0.05	Protein arginine N-methyltransferase 5 isoform Iso 1
[truncated: 30,652 more rows]

## Sheet: IEF genes
Position	Protein	Gene	Theoretical pI	Тheoretical MW	Database	UniProt	Score	Mass	Matches	Pep(sig)	Sequences	Seq(sig)	Amount emPAI	Protein name
#10	1433E	YWHAE	4.63	29174	neXtProt	P62258-1	10659	29155	350	298	24	23	188.35	14-3-3 protein epsilon isoform Iso 1
#7	CALM	CALM2	4.09	16837	neXtProt	P62158-1	2245	16827	91	81	11	10	61.65	Calmodulin isoform Iso 1
#46	CH10	HSPE1	8.89	10931	neXtProt	P61604-1	886	10925	70	48	12	11	57.42	10 kDa heat shock protein, mitochondrial isoform Iso 1
#17	ACTB	ACTB	5.29	41737	neXtProt	P60709-1	12720	41710	497	413	23	22	55.94	Actin, cytoplasmic 1 isoform Iso 1
#11	TPM3	TPM3	4.75	29033	neXtProt	P06753-2	2502	29015	118	100	26	23	49.97	Tropomyosin alpha-3 chain isoform Iso 2
#47	H4	HIST1H4A	11.36	11367	neXtProt	P62805-1	1331	11360	82	60	9	9	49.34	Histone H4 isoform Iso 1
#17	CH60	HSPD1	5.7	61055	neXtProt	P10809-1	19580	61016	658	584	44	42	43.07	60 kDa heat shock protein, mitochondrial isoform Iso 1
#13	TBB5	TUBB	4.78	49671	neXtProt	P07437-1	7565	49639	358	283	26	25	39.47	Tubulin beta chain isoform Iso 1
#13	TBB4B	TUBB4B	4.79	49831	neXtProt	P68371-1	6591	49799	292	245	26	25	36.05	Tubulin beta-4B chain isoform Iso 1
#11	1433G	YWHAG	4.8	28303	neXtProt	P61981-1	1774	28285	107	91	21	19	32.74	14-3-3 protein gamma isoform Iso 1
#23	NDKA	NME1	5.81	17148	neXtProt	P15531-1	2065	17138	109	89	12	12	31.24	Nucleoside diphosphate kinase A isoform Iso 1
#23	NDKA	NME1	5.81	17148	neXtProt	P15531-1	2065	17138	109	89	12	12	31.24	Nucleoside diphosphate kinase A isoform Iso 1
#11	1433T	YWHAQ	4.68	27764	neXtProt	P27348-1	2104	27747	97	83	19	17	30.78	14-3-3 protein theta isoform Iso 1
#8	RLA2	RPLP2	4.38	11664	neXtProt	P05387-1	1587	11658	46	39	7	7	24.22	60S acidic ribosomal protein P2 isoform Iso 1
#23	MT2	MT2A	8.23	6042	neXtProt	P02795-1	360	6037	13	13	4	4	24.11	Metallothionein-2 isoform Iso 1
#22	PSME1	PSME1	5.78	28723	neXtProt	Q06323-1	1550	28705	86	66	19	19	23.98	Proteasome activator complex subunit 1 isoform Iso 1
#13	TBB2B	TUBB2B	4.78	49953	neXtProt	Q9BVA1-1	5884	49921	255	212	25	23	22.85	Tubulin beta-2B chain isoform Iso 1
#12	PDIA1	P4HB	4.76	57116.4	neXtProt	P07237-1	6848	57081	331	281	39	37	22.61	Protein disulfide-isomerase isoform Iso 1
#22	PDIA3	PDIA3	5.98	56782	neXtProt	P30101-1	4091	56747	165	150	37	37	21.57	Protein disulfide-isomerase A3 isoform Iso 1
#6	IF5A1	EIF5A	5.07	16832	neXtProt	P63241-1	591	16821	44	31	11	10	21.27	Eukaryotic translation initiation factor 5A-1 isoform Iso 1
#16	ATP5H	ATP5H	5.21	18491	neXtProt	O75947-1	1198	18480	62	54	12	11	19.96	ATP synthase subunit d, mitochondrial isoform Iso 1
#9	CALU	CALU	4.47	37198	neXtProt	O43852-1	2069	37084	97	88	21	21	18.97	Calumenin isoform Iso 1
#45	PROF1	PFN1	8.44	15054	neXtProt	P07737-1	396	15045	39	27	12	12	18.88	Profilin-1 isoform Iso 1
#42	PPIB	PPIB	9.42	23742	neXtProt	P23284-1	1323	23728	71	64	14	14	18.66	Peptidyl-prolyl cis-trans isomerase B isoform Iso 1
#10	PCNA	PCNA	4.57	28769	neXtProt	P12004-1	2413	28750	95	78	17	17	18.5	Proliferating cell nuclear antigen isoform Iso 1
#10	PCNA	PCNA	4.57	28769	neXtProt	P12004-1	2413	28750	95	78	17	17	18.5	Proliferating cell nuclear antigen isoform Iso 1
#16	TBCA	TBCA	5.25	12854	neXtProt	O75347-1	584	12847	27	26	9	9	17.91	Tubulin-specific chaperone A isoform Iso 1
#14	ATPB	ATP5B	5.26	56560	neXtProt	P06576-1	6349	56525	289	227	27	27	17.86	ATP synthase subunit beta, mitochondrial isoform Iso 1
#35	TPIS	TPI1	6.45	26669	neXtProt	P60174-1	1587	26653	74	62	17	16	17.77	Triosephosphate isomerase isoform Iso 2
#22	ANXA4	ANXA4	5.76	27062	neXtProt	P09525-2	2189	27046	99	85	21	19	16.91	Annexin A4 isoform Iso 2
#14	RET1	RBP1	4.99	15850	neXtProt	P09455-1	666	15840	31	29	11	11	16.29	Retinol-binding protein 1 isoform Iso 1
#28	PRDX6	PRDX6	6	25034	neXtProt	P30041-1	2958	25019	105	95	18	16	16.08	Peroxiredoxin-6 isoform Iso 1
#40	LDHA	LDHA	8.44	36689	neXtProt	P00338-1	1693	36665	95	74	22	22	16.01	L-lactate dehydrogenase A chain isoform Iso 1
#45	NDKB	NME2	8.52	17298	neXtProt	P22392-1	950	17287	59	45	11	10	15.87	Nucleoside diphosphate kinase B isoform Iso 1
#9	SKP1	SKP1	4.4	18658	neXtProt	P63208-1	891	18646	54	41	12	12	15.78	S-phase kinase-associated protein 1 isoform Iso 1
#15	TBA1C	TUBA1C	4.96	49895	neXtProt	Q9BQE3-1	7674	49863	340	254	27	26	15.74	Tubulin alpha-1C chain isoform Iso 1
#20	PHB	PHB	5.57	29804	neXtProt	P35232-1	4366	29786	146	135	17	17	14.7	Prohibitin isoform Iso 1
#10	TPM4	TPM4	4.67	28522	neXtProt	P67936-1	1956	28504	87	73	19	16	14.54	Tropomyosin alpha-4 chain isoform Iso 1
#13	ANXA5	ANXA5	4.93	35936	neXtProt	P08758-1	2966	35914	136	109	22	22	13.68	Annexin A5 isoform Iso 1
#17	GSTM3	GSTM3	5.37	26560	neXtProt	P21266-1	1970	26542	56	50	18	17	13.53	Glutathione S-transferase Mu 3 isoform Iso 1
#15	CLIC1	CLIC1	5.09	26923	neXtProt	O00299-1	1643	26906	76	69	18	16	13.07	Chloride intracellular channel protein 1 isoform Iso 1
#22	SODC	SOD1	5.7	15935	neXtProt	P00441-1	913	15926	29	28	7	7	12.89	Superoxide dismutase [Cu-Zn] isoform Iso 1
#34	PGAM1	PGAM1	6.67	28803	neXtProt	P18669-1	852	28786	49	40	18	16	12.45	Phosphoglycerate mutase 1 isoform Iso 1
#18	PSME2	PSME2	5.54	27401	neXtProt	Q9UL46-1	1531	27384	66	57	16	14	12.36	Proteasome activator complex subunit 2 isoform Iso 1
#20	PRDX2	PRDX2	5.66	21891	neXtProt	P32119-1	1464	21878	73	59	14	14	12.21	Peroxiredoxin-2 isoform Iso 1
#15	IF2A	EIF2S1	5.02	36112	neXtProt	P05198-1	1390	36089	63	55	24	23	12.19	Eukaryotic translation initiation factor 2 subunit 1 isoform Iso 1
#5	1433Z	YWHAZ	4.73	27745	neXtProt	P63104-1	1027	27728	47	38	17	16	11.96	14-3-3 protein zeta/delta isoform Iso 1
#10	1433S	SFN	4.68	27774	neXtProt	P31947-1	1974	27757	89	75	15	14	11.96	14-3-3 protein sigma isoform Iso 1
#41	PRDX1	PRDX1	8.27	22110	neXtProt	Q06830-1	748	22096	59	44	16	14	11.89	Peroxiredoxin-1 isoform Iso 1
#14	HS90B	HSP90AB1	4.97	83264	neXtProt	P08238-1	6591	83212	263	233	47	44	11.49	Heat shock protein HSP 90-beta isoform Iso 1
#19	TCPE	CCT5	5.44	59671	neXtProt	P48643-1	2033	59633	116	84	34	31	10.98	T-complex protein 1 subunit epsilon isoform Iso 1
#8	MYL6	MYL6	4.56	16930	neXtProt	P60660-1	1246	16919	38	37	8	8	10.97	Myosin light polypeptide 6 isoform Non-muscle
#45	G3P	GAPDH	8.57	36053	neXtProt	P04406-1	1210	36030	68	55	18	16	10.94	Glyceraldehyde-3-phosphate dehydrogenase isoform Iso 1
#16	SNAA	NAPA	5.23	33232	neXtProt	P54920-1	1592	33211	48	44	20	18	10.88	Alpha-soluble NSF attachment protein isoform Iso 1
#15	TBA4A	TUBA4A	4.93	49924	neXtProt	P68366-1	6522	49892	279	221	22	22	10.66	Tubulin alpha-4A chain isoform Iso 1
#12	DCTP1	DCTPP1	4.93	18680	neXtProt	Q9H773-1	567	18669	28	22	10	10	10.52	dCTP pyrophosphatase 1 isoform Iso 1
#21	CAPZB	CAPZB	5.69	30629	neXtProt	P47756-2	1671	30609	89	72	20	19	10.51	F-actin-capping protein subunit beta isoform Iso 2
#37	ENOA	ENO1	7.01	47169	neXtProt	P06733-1	4079	47139	160	145	25	24	10.47	Alpha-enolase isoform alpha-enolase
#12	UCHL3	UCHL3	4.84	26183	neXtProt	P15374-1	1085	26166	46	40	12	11	10.46	Ubiquitin carboxyl-terminal hydrolase isozyme L3 isoform Iso 1
#47	ROMO1	ROMO1	9.58	8182	neXtProt	P60602-1	154	8177	12	9	5	4	10.37	Reactive oxygen species modulator 1 isoform Iso 1
#13	TBB3	TUBB3	4.83	50433	neXtProt	Q13509-1	4879	50400	220	166	22	20	10.36	Tubulin beta-3 chain isoform Iso 1
#20	DDAH1	DDAH1	5.53	31121	neXtProt	O94760-1	1046	31102	54	49	17	17	10.13	N(G),N(G)-dimethylarginine dimethylaminohydrolase 1 isoform Iso 1
#14	GRP78	HSPA5	5.07	72332	neXtProt	P11021-1	4907	72288	207	168	39	34	10.06	78 kDa glucose-regulated protein isoform Iso 1
#11	TPM1	TPM1	4.72	32876	neXtProt	P09493-3	1240	32856	64	56	18	18	9.92	Tropomyosin alpha-1 chain isoform Iso 3
#36	PPIA	PPIA	7.73	11418	neXtProt	P62937-2	443	11411	32	26	7	6	9.91	Peptidyl-prolyl cis-trans isomerase A isoform Iso 2
#23	ACBP	DBI	6.12	10044	neXtProt	P07108-1	192	10038	25	15	5	5	9.7	Acyl-CoA-binding protein isoform Iso 1
#10	ELOB	TCEB2	4.73	13132	neXtProt	Q15370-1	482	13125	28	24	7	7	9.66	Transcription elongation factor B polypeptide 2 isoform Iso 1
#18	NUDC	NUDC	5.27	38243	neXtProt	Q9Y266-1	1254	38219	84	64	23	21	9.44	Nuclear migration protein nudC isoform Iso 1
#26	PPAC	ACP1	6.29	18042	neXtProt	P24666-1	691	18031	32	27	10	10	9.34	Low molecular weight phosphotyrosine protein phosphatase isoform Iso 1
#19	APT	APRT	5.75	19607	neXtProt	P07741-1	1623	19595	82	68	9	9	9.22	Adenine phosphoribosyltransferase isoform Iso 1
#27	PARK7	PARK7	6.32	19891	neXtProt	Q99497-1	483	19878	24	20	13	12	8.97	Protein deglycase DJ-1 isoform Iso 1
#45	ROA2	HNRNPA2B1	8.97	37429	neXtProt	P22626-1	1719	37407	86	68	19	19	8.95	Heterogeneous nuclear ribonucleoproteins A2/B1 isoform B1
#12	1433B	YWHAB	4.76	27850	neXtProt	P31946-2	1444	27833	65	54	18	15	8.94	14-3-3 protein beta/alpha isoform Short
#39	ETFB	ETFB	8.25	27843	neXtProt	P38117-1	935	27826	52	44	17	16	8.94	Electron transfer flavoprotein subunit beta isoform Iso 1
#38	COF1	CFL1	8.22	18502	neXtProt	P23528-1	585	18491	42	26	13	10	8.67	Cofilin-1 isoform Iso 1
#26	SAHH	AHCY	5.92	47716	neXtProt	P23526-1	1912	47685	120	94	29	25	8.6	Adenosylhomocysteinase isoform Iso 1
#30	HINT1	HINT1	6.43	13801	neXtProt	P49773-1	592	13793	29	25	9	8	8.57	Histidine triad nucleotide-binding protein 1 isoform Iso 1
#45	TIM13	TIMM13	8.42	10500	neXtProt	Q9Y5L4-1	267	10493	16	16	6	6	8.53	Mitochondrial import inner membrane translocase subunit Tim13 isoform Iso 1
#11	H2B1J	HIST1H2BJ	10.31	13904	neXtProt	P06899-1	1268	13896	56	45	7	6	8.41	Histone H2B type 1-J isoform Iso 1
#11	H2B1K	HIST1H2BK	10.31	13890	neXtProt	O60814-1	1394	13882	55	39	7	7	8.41	Histone H2B type 1-K isoform Iso 1
#19	TCPQ	CCT8	5.41	59620	neXtProt	P50990-1	2582	59583	110	97	33	31	8.4	T-complex protein 1 subunit theta isoform Iso 1
#13	HS90A	HSP90AA1	4.94	84660	neXtProt	P07900-1	6425	84607	248	227	42	40	8.28	Heat shock protein HSP 90-alpha isoform Iso 1
#20	KCY	CMPK1	5.44	22222	neXtProt	P30085-1	888	22208	42	36	12	10	8.26	UMP-CMP kinase isoform Iso 1
#16	TBA1B	TUBA1B	4.94	50151	neXtProt	P68363-1	4001	50120	169	144	21	20	8.25	Tubulin alpha-1B chain isoform Iso 1
#10	QCR6	UQCRH	4.39	10738	neXtProt	P07919-1	527	10732	20	18	4	4	8.13	Cytochrome b-c1 complex subunit 6, mitochondrial isoform Iso 1
#10	ELOC	TCEB1	4.74	12473	neXtProt	Q15369-1	590	12465	33	28	7	7	8.11	Transcription elongation factor B polypeptide 1 isoform Iso 1
#28	LSM2	LSM2	6.05	10834	neXtProt	Q9Y333-1	428	10828	24	13	7	5	7.94	U6 snRNA-associated Sm-like protein LSm2 isoform Iso 1
#20	IPYR	PPA1	5.54	32660	neXtProt	Q15181-1	1247	32639	59	43	18	15	7.92	Inorganic pyrophosphatase isoform Iso 1
#32	EFTU	TUFM	7.26	49541	neXtProt	P49411-1	1618	49510	73	64	23	22	7.86	Elongation factor Tu, mitochondrial isoform Iso 1
#46	ROA1	HNRNPA1	9.19	29386	neXtProt	P09651-3	1314	29368	76	53	18	12	7.84	Heterogeneous nuclear ribonucleoprotein A1 isoform Iso 2
#9	CALR	CALR	4.29	48142	neXtProt	P27797-1	3274	48112	180	142	25	24	7.77	Calreticulin isoform Iso 1
#16	TCP4	SUB1	9.6	14395	neXtProt	P53999-1	389	14386	22	16	7	7	7.67	Activated RNA polymerase II transcriptional coactivator p15 isoform Iso 1
#12	ENPL	HSP90B1	4.76	92468	neXtProt	P14625-1	5545	92411	262	227	47	45	7.65	Endoplasmin isoform Iso 1
#25	ECHM	ECHS1	8.34	31387	neXtProt	P30084-1	1482	31367	61	51	14	13	7.65	Enoyl-CoA hydratase, mitochondrial isoform Iso 1
#11	PSA5	PSMA5	4.74	26411	neXtProt	P28066-1	2503	26394	140	109	11	10	7.58	Proteasome subunit alpha type-5 isoform Iso 1
#12	1433F	YWHAH	4.76	28219	neXtProt	Q04917-1	727	28201	41	37	15	15	7.54	14-3-3 protein eta isoform Iso 1
#38	AK1C1	AKR1C1	8.02	36788	neXtProt	Q04828-1	1501	36765	80	69	19	17	7.53	Aldo-keto reductase family 1 member C1 isoform Iso 1
#14	GDIR1	ARHGDIA	5.03	23207	neXtProt	P52565-1	1294	23193	69	47	10	9	7.44	Rho GDP-dissociation inhibitor 1 isoform Iso 1
#20	GRP75	HSPA9	5.87	73680	neXtProt	P38646-1	2954	73635	138	108	40	38	7.29	Stress-70 protein, mitochondrial isoform Iso 1
#17	IF4A1	EIF4A1	5.32	46154	neXtProt	P60842-1	2144	46125	89	68	28	23	7.19	Eukaryotic initiation factor 4A-I isoform Iso 1
#47	RS28	RPS28	10.7	7841	neXtProt	P62857-1	287	7836	9	9	4	4	7.19	40S ribosomal protein S28 isoform Iso 1
#14	HNRPC	HNRNPC	4.94	32338	neXtProt	P07910-2	1433	32318	86	72	15	15	7.16	Heterogeneous nuclear ribonucleoproteins C1/C2 isoform C1
#39	ALDOA	ALDOA	8.3	39420	neXtProt	P04075-1	1396	39395	76	59	20	18	7.11	Fructose-bisphosphate aldolase A isoform Iso 1
#39	DEST	DSTN	8.06	18505	neXtProt	P60981-1	475	18493	23	22	9	8	7	Destrin isoform Iso 1
#23	GSTO1	GSTO1	6.24	27565	neXtProt	P78417-1	1540	27548	84	73	14	14	6.89	Glutathione S-transferase omega-1 isoform Iso 1
#20	DX39B	DDX39B	5.44	48991	neXtProt	Q13838-1	1595	48960	69	57	23	20	6.84	Spliceosome RNA helicase DDX39B isoform Iso 1
#5	ARF4	ARF4	6	20510	neXtProt	P18085-1	1091	20498	37	34	9	9	6.82	ADP-ribosylation factor 4 isoform Iso 1
#29	PSA1	PSMA1	6.15	29555	neXtProt	P25786-1	714	29537	49	42	17	15	6.77	Proteasome subunit alpha type-1 isoform Short
#24	UBE2N	UBE2N	6.13	17137	neXtProt	P61088-1	681	17127	38	32	11	9	6.71	Ubiquitin-conjugating enzyme E2 N isoform Iso 1
#12	NUDT5	NUDT5	4.87	24328	neXtProt	Q9UKK9-1	1473	24312	115	81	11	11	6.68	ADP-sugar pyrophosphatase isoform Iso 1
#27	S10AG	S100A16	6.28	11801	neXtProt	Q96FQ6-1	258	11794	12	9	6	5	6.66	Protein S100-A16 isoform Iso 1
#13	THIO	TXN	4.82	11737	neXtProt	P10599-1	2079	11730	58	49	7	6	6.66	Thioredoxin isoform Iso 1
#14	PDIA4	PDIA4	4.96	72932	neXtProt	P13667-1	2112	72887	104	85	39	35	6.65	Protein disulfide-isomerase A4 isoform Iso 1
#35	UGDH	UGDH	6.73	55024	neXtProt	O60701-1	1917	54989	84	72	29	28	6.65	UDP-glucose 6-dehydrogenase isoform Iso 1
#22	PSD10	PSMD10	5.71	24427	neXtProt	O75832-1	485	24412	32	23	10	10	6.61	26S proteasome non-ATPase regulatory subunit 10 isoform Iso 1
#9	TOM22	TOMM22	4.27	15521	neXtProt	Q9NS69-1	701	15512	33	25	6	6	6.49	Mitochondrial import receptor subunit TOM22 homolog isoform Iso 1
#10	PBDC1	PBDC1	4.72	26057	neXtProt	Q9BVG4-1	546	26041	31	26	10	10	5.72	Protein PBDC1 isoform Iso 1
#10	RL30	RPL30	9.65	12784	neXtProt	P62888-1	333	12776	18	15	7	6	5.59	60S ribosomal protein L30 isoform Iso 1
#23	RPAB1	POLR2E	5.69	24551	neXtProt	P19388-1	556	24536	24	24	10	10	5.53	DNA-directed RNA polymerases I, II, and III subunit RPABC1 isoform Iso 1
#9	RS18	RPS18	10.99	17718	neXtProt	P62269-1	368	17708	20	15	10	9	4.89	40S ribosomal protein S18 isoform Iso 1
#10	AN32A	ANP32A	3.98	28585	neXtProt	P39687-1	593	28568	37	27	12	12	4.73	Acidic leucine-rich nuclear phosphoprotein 32 family member A isoform Iso 1
#28	PHS	PCBD1	6.28	11999	neXtProt	P61457-1	1079	11992	49	40	7	6	4.55	Pterin-4-alpha-carbinolamine dehydratase isoform Iso 1
#9	NPM	NPM1	4.64	32575	neXtProt	P06748-1	977	32555	29	28	6	6	4.19	Nucleophosmin isoform Iso 1
#9	RL9	RPL9	9.96	21863	neXtProt	P32969-1	440	21850	23	20	7	7	4.02	60S ribosomal protein L9 isoform Iso 1
#22	MGN	MAGOH	6.41	12843	neXtProt	P61326-2	307	12836	15	13	6	6	3.97	Protein mago nashi homolog isoform Iso 2
#23	MT1X	MT1X	8.38	6068	neXtProt	P80297-1	277	6063	12	9	4	3	3.88	Metallothionein-1X isoform Iso 1
#9	H32	HIST2H3A	11.27	15388	neXtProt	Q71DI3-1	250	15379	16	13	6	6	3.84	Histone H3.2 isoform Iso 1
#11	DPY30	DPY30	4.84	11249	neXtProt	Q9C005-1	219	11243	10	9	4	4	3.58	Protein dpy-30 homolog isoform Iso 1
#26	H2B1N	HIST1H2BN	10.31	13922	neXtProt	Q99877-1	316	13914	22	15	7	6	3.46	Histone H2B type 1-N isoform Iso 1
#10	BCCIP	BCCIP	4.51	35979	neXtProt	Q9P287-1	858	35957	44	38	13	12	3.45	BRCA2 and CDKN1A-interacting protein isoform Iso 1
#21	ANXA3	ANXA3	5.62	36375	neXtProt	P12429-1	651	36353	29	29	15	15	3.37	Annexin A3 isoform Iso 1
#24	GPDA	GPD1	5.81	37567	neXtProt	P21695-1	326	37543	32	21	19	14	3.19	Glycerol-3-phosphate dehydrogenase [NAD(+)], cytoplasmic isoform Iso 1
#9	EF1B	EEF1B2	4.5	24764	neXtProt	P24534-1	819	24748	35	26	12	8	3.18	Elongation factor 1-beta isoform Iso 1
#24	ABHEB	ABHD14B	5.94	22345	neXtProt	Q96IU4-1	869	22332	51	35	8	8	3.15	Alpha/beta hydrolase domain-containing protein 14B isoform Iso 1
#9	RL23	RPL23	10.51	14865	neXtProt	P62829-1	466	14856	21	17	6	5	3.05	60S ribosomal protein L23 isoform Iso 1
#30	TCPB	CCT2	6.01	57488	neXtProt	P78371-1	1296	57452	59	46	22	20	2.98	T-complex protein 1 subunit beta isoform Iso 1
#13	DYLT1	DYNLT1	5	12452	neXtProt	P63172-1	205	12444	13	9	4	4	2.98	Dynein light chain Tctex-type 1 isoform Iso 1
#25	CHCH5	CHCHD5	6.28	12395	neXtProt	Q9BSY4-1	205	12387	8	7	4	4	2.98	Coiled-coil-helix-coiled-coil-helix domain-containing protein 5 isoform Iso 1
#10	H33	H3F3B	11.27	15327	neXtProt	P84243-1	208	15318	21	17	6	6	2.9	Histone H3.3 isoform Iso 1
#27	NT5C	NT5C	6.18	23382	neXtProt	Q8TCD5-1	341	23368	18	16	10	9	2.89	5'(3')-deoxyribonucleotidase, cytosolic type isoform Iso 1
#9	H31	HIST1H3A	11.13	15404	neXtProt	P68431-1	169	15394	16	12	6	6	2.86	Histone H3.1 isoform Iso 1
#15	MTPN	MTPN	5.27	12894	neXtProt	P58546-1	98	12887	9	7	4	4	2.8	Myotrophin isoform Iso 1
#7	LMNA	LMNA	6.4	65134	neXtProt	P02545-2	875	65096	47	40	24	22	2.79	Prelamin-A/C isoform C
#14	TXNL1	TXNL1	4.84	32251	neXtProt	O43396-1	560	32231	27	21	12	11	2.78	Thioredoxin-like protein 1 isoform Iso 1
#15	VATF	ATP6V1F	5.29	13370	neXtProt	Q16864-1	187	13362	8	8	4	4	2.65	V-type proton ATPase subunit F isoform Iso 1
#21	NDUA5	NDUFA5	5.75	13458	neXtProt	Q16718-1	366	13450	12	10	6	5	2.61	NADH dehydrogenase [ubiquinone] 1 alpha subcomplex subunit 5 isoform Iso 1
#45	QCR7	UQCRB	8.73	13530	neXtProt	P14927-1	228	13522	15	13	6	5	2.58	Cytochrome b-c1 complex subunit 7 isoform Iso 1
#15	TMOD3	TMOD3	5.08	39594	neXtProt	Q9NYL9-1	474	39570	24	23	13	12	2.56	Tropomodulin-3 isoform Iso 1
#35	NDUS6	NDUFS6	8.58	13712	neXtProt	O75380-1	218	13703	7	6	3	3	2.54	NADH dehydrogenase [ubiquinone] iron-sulfur protein 6, mitochondrial isoform Iso 1
#45	ATP5I	ATP5I	9.34	7933	neXtProt	P56385-1	81	7928	6	4	3	3	2.53	ATP synthase subunit e, mitochondrial isoform Iso 1
#23	NAGK	NAGK	5.82	37375	neXtProt	Q9UJ70-1	434	37352	23	18	13	13	2.47	N-acetyl-D-glucosamine kinase isoform Iso 1
#43	H2B1D	HIST1H2BD	10.31	13936	neXtProt	P58876-1	115	13928	18	11	7	5	2.47	Histone H2B type 1-D isoform Iso 1
#16	AP4A	NUDT2	5.23	16829	neXtProt	P50583-1	177	16819	12	11	5	5	2.46	Bis(5'-nucleosyl)-tetraphosphatase [asymmetrical] isoform Iso 1
#24	NQO2	NQO2	5.87	25918	neXtProt	P16083-1	343	25902	19	14	10	7	2.44	Ribosyldihydronicotinamide dehydrogenase [quinone] isoform Iso 1
#47	H2A3	HIST3H2A	11.05	14121	neXtProt	Q7L7L0-1	177	14113	26	14	4	4	2.41	Histone H2A type 3 isoform Iso 1
#16	PP2AB	PPP2CB	5.21	35575	neXtProt	P62714-1	509	35552	20	18	11	11	2.35	Serine/threonine-protein phosphatase 2A catalytic subunit beta isoform isoform Iso 1
#18	PDCD5	PDCD5	5.77	14285	neXtProt	O14737-1	306	14276	10	9	5	5	2.35	Programmed cell death protein 5 isoform Iso 1
#8	PEX19	PEX19	4.26	32806	neXtProt	P40855-1	393	32786	27	18	12	11	2.32	Peroxisomal biogenesis factor 19 isoform Iso 1
#20	LRC20	LRRC20	6.11	20508	neXtProt	Q8TCA0-1	98	20496	11	7	7	6	2.32	Leucine-rich repeat-containing protein 20 isoform Iso 1
#4	ACTC	ACTC1	5.23	42019	neXtProt	P68032-1	873	41992	41	34	11	11	2.31	Actin, alpha cardiac muscle 1 isoform Iso 1
#12	LSM7	LSM7	5.1	11602	neXtProt	Q9UK45-1	212	11595	11	10	4	4	2.27	U6 snRNA-associated Sm-like protein LSm7 isoform Iso 1
#7	HSBP1	HSBP1	4.17	8544	neXtProt	O75506-1	159	8538	5	5	2	2	2.23	Heat shock factor-binding protein 1 isoform Iso 1
#46	COA3	COA3	9.59	11731	neXtProt	Q9Y2R0-1	104	11724	9	6	4	3	2.2	Cytochrome c oxidase assembly factor 3 homolog, mitochondrial isoform Iso 1
#11	PDCL3	PDCL3	4.78	27614	neXtProt	Q9H2J4-1	316	27597	17	13	9	8	2.18	Phosducin-like protein 3 isoform Iso 1
#9	PGRC1	PGRMC1	4.54	21671	neXtProt	O00264-1	289	21658	14	13	7	7	2.13	Membrane-associated progesterone receptor component 1 isoform Iso 1
#10	CIB1	CIB1	4.65	21703	neXtProt	Q99828-1	326	21690	12	12	7	7	2.13	Calcium and integrin-binding protein 1 isoform Iso 1
#10	UB2G2	UBE2G2	4.62	18566	neXtProt	P60604-1	297	18554	16	13	5	4	2.11	Ubiquitin-conjugating enzyme E2 G2 isoform Iso 1
#9	TEBP	PTGES3	4.32	18697	neXtProt	Q15185-1	357	18685	29	19	6	6	2.09	Prostaglandin E synthase 3 isoform Iso 1
#24	GRB2	GRB2	5.89	25206	neXtProt	P62993-1	199	25190	18	12	9	7	2.08	Growth factor receptor-bound protein 2 isoform Iso 1
#35	F136A	FAM136A	7.56	15641	neXtProt	Q96C01-1	129	15631	7	6	6	5	2.04	Protein FAM136A isoform Iso 1
#43	LSM6	LSM6	9.61	9127	neXtProt	P62312-1	42	9122	5	4	3	3	2.02	U6 snRNA-associated Sm-like protein LSm6 isoform Iso 1
#22	COA7	COA7	5.66	25709	neXtProt	Q96BR5-1	175	25692	17	10	8	7	2.02	Cytochrome c oxidase assembly factor 7 isoform Iso 1
#18	SSU72	SSU72	5.16	22574	neXtProt	Q9NP77-1	272	22560	14	11	8	7	2	RNA polymerase II subunit A C-terminal domain phosphatase SSU72 isoform Iso 1
#11	NXT1	NXT1	4.91	15846	neXtProt	Q9UKK6-1	184	15837	10	10	5	5	1.99	NTF2-related export protein 1 isoform Iso 1
#9	RAB1A	RAB1A	5.93	22677	neXtProt	P62820-1	463	22663	14	14	7	7	1.98	Ras-related protein Rab-1A isoform Iso 1
#10	NPM3	NPM3	4.55	19343	neXtProt	O75607-1	486	19331	14	14	4	4	1.98	Nucleoplasmin-3 isoform Iso 1
#10	CANB1	PPP3R1	4.64	19300	neXtProt	P63098-1	253	19288	9	9	5	5	1.98	Calcineurin subunit B type 1 isoform Iso 1
#18	SPF27	BCAS2	5.48	26131	neXtProt	O75934-1	258	26115	20	13	10	7	1.97	Pre-mRNA-splicing factor SPF27 isoform Iso 1
#1	ATPA	ATP5A1	9.16	59750	neXtProt	P25705-1	719	59714	37	31	19	18	1.97	ATP synthase subunit alpha, mitochondrial isoform Iso 1
#9	HEBP2	HEBP2	4.55	22875	neXtProt	Q9Y5Z4-1	573	22861	28	23	8	7	1.95	Heme-binding protein 2 isoform Iso 1
#21	DDAH2	DDAH2	5.66	29643	neXtProt	O95865-1	210	29625	21	13	10	9	1.95	N(G),N(G)-dimethylarginine dimethylaminohydrolase 2 isoform Iso 1
#46	TOM5	TOMM5	9.69	6035	neXtProt	Q8N4H5-1	45	6031	6	2	2	2	1.93	Mitochondrial import receptor subunit TOM5 homolog isoform Iso 1
#10	RS27L	RPS27L	9.57	9477	neXtProt	Q71UM5-1	111	9471	6	6	2	2	1.92	40S ribosomal protein S27-like isoform Iso 1
#8	RS27	RPS27	9.57	9461	neXtProt	P42677-1	102	9455	7	6	3	3	1.92	40S ribosomal protein S27 isoform Iso 1
#9	IF6	EIF6	4.56	26599	neXtProt	P56537-1	600	26582	19	18	7	6	1.92	Eukaryotic translation initiation factor 6 isoform Iso 1
#7	MT1G	MT1G	8.38	6070	neXtProt	P13640-2	126	6065	4	3	3	2	1.88	Metallothionein-1G isoform Iso 2
#23	MT1B	MT1B	8.47	6115	neXtProt	P07438-1	38	6110	2	2	1	1	1.88	Metallothionein-1B isoform Iso 1
#11	IL1RA	IL1RN	5.82	20054	neXtProt	P18510-1	247	20042	12	10	6	5	1.86	Interleukin-1 receptor antagonist protein isoform Iso 1
#13	STRAP	STRAP	4.98	38438	neXtProt	Q9Y3F4-1	285	38414	27	17	13	10	1.79	Serine-threonine kinase receptor-associated protein isoform Iso 1
#1	LMNA	LMNA	6.57	74139	neXtProt	P02545-1	541	74095	43	31	25	20	1.79	Prelamin-A/C isoform A
#12	RFA3	RPA3	4.93	13568	neXtProt	P35244-1	220	13560	9	9	3	3	1.77	Replication protein A 14 kDa subunit isoform Iso 1
#14	LTOR2	LAMTOR2	5.3	13507	neXtProt	Q9Y2Q5-1	230	13499	10	9	4	4	1.77	Ragulator complex protein LAMTOR2 isoform Iso 1
#9	H2AZ	H2AFZ	10.58	13553	neXtProt	P0C0S5-1	217	13545	20	19	4	4	1.77	Histone H2A.Z isoform Iso 1
#7	RL26	RPL26	10.55	17258	neXtProt	P61254-1	124	17248	6	6	5	5	1.76	60S ribosomal protein L26 isoform Iso 1
#23	SF3B5	SF3B5	5.89	10135	neXtProt	Q9BWJ5-1	68	10129	6	4	3	2	1.73	Splicing factor 3B subunit 5 isoform Iso 1
#17	DCTN3	DCTN3	5.35	21119	neXtProt	O75935-1	146	21106	15	13	7	6	1.72	Dynactin subunit 3 isoform Iso 1
#1	H2B2F	HIST2H2BF	10.31	13920	neXtProt	Q5QNW6-1	134	13912	12	7	5	4	1.71	Histone H2B type 2-F isoform Iso 1
#10	H12	HIST1H1C	10.94	21364	neXtProt	P16403-1	322	21352	17	15	6	5	1.7	Histone H1.2 isoform Iso 1
#12	TSSC1	TSSC1	4.87	43603	neXtProt	Q53HC9-1	628	43576	28	24	11	9	1.69	Protein TSSC1 isoform Iso 1
#21	3HAO	HAAO	5.62	32556	neXtProt	P46952-1	194	32536	20	16	11	9	1.69	3-hydroxyanthranilate 3,4-dioxygenase isoform Iso 1
#22	DUT	DUT	6.15	17748	neXtProt	P33316-2	67	17737	5	5	5	5	1.68	Deoxyuridine 5'-triphosphate nucleotidohydrolase, mitochondrial isoform Iso 2
#10	H2A1B	HIST1H2AB	11.05	14135	neXtProt	P04908-1	198	14127	16	14	3	3	1.67	Histone H2A type 1-B/E isoform Iso 1
#13	RNH2C	RNASEH2C	4.93	17840	neXtProt	Q8TDP1-1	197	17829	7	7	5	5	1.66	Ribonuclease H2 subunit C isoform Iso 1
#11	SH3L3	SH3BGRL3	4.82	10437	neXtProt	Q9H299-1	217	10431	6	6	3	3	1.65	SH3 domain-binding glutamic acid-rich-like protein 3 isoform Iso 1
#1	FABPL	FABP1	6.6	14208	neXtProt	P07148-1	159	14199	8	8	4	4	1.65	Fatty acid-binding protein, liver isoform Iso 1
#19	COMD9	COMMD9	5.6	21819	neXtProt	Q9P000-1	338	21805	11	10	6	6	1.65	COMM domain-containing protein 9 isoform Iso 1
#10	H14	HIST1H1E	11.03	21865	neXtProt	P10412-1	328	21852	17	15	6	5	1.63	Histone H1.4 isoform Iso 1
#24	PMVK	PMVK	5.56	21994	neXtProt	Q15126-1	250	21981	15	9	9	6	1.62	Phosphomevalonate kinase isoform Iso 1
#14	WDR61	WDR61	5.16	33581	neXtProt	Q9GZS3-1	354	33560	17	14	9	8	1.61	WD repeat-containing protein 61 isoform Iso 1
#11	HYPK	HYPK	4.9	14665	neXtProt	Q9NX55-2	195	14656	8	6	5	4	1.58	Huntingtin-interacting protein K isoform Iso 2
#14	IMPA1	IMPA1	5.16	30189	neXtProt	P29218-1	276	30169	19	15	8	7	1.57	Inositol monophosphatase 1 isoform Iso 1
#46	NDUA2	NDUFA2	9.62	10921	neXtProt	O43678-1	47	10915	5	4	4	3	1.56	NADH dehydrogenase [ubiquinone] 1 alpha subcomplex subunit 2 isoform Iso 1
#18	TXND9	TXNDC9	5.6	26534	neXtProt	O14530-1	180	26517	16	12	7	5	1.55	Thioredoxin domain-containing protein 9 isoform Iso 1
#9	RL5	RPL5	9.73	34362	neXtProt	P46777-1	332	34341	29	21	11	7	1.55	60S ribosomal protein L5 isoform Iso 1
#23	PAAF1	PAAF1	5.92	42190	neXtProt	Q9BRP4-1	490	42163	19	18	11	11	1.55	Proteasomal ATPase-associated factor 1 isoform Iso 1
#47	RS10	RPS10	10.15	18897	neXtProt	P46783-1	139	18886	10	7	5	4	1.53	40S ribosomal protein S10 isoform Iso 1
#12	DNPH1	DNPH1	4.97	19108	neXtProt	O43598-1	149	19097	9	6	4	4	1.51	2'-deoxynucleoside 5'-phosphate N-hydrolase 1 isoform Iso 1
#10	CLTB	CLTB	4.63	23181	neXtProt	P09497-2	210	23167	16	13	7	5	1.49	Clathrin light chain B isoform Non-brain
#9	C1QBP	C1QBP	4.74	31362	neXtProt	Q07021-1	786	31343	30	27	8	7	1.49	Complement component 1 Q subcomponent-binding protein, mitochondrial isoform Iso 1
#6	RAB7A	RAB7A	6.39	23489	neXtProt	P51149-1	213	23475	11	10	7	6	1.47	Ras-related protein Rab-7a isoform Iso 1
#9	RAB6A	RAB6A	5.42	23592	neXtProt	P20340-1	218	23578	13	11	6	6	1.46	Ras-related protein Rab-6A isoform Iso 1
#3	GBG5	GNG5	9.9	7318	neXtProt	P63218-1	56	7314	3	3	2	2	1.46	Guanine nucleotide-binding protein G(I)/G(S)/G(O) subunit gamma-5 isoform Iso 1
#46	RT36	MRPS36	9.99	11466	neXtProt	P82909-1	69	11459	3	3	2	2	1.45	28S ribosomal protein S36, mitochondrial isoform Iso 1
#10	CLCA	CLTA	4.45	23662	neXtProt	P09496-2	259	23647	14	12	7	6	1.45	Clathrin light chain A isoform Non-brain
#13	GRAN	GCA	5.02	24010	neXtProt	P28676-1	174	23994	9	8	7	6	1.42	Grancalcin isoform Iso 1
#9	RS8	RPS8	10.32	24205	neXtProt	P62241-1	245	24190	13	10	8	6	1.41	40S ribosomal protein S8 isoform Iso 1
#10	TOM1	TOM1	4.59	53818	neXtProt	O60784-1	481	53785	25	23	12	12	1.39	Target of Myb protein 1 isoform Iso 1
#20	KHK	KHK	5.91	32523	neXtProt	P50053-2	347	32710	16	14	8	7	1.39	Ketohexokinase isoform A
#17	COTL1	COTL1	5.5	15944	neXtProt	Q14019-1	184	15935	13	8	5	4	1.39	Coactosin-like protein isoform Iso 1
#13	SPSY	SMS	4.87	41268	neXtProt	P52788-1	458	41242	28	22	11	10	1.38	Spermine synthase isoform Iso 1
#15	PP1B	PPP1CB	5.84	37186	neXtProt	P62140-1	333	37163	18	16	9	8	1.38	Serine/threonine-protein phosphatase PP1-beta catalytic subunit isoform Iso 1
#10	CHUR	CHURC1	5.35	16111	neXtProt	Q8WUH1-1	173	16101	9	9	4	4	1.38	Protein Churchill isoform Iso 1
#27	PP1A	PPP1CA	5.94	37512	neXtProt	P62136-1	286	37488	20	14	11	9	1.36	Serine/threonine-protein phosphatase PP1-alpha catalytic subunit isoform Iso 1
#6	EIF3J	EIF3J	4.72	29062	neXtProt	O75822-1	289	29045	15	12	9	6	1.36	Eukaryotic translation initiation factor 3 subunit J isoform Iso 1
#12	CHP3	TESC	4.84	24749	neXtProt	Q96BS2-1	215	24734	13	9	6	6	1.36	Calcineurin B homologous protein 3 isoform Iso 1
#46	ARPC3	ARPC3	8.78	20546	neXtProt	O15145-1	99	20533	20	10	6	3	1.36	Actin-related protein 2/3 complex subunit 3 isoform Iso 1
#9	ARF5	ARF5	6.3	20529	neXtProt	P84085-1	291	20517	15	11	6	5	1.36	ADP-ribosylation factor 5 isoform Iso 1
#38	UB2V2	UBE2V2	7.79	16362	neXtProt	Q15819-1	201	16352	10	8	5	4	1.35	Ubiquitin-conjugating enzyme E2 variant 2 isoform Iso 1
#12	SAP3	GM2A	5.17	20838	neXtProt	P17900-1	115	20825	10	8	5	4	1.33	Ganglioside GM2 activator isoform Iso 1
#48	SLIRP	SLIRP	10.26	12349	neXtProt	Q9GZT3-1	101	12341	8	5	6	3	1.31	SRA stem-loop-interacting RNA-binding protein, mitochondrial isoform Iso 1
#15	GMFB	GMFB	5.19	16713	neXtProt	P60983-1	156	16702	8	7	4	4	1.31	Glia maturation factor beta isoform Iso 1
#8	TOM6	TOMM6	4.66	8002	neXtProt	Q96B49-1	100	7997	4	2	2	2	1.3	Mitochondrial import receptor subunit TOM6 homolog isoform Iso 1
#11	RCN1	RCN1	4.86	38890	neXtProt	Q15293-1	230	38866	24	15	11	8	1.29	Reticulocalbin-1 isoform Iso 1
#27	GSTM2	GSTM2	5.99	25744	neXtProt	P28161-1	181	25728	10	8	7	6	1.29	Glutathione S-transferase Mu 2 isoform Iso 1
#21	MTND	ADI1	5.43	21498	neXtProt	Q9BV57-1	87	21485	8	7	5	5	1.27	1,2-dihydroxy-3-keto-5-methylthiopentene dioxygenase isoform Iso 1
#13	LZIC	LZIC	4.88	21494	neXtProt	Q8WZA0-1	143	21481	8	8	4	4	1.27	Protein LZIC isoform Iso 1
#13	PP4C	PPP4C	4.91	35080	neXtProt	P60510-1	246	35057	12	11	8	8	1.26	Serine/threonine-protein phosphatase 4 catalytic subunit isoform Iso 1
#35	DOPD	DDT	6.72	12712	neXtProt	P30046-1	80	12704	6	3	3	3	1.26	D-dopachrome decarboxylase isoform Iso 1
#9	RS13	RPS13	10.53	17222	neXtProt	P62277-1	211	17212	7	7	4	4	1.25	40S ribosomal protein S13 isoform Iso 1
#27	EXOS4	EXOSC4	6.06	26382	neXtProt	Q9NPD3-1	307	26366	14	13	5	5	1.24	Exosome complex component RRP41 isoform Iso 1
#18	PDE6D	PDE6D	5.57	17420	neXtProt	O43924-1	358	17409	9	9	4	4	1.23	Retinal rod rhodopsin-sensitive cGMP 3',5'-cyclic phosphodiesterase subunit delta isoform Iso 1
#1	RS3	RPS3	9.68	26688	neXtProt	P23396-1	200	26671	12	8	9	6	1.22	40S ribosomal protein S3 isoform Iso 1
#22	GPX1	GPX1	6.15	22088	neXtProt	P07203-1	150	22075	10	8	5	5	1.22	Glutathione peroxidase 1 isoform Iso 1
#10	NP1L1	NAP1L1	4.36	45374	neXtProt	P55209-1	452	45346	20	18	7	7	1.21	Nucleosome assembly protein 1-like 1 isoform Iso 1
#9	H13	HIST1H1D	11.02	22350	neXtProt	P16402-1	357	22336	26	13	7	5	1.21	Histone H1.3 isoform Iso 1
#1	EF1A3	EEF1A1P5	9.15	50185	neXtProt	Q5VTE0-1	658	50153	43	32	12	9	1.2	Putative elongation factor 1-alpha-like 3 isoform Iso 1
#13	F127A	FAM127A	4.94	13171	neXtProt	A6ZKI3-1	163	13163	11	8	3	3	1.19	Protein FAM127A isoform Iso 1
#30	RS20	RPS20	9.95	13372	neXtProt	P60866-1	73	13364	6	4	4	3	1.17	40S ribosomal protein S20 isoform Iso 1
#18	RPB11	POLR2J	5.63	13293	neXtProt	P52435-1	152	13285	7	5	4	3	1.17	DNA-directed RNA polymerase II subunit RPB11-a isoform Iso 1
#9	RL34	RPL34	11.48	13293	neXtProt	P49207-1	59	13284	5	4	4	3	1.17	60S ribosomal protein L34 isoform Iso 1
#10	IPP2	PPP1R2	4.64	23015	neXtProt	P41236-1	230	23001	10	9	5	5	1.16	Protein phosphatase inhibitor 2 isoform Iso 1
#10	PABP2	PABPN1	5.04	32749	neXtProt	Q86U42-1	437	32729	17	14	7	6	1.15	Polyadenylate-binding protein 2 isoform Iso 1
#13	BRK1	BRK1	5.35	8744	neXtProt	Q8WUW1-1	84	8739	3	3	2	2	1.15	Protein BRICK1 isoform Iso 1
#12	PSB9	PSMB9	4.93	23264	neXtProt	P28065-1	314	23250	9	8	5	5	1.14	Proteasome subunit beta type-9 isoform LMP2.L
#29	LTOR3	LAMTOR3	6.72	13623	neXtProt	Q9UHA4-1	159	13614	5	4	4	3	1.14	Ragulator complex protein LAMTOR3 isoform Iso 1
#29	CMBL	CMBL	6.71	28048	neXtProt	Q96DG6-1	70	28030	11	6	6	6	1.14	Carboxymethylenebutenolidase homolog isoform Iso 1
#28	B2MG	B2M	6.06	13715	neXtProt	P61769-1	123	13706	7	6	3	3	1.14	Beta-2-microglobulin isoform Iso 1
#5	RAB5C	RAB5C	8.64	23482	neXtProt	P51148-1	337	23468	11	10	5	5	1.13	Ras-related protein Rab-5C isoform Iso 1
#10	VATG1	ATP6V1G1	8.93	13757	neXtProt	O75348-1	86	13749	4	4	3	3	1.12	V-type proton ATPase subunit G 1 isoform Iso 1
#9	RU2A	SNRPA1	8.71	28415	neXtProt	P09661-1	258	28398	13	10	7	6	1.12	U2 small nuclear ribonucleoprotein A' isoform Iso 1
#9	RAB2A	RAB2A	6.08	23545	neXtProt	P61019-1	233	23531	10	9	5	5	1.12	Ras-related protein Rab-2A isoform Iso 1
#19	THOC7	THOC7	5.47	23742	neXtProt	Q6I9Y2-1	116	23728	11	7	6	4	1.11	THO complex subunit 7 homolog isoform Iso 1
#17	OSTF1	OSTF1	5.44	23786	neXtProt	Q92882-1	172	23772	7	7	5	5	1.11	Osteoclast-stimulating factor 1 isoform Iso 1
#7	AR2BP	ARL2BP	4.23	18822	neXtProt	Q9Y2Y0-1	126	18810	6	5	4	4	1.11	ADP-ribosylation factor-like protein 2-binding protein isoform Iso 1
#12	ASNA	ASNA1	4.81	38793	neXtProt	O43681-1	613	38767	22	20	9	8	1.1	ATPase ASNA1 isoform Iso 1
#29	TMM70	TMEM70	9.02	28969	neXtProt	Q9BUB7-1	173	28951	8	7	5	5	1.09	Transmembrane protein 70, mitochondrial isoform Iso 1
#13	LEGL	LGALSL	5.12	18985	neXtProt	Q3ZCW2-1	185	18974	5	5	4	4	1.09	Galectin-related protein isoform Iso 1
#9	CUTA	CUTA	5.42	19116	neXtProt	O60888-1	99	19104	5	4	4	4	1.09	Protein CutA isoform B
#15	ARHL2	ADPRHL2	4.95	38947	neXtProt	Q9NX46-1	266	38922	15	13	8	7	1.09	Poly(ADP-ribose) glycohydrolase ARH3 isoform Iso 1
#25	ABHDA	ABHD10	8.81	33932	neXtProt	Q9NUJ1-1	251	33911	13	11	7	7	1.09	Mycophenolic acid acyl-glucuronide esterase, mitochondrial isoform Iso 1
#15	TR112	TRMT112	5.21	14199	neXtProt	Q9UI30-1	93	14190	5	3	4	3	1.08	Multifunctional methyltransferase subunit TRM112-like protein isoform Iso 1
#10	SGTA	SGTA	4.81	34063	neXtProt	O43765-1	549	34042	18	15	8	7	1.08	Small glutamine-rich tetratricopeptide repeat-containing protein alpha isoform Iso 1
#9	PPM1G	PPM1G	4.28	59272	neXtProt	O15355-1	647	59235	27	23	13	11	1.08	Protein phosphatase 1G isoform Iso 1
#26	PFD1	PFDN1	6.32	14210	neXtProt	O60925-1	111	14202	5	5	3	3	1.08	Prefoldin subunit 1 isoform Iso 1
#36	DDTL	DDTL	5.89	14195	neXtProt	A6NHG4-1	105	14186	6	5	4	3	1.08	D-dopachrome decarboxylase-like protein isoform Iso 1
#1	PGK1	PGK1	8.3	44614	neXtProt	P00558-1	252	44586	22	13	12	9	1.06	Phosphoglycerate kinase 1 isoform Iso 1
#38	DHRS2	DHRS2	9.21	29926	neXtProt	Q13268-1	270	29908	23	17	10	6	1.05	Dehydrogenase/reductase SDR family member 2, mitochondrial isoform Iso 1
#16	RPE	RPE	5.33	24927	neXtProt	Q96AT9-1	278	24911	11	7	6	5	1.04	Ribulose-phosphate 3-epimerase isoform Iso 1
#45	PFD6	PFDN6	8.83	14583	neXtProt	O15212-1	203	14574	9	7	4	3	1.04	Prefoldin subunit 6 isoform Iso 1
#15	EXOS8	EXOSC8	5.17	30040	neXtProt	Q96B26-1	322	30020	15	12	6	5	1.04	Exosome complex component RRP43 isoform Iso 1
#46	MIMIT	NDUFAF2	8.94	19856	neXtProt	Q8N183-1	81	19844	9	5	6	4	1.03	Mimitin, mitochondrial isoform Iso 1
#22	CLPP	CLPP	8.26	30180	neXtProt	Q16740-1	258	30161	14	11	8	6	1.03	ATP-dependent Clp protease proteolytic subunit, mitochondrial isoform Iso 1
#14	HDHD1	HDHD1	5.18	25249	neXtProt	Q08623-1	180	25233	17	10	8	5	1.02	Pseudouridine-5'-phosphatase isoform Iso 1
#36	GABT	ABAT	8.17	56438	neXtProt	P80404-1	143	56403	20	11	14	10	1.02	4-aminobutyrate aminotransferase, mitochondrial isoform Iso 1
#17	VPS28	VPS28	5.37	25425	neXtProt	Q9UK41-1	338	25409	12	11	5	5	1.01	Vacuolar protein sorting-associated protein 28 homolog isoform Iso 1
#30	GFRP	GCHFR	6.06	9698	neXtProt	P30047-1	61	9692	3	2	3	2	1.01	GTP cyclohydrolase 1 feedback regulatory protein isoform Iso 1
#21	PA1B2	PAFAH1B2	5.57	25569	neXtProt	P68402-1	170	25553	9	9	5	5	1	Platelet-activating factor acetylhydrolase IB subunit beta isoform Iso 1
#23	NDUF3	NDUFAF3	8.48	20350	neXtProt	Q9BU61-1	269	20337	12	12	4	4	1	NADH dehydrogenase [ubiquinone] 1 alpha subcomplex assembly factor 3 isoform a
#10	BABA1	BABAM1	4.6	36560	neXtProt	Q9NWV8-1	382	36537	16	13	8	6	0.99	BRISC and BRCA1-A complex member 1 isoform Iso 1
#11	WDR55	WDR55	4.78	42070	neXtProt	Q9H6Y2-1	238	42044	14	12	8	8	0.98	WD repeat-containing protein 55 isoform Iso 1
#20	RPAC2	POLR1D	5.55	15237	neXtProt	Q9Y2S0-1	165	15227	6	5	3	2	0.98	DNA-directed RNA polymerases I and III subunit RPAC2 isoform Iso 1
#46	MANF	MANF	8.94	20700	neXtProt	P55145-1	68	20687	20	6	8	3	0.98	Mesencephalic astrocyte-derived neurotrophic factor isoform Iso 1
#10	HNRL2	HNRNPUL2	4.85	85105	neXtProt	Q1KMD3-1	858	85052	42	35	18	16	0.98	Heterogeneous nuclear ribonucleoprotein U-like protein 2 isoform Iso 1
#1	AATM	GOT2	9.14	47517	neXtProt	P00505-1	505	47487	19	15	12	9	0.98	Aspartate aminotransferase, mitochondrial isoform Iso 1
#1	SC61B	SEC61B	11.57	9974	neXtProt	P60468-1	19	9968	2	2	2	2	0.97	Protein transport protein Sec61 subunit beta isoform Iso 1
#39	LEG3	LGALS3	8.58	26152	neXtProt	P17931-1	72	26136	12	6	5	4	0.97	Galectin-3 isoform Iso 1
#23	GNA1	GNPNAT1	8.17	20749	neXtProt	Q96EK6-1	213	20736	6	6	3	3	0.97	Glucosamine 6-phosphate N-acetyltransferase isoform Iso 1
#16	CBX3	CBX3	5.23	20811	neXtProt	Q13185-1	177	20798	10	6	6	4	0.97	Chromobox protein homolog 3 isoform Iso 1
#48	AK1C3	AKR1C3	8.06	36853	neXtProt	P42330-1	267	36830	25	18	8	7	0.97	Aldo-keto reductase family 1 member C3 isoform Iso 1
#1	HSP71	HSPA1A	5.47	70052	neXtProt	P0DMV8-1	557	70009	27	22	16	13	0.96	Heat shock 70 kDa protein 1A isoform Iso 1
#13	GGCT	GGCT	5.07	21007	neXtProt	O75223-1	107	20994	7	7	4	4	0.96	Gamma-glutamylcyclotransferase isoform Iso 1
#7	PEBP1	PEBP1	7.01	21056	neXtProt	P30086-1	54	21044	4	4	4	4	0.95	Phosphatidylethanolamine-binding protein 1 isoform Iso 1
#20	HEBP1	HEBP1	5.71	21097	neXtProt	Q9NRV9-1	146	21084	5	5	4	4	0.95	Heme-binding protein 1 isoform Iso 1
#15	EFHD2	EFHD2	5.15	26697	neXtProt	Q96C19-1	219	26680	12	9	8	5	0.95	EF-hand domain-containing protein D2 isoform Iso 1
#16	COMD8	COMMD8	5.3	21090	neXtProt	Q9NX08-1	56	21077	6	5	3	3	0.95	COMM domain-containing protein 8 isoform Iso 1
#9	RL37A	RPL37A	10.44	10275	neXtProt	P61513-1	59	10268	3	3	2	2	0.93	60S ribosomal protein L37a isoform Iso 1
#30	RET5	RBP5	6.09	15931	neXtProt	P82980-1	151	15921	6	6	3	3	0.93	Retinol-binding protein 5 isoform Iso 1
#9	RAC1	RAC1	8.77	21450	neXtProt	P63000-1	54	21436	5	4	5	4	0.93	Ras-related C3 botulinum toxin substrate 1 isoform A
#12	DBLOH	DIABLO	5.68	27131	neXtProt	Q9NR28-1	261	27114	10	8	5	5	0.93	Diablo homolog, mitochondrial isoform Iso 1
#2	TBB6	TUBB6	4.77	49857	neXtProt	Q9BUF5-1	403	49825	20	17	7	6	0.92	Tubulin beta-6 chain isoform Iso 1
#9	S100P	S100P	4.75	10400	neXtProt	P25815-1	459	10393	9	9	2	2	0.92	Protein S100-P isoform Iso 1
#10	NXP20	FAM114A1	4.61	60742	neXtProt	Q8IWE2-1	192	60704	15	12	11	10	0.92	Protein NOXP20 isoform Iso 1
#14	HBB	HBB	6.74	15998	neXtProt	P68871-1	68	15988	4	4	3	3	0.92	Hemoglobin subunit beta isoform Iso 1
#13	TBA1A	TUBA1A	4.94	50135	neXtProt	Q71U36-1	367	50104	32	25	9	8	0.91	Tubulin alpha-1A chain isoform Iso 1
#18	AP3S1	AP3S1	5.23	21732	neXtProt	Q92572-1	130	21718	5	5	4	4	0.91	AP-3 complex subunit sigma-1 isoform Iso 1
#20	UBFD1	UBFD1	5.55	33381	neXtProt	O14562-1	318	33361	16	13	7	6	0.9	Ubiquitin domain-containing protein UBFD1 isoform Iso 1
#46	EF1A2	EEF1A2	9.11	50470	neXtProt	Q05639-1	446	50438	90	46	9	7	0.9	Elongation factor 1-alpha 2 isoform Iso 1
#9	ISCA2	ISCA2	5.16	16476	neXtProt	Q86U28-1	293	16466	8	8	3	3	0.89	Iron-sulfur cluster assembly 2 homolog, mitochondrial isoform Iso 1
#10	IF1AX	EIF1AX	5.07	16460	neXtProt	P47813-1	50	16450	5	4	3	3	0.89	Eukaryotic translation initiation factor 1A, X-chromosomal isoform Iso 1
#16	IBP1	IGFBP1	5.11	27904	neXtProt	P08833-1	155	27885	7	6	5	4	0.89	Insulin-like growth factor-binding protein 1 isoform Iso 1
#17	COMD3	COMMD3	5.62	22151	neXtProt	Q9UBI1-1	161	22137	7	6	4	4	0.89	COMM domain-containing protein 3 isoform Iso 1
#38	SIM12	SMIM12	8.01	10799	neXtProt	Q96EX1-1	50	10793	4	3	2	2	0.88	Small integral membrane protein 12 isoform Iso 1
#14	HPCL1	HPCAL1	5.21	22313	neXtProt	P37235-1	68	22299	5	5	4	4	0.88	Hippocalcin-like protein 1 isoform Iso 1
#38	UB2D2	UBE2D2	7.69	16735	neXtProt	P62837-1	81	16724	5	4	4	3	0.87	Ubiquitin-conjugating enzyme E2 D2 isoform Iso 1
#16	SUMO2	SUMO2	5.32	10871	neXtProt	P61956-1	95	10864	4	3	2	2	0.87	Small ubiquitin-related modifier 2 isoform Iso 1
#46	F195B	FAM195B	9.39	10920	neXtProt	C9JLW8-1	60	10914	3	2	2	2	0.87	Mapk-regulated corepressor-interacting protein 1 isoform Iso 1
#23	DLRB1	DYNLRB1	6.56	10921	neXtProt	Q9NP97-1	86	10915	4	3	2	2	0.87	Dynein light chain roadblock-type 1 isoform Iso 1
#11	CNPY4	CNPY4	4.6	28310	neXtProt	Q8N129-1	160	28292	8	8	5	5	0.87	Protein canopy homolog 4 isoform Iso 1
#46	TPPC1	TRAPPC1	9.23	16831	neXtProt	Q9Y5R8-1	88	16821	4	3	4	3	0.86	Trafficking protein particle complex subunit 1 isoform Iso 1
#9	RPC8	POLR3H	4.47	22918	neXtProt	Q9Y535-1	102	22903	8	7	4	4	0.86	DNA-directed RNA polymerase III subunit RPC8 isoform Iso 1
#21	HSP72	HSPA2	5.55	70020	neXtProt	P54652-1	911	69978	32	29	10	10	0.86	Heat shock-related 70 kDa protein 2 isoform Iso 1
#15	FTO	FTO	5.1	58282	neXtProt	Q9C0B1-1	273	58245	15	12	8	8	0.86	Alpha-ketoglutarate-dependent dioxygenase FTO isoform Iso 1
#1	AATC	GOT1	6.53	46247	neXtProt	P17174-1	167	46219	13	10	9	8	0.86	Aspartate aminotransferase, cytoplasmic isoform Iso 1
#1	NUCL	NCL	4.6	76614	neXtProt	P19338-1	264	76568	23	18	14	13	0.85	Nucleolin isoform Iso 1
#45	NDUAC	NDUFA12	9.63	17114	neXtProt	Q9UI09-1	43	17104	5	3	4	2	0.85	NADH dehydrogenase [ubiquinone] 1 alpha subcomplex subunit 12 isoform Iso 1
#9	HSP7C	HSPA8	5.37	70898	neXtProt	P11142-1	592	70854	26	21	14	12	0.85	Heat shock cognate 71 kDa protein isoform Iso 1
#37	DHSD	SDHD	8.92	17043	neXtProt	O14521-1	58	17032	5	3	3	3	0.85	Succinate dehydrogenase [ubiquinone] cytochrome b small subunit, mitochondrial isoform Iso 1
#8	ASF1A	ASF1A	4.29	22968	neXtProt	Q9Y294-1	270	22954	8	8	3	3	0.85	Histone chaperone ASF1A isoform Iso 1
#45	SSBP	SSBP1	9.59	17259	neXtProt	Q04837-1	114	17249	11	7	6	3	0.84	Single-stranded DNA-binding protein, mitochondrial isoform Iso 1
#26	GANAB	GANAB	5.74	106873	neXtProt	Q14697-1	372	106807	34	24	23	18	0.84	Neutral alpha-glucosidase AB isoform Iso 1
#9	CHMP6	CHMP6	5.28	23485	neXtProt	Q96FZ7-1	163	23470	6	5	4	4	0.83	Charged multivesicular body protein 6 isoform Iso 1
#9	ATPD	ATP5D	5.34	17489	neXtProt	P30049-1	760	17479	17	15	2	2	0.83	ATP synthase subunit delta, mitochondrial isoform Iso 1
#10	APOC2	APOC2	4.72	11284	neXtProt	P02655-1	51	11277	3	3	2	2	0.83	Apolipoprotein C-II isoform Iso 1
#22	S10AD	S100A13	5.9	11471	neXtProt	Q99584-1	36	11464	6	2	5	2	0.82	Protein S100-A13 isoform Iso 1
#7	RAB5A	RAB5A	8.32	23658	neXtProt	P20339-1	78	23644	7	6	3	3	0.82	Ras-related protein Rab-5A isoform Iso 1
#4	ACTBL	ACTBL2	5.39	42003	neXtProt	Q562R1-1	363	41976	21	16	4	4	0.82	Beta-actin-like protein 2 isoform Iso 1
#11	ACTA2	ACTA2	5.24	42008	neXtProt	P62736-1	265	41982	17	12	8	7	0.82	Actin, aortic smooth muscle isoform Iso 1
#10	MIP18	FAM96B	5.07	17663	neXtProt	Q9Y3D0-1	92	17652	4	4	3	3	0.81	Mitotic spindle-associated MMXD complex subunit MIP18 isoform Iso 1
#16	SUMO3	SUMO3	5.32	11637	neXtProt	P55854-1	75	11630	4	4	2	2	0.8	Small ubiquitin-related modifier 3 isoform Iso 1
#22	SPS1	SEPHS1	5.65	42911	neXtProt	P49903-1	359	42883	15	14	7	7	0.8	Selenide, water dikinase 1 isoform Iso 1
#13	PRS4	PSMC1	5.87	49185	neXtProt	P62191-1	240	49154	16	11	11	8	0.8	26S protease regulatory subunit 4 isoform Iso 1
#46	NDUA6	NDUFA6	10.15	17870	neXtProt	P56556-1	116	17859	9	5	3	2	0.8	NADH dehydrogenase [ubiquinone] 1 alpha subcomplex subunit 6 isoform Iso 1
#29	ACTZ	ACTR1A	6.19	42613	neXtProt	P61163-1	175	42587	14	10	8	7	0.8	Alpha-centractin isoform Iso 1
#1	VDAC1	VDAC1	8.62	30772	neXtProt	P21796-1	244	30754	13	9	6	5	0.79	Voltage-dependent anion-selective channel protein 1 isoform Iso 1
#46	TM263	TMEM263	9.3	11748	neXtProt	Q8WUH6-1	30	11741	4	3	2	2	0.79	Transmembrane protein 263 isoform Iso 1
#1	RS27A	RPS27A	9.68	17964	neXtProt	P62979-1	83	17953	5	4	3	3	0.79	Ubiquitin-40S ribosomal protein S27a isoform Iso 1
#28	PPIL3	PPIL3	6.29	18154	neXtProt	Q9H2H8-1	112	18143	8	6	3	3	0.79	Peptidyl-prolyl cis-trans isomerase-like 3 isoform Iso 1
#1	GLYM	SHMT2	8.76	55992	neXtProt	P34897-1	219	55958	14	11	10	8	0.79	Serine hydroxymethyltransferase, mitochondrial isoform Iso 1
#34	AK1C2	AKR1C2	7.13	36735	neXtProt	P52895-1	198	36712	12	10	6	6	0.79	Aldo-keto reductase family 1 member C2 isoform Iso 1
#15	PSF3	GINS3	5.19	24534	neXtProt	Q9BRX5-1	122	24519	8	5	6	4	0.78	DNA replication complex GINS protein PSF3 isoform Iso 1
#9	LSM3	LSM3	4.58	11845	neXtProt	P62310-1	110	11838	5	5	2	2	0.78	U6 snRNA-associated Sm-like protein LSm3 isoform Iso 1
#5	HMGA2	HMGA2	10.63	11832	neXtProt	P52926-1	41	11825	2	2	2	2	0.78	High mobility group protein HMGI-C isoform Iso 1
#13	THIOM	TXN2	8.46	18383	neXtProt	Q99757-1	124	18372	7	4	4	2	0.77	Thioredoxin, mitochondrial isoform Iso 1
#18	RM44	MRPL44	8.65	37535	neXtProt	Q9H9J2-1	165	37512	10	7	8	6	0.77	39S ribosomal protein L44, mitochondrial isoform Iso 1
#11	RABE2	RABEP2	4.76	63543	neXtProt	Q9H5N1-1	398	63504	16	14	12	10	0.77	Rab GTPase-binding effector protein 2 isoform Iso 1
#46	RM53	MRPL53	9.05	12107	neXtProt	Q96EL3-1	66	12099	5	3	4	2	0.76	39S ribosomal protein L53, mitochondrial isoform Iso 1
#38	H2AV	H2AFV	10.47	12146	neXtProt	Q71UI9-2	110	12139	10	9	3	2	0.76	Histone H2A.V isoform Iso 2
#13	FNTA	FNTA	4.96	44409	neXtProt	P49354-1	233	44381	15	13	8	7	0.76	Protein farnesyltransferase/geranylgeranyltransferase type-1 subunit alpha isoform Iso 1
#33	CX6A1	COX6A1	9.3	12155	neXtProt	P12074-1	18	12147	3	2	1	1	0.76	Cytochrome c oxidase subunit 6A1, mitochondrial isoform Iso 1
#38	HNRPM	HNRNPM	8.84	77516	neXtProt	P52272-1	358	77464	21	17	15	12	0.75	Heterogeneous nuclear ribonucleoprotein M isoform Iso 1
#9	CD99	CD99	4.58	18847	neXtProt	P14209-1	75	18836	3	3	2	2	0.75	CD99 antigen isoform I
#45	GSTA2	GSTA2	8.51	25664	neXtProt	P09210-1	83	25648	14	6	6	4	0.74	Glutathione S-transferase A2 isoform Iso 1
#48	AT5EL	ATP5EP2	10.15	5806	neXtProt	Q5VTU8-1	27	5803	1	1	1	1	0.74	ATP synthase subunit epsilon-like protein, mitochondrial isoform Iso 1
#10	TACO1	TACO1	8.37	32477	neXtProt	Q9BSH4-1	189	32457	8	8	5	5	0.73	Translational activator of cytochrome c oxidase 1 isoform Iso 1
#18	RPB7	POLR2G	5.33	19294	neXtProt	P62487-1	86	19282	5	4	3	3	0.73	DNA-directed RNA polymerase II subunit RPB7 isoform Iso 1
#10	RL35A	RPL35A	11.07	12537	neXtProt	P18077-1	27	12530	7	5	3	2	0.73	60S ribosomal protein L35a isoform Iso 1
#19	JAM1	F11R	8.09	32583	neXtProt	Q9Y624-1	252	32562	10	10	5	5	0.73	Junctional adhesion molecule A isoform Iso 1
#12	SLD5	GINS4	4.94	26047	neXtProt	Q9BRT9-1	209	26030	7	7	4	4	0.72	DNA replication complex GINS protein SLD5 isoform Iso 1
#9	RANB3	RANBP3	4.7	60210	neXtProt	Q9H6Z4-1	579	60173	20	15	11	9	0.72	Ran-binding protein 3 isoform Iso 1
#10	NC2B	DR1	4.69	19443	neXtProt	Q01658-1	185	19432	6	4	4	3	0.72	Protein Dr1 isoform Iso 1
#1	IF4A2	EIF4A2	5.33	46402	neXtProt	Q14240-1	218	46373	11	10	8	7	0.72	Eukaryotic initiation factor 4A-II isoform Iso 1
#21	CAZA1	CAPZA1	5.45	32923	neXtProt	P52907-1	202	32902	13	9	6	5	0.72	F-actin-capping protein subunit alpha-1 isoform Iso 1
#21	ATPF2	ATPAF2	6.62	32772	neXtProt	Q8N5M1-1	380	32752	11	9	5	5	0.72	ATP synthase mitochondrial F1 complex assembly factor 2 isoform Iso 1
#9	ADX	FDX1	5.51	19392	neXtProt	P10109-1	206	19381	8	7	3	3	0.72	Adrenodoxin, mitochondrial isoform Iso 1
#23	RGN	RGN	5.89	33252	neXtProt	Q15493-1	129	33231	8	7	5	5	0.71	Regucalcin isoform Iso 1
#18	OTUL	OTULIN	5.35	40263	neXtProt	Q96BN8-1	89	40237	14	7	10	6	0.71	Ubiquitin thioesterase otulin isoform Iso 1
#9	NAA10	NAA10	5.41	26458	neXtProt	P41227-1	43	26442	4	4	4	4	0.71	N-alpha-acetyltransferase 10 isoform Iso 1
#10	FBX2	FBXO2	4.29	33328	neXtProt	Q9UK22-1	371	33307	11	10	6	5	0.71	F-box only protein 2 isoform Iso 1
#35	ENOB	ENO3	7.58	46986	neXtProt	P13929-1	1194	46957	60	54	7	5	0.71	Beta-enolase isoform Iso 1
#1	COX41	COX4I1	9.52	19576	neXtProt	P13073-1	33	19564	3	3	3	3	0.71	Cytochrome c oxidase subunit 4 isoform 1, mitochondrial isoform Iso 1
#10	CETN3	CETN3	4.62	19550	neXtProt	O15182-1	228	19538	7	6	3	3	0.71	Centrin-3 isoform Iso 1
#9	UB2R1	CDC34	4.41	26737	neXtProt	P49427-1	262	26720	13	8	6	3	0.7	Ubiquitin-conjugating enzyme E2 R1 isoform Iso 1
#9	MT1M	MT1M	8.05	6110	neXtProt	Q8N339-1	124	6105	2	2	1	1	0.7	Metallothionein-1M isoform Iso 1
#22	MT1F	MT1F	8.23	6086	neXtProt	P04733-1	26	6081	2	2	1	1	0.7	Metallothionein-1F isoform Iso 1
#10	F169A	FAM169A	4.52	74955	neXtProt	Q9Y6X4-1	443	74908	20	19	11	11	0.7	Soluble lamin-associated protein of 75 kDa isoform Iso 1
#18	RPB1B	POLR2J2	6.28	13088	neXtProt	Q9GZM3-1	128	13080	5	4	3	2	0.69	DNA-directed RNA polymerase II subunit RPB11-b1 isoform Iso 1
#25	MGDP1	MDP1	5.95	20109	neXtProt	Q86V88-1	115	20096	8	6	3	3	0.69	Magnesium-dependent phosphatase 1 isoform Iso 1
#10	KAD6	AK6	4.48	20061	neXtProt	Q9Y3D8-1	316	20049	11	9	4	3	0.69	Adenylate kinase isoenzyme 6 isoform Iso 1
#16	DYLT3	DYNLT3	5.37	13062	neXtProt	P51808-1	57	13053	3	3	2	2	0.69	Dynein light chain Tctex-type 3 isoform Iso 1
#16	DHYS	DHPS	5.22	40971	neXtProt	P49366-1	131	40945	9	8	6	6	0.69	Deoxyhypusine synthase isoform Long
#8	CLCA	CLTA	4.43	27076	neXtProt	P09496-1	205	27060	13	12	5	4	0.69	Clathrin light chain A isoform Brain
#1	AL4A1	ALDH4A1	8.25	61719	neXtProt	P30038-1	220	61681	16	12	12	9	0.69	Delta-1-pyrroline-5-carboxylate dehydrogenase, mitochondrial isoform Iso 1
#7	ZN428	ZNF428	4.14	20481	neXtProt	Q96B54-1	73	20468	3	3	3	3	0.68	Zinc finger protein 428 isoform Iso 1
#10	RS29	RPS29	10.16	6676	neXtProt	P62273-1	32	6672	1	1	1	1	0.68	40S ribosomal protein S29 isoform Iso 1
#1	RLA0	RPLP0	5.7	34273	neXtProt	P05388-1	169	34252	9	9	4	4	0.68	60S acidic ribosomal protein P0 isoform Iso 1
#5	MYOV2	MYEOV2	3.6	6211	neXtProt	Q8WXC6-2	22	6207	1	1	1	1	0.68	Myeloma-overexpressed gene 2 protein isoform Iso 1
#9	F10A1	ST13	5.18	41332	neXtProt	P50502-1	309	41305	14	12	7	6	0.68	Hsc70-interacting protein isoform Iso 1
#23	CASP7	CASP7	5.72	34276	neXtProt	P55210-1	67	34255	10	7	6	5	0.68	Caspase-7 isoform Alpha
#25	AS3MT	AS3MT	5.83	41747	neXtProt	Q9HBK9-1	235	41721	9	9	6	6	0.68	Arsenite methyltransferase isoform Iso 1
#1	ACTN4	ACTN4	5.27	104854	neXtProt	O43707-1	253	104788	22	18	15	14	0.68	Alpha-actinin-4 isoform Iso 1
#9	UBE2H	UBE2H	4.55	20655	neXtProt	P62256-1	73	20642	5	4	4	3	0.67	Ubiquitin-conjugating enzyme E2 H isoform Iso 1
#34	PRPS1	PRPS1	6.51	34834	neXtProt	P60891-1	226	34812	11	7	6	5	0.67	Ribose-phosphate pyrophosphokinase 1 isoform Iso 1
#24	GGPPS	GGPS1	5.78	34870	neXtProt	O95749-1	184	34849	12	10	6	5	0.67	Geranylgeranyl pyrophosphate synthase isoform Iso 1
#1	DX39A	DDX39A	5.46	49129	neXtProt	O00148-1	150	49098	10	8	7	7	0.67	ATP-dependent RNA helicase DDX39A isoform Iso 1
#27	VPS25	VPS25	5.97	20747	neXtProt	Q9BRG1-1	99	20735	6	6	3	3	0.66	Vacuolar protein-sorting-associated protein 25 isoform Iso 1
#44	USMG5	USMG5	9.78	6457	neXtProt	Q96IX5-1	14	6453	2	1	1	1	0.66	Up-regulated during skeletal muscle growth protein 5 isoform Iso 1
#10	SMD2	SNRPD2	9.92	13526	neXtProt	P62316-1	102	13518	6	5	3	2	0.66	Small nuclear ribonucleoprotein Sm D2 isoform Iso 1
#36	RT28	MRPS28	9.22	20842	neXtProt	Q9Y2Q9-1	73	20830	3	3	3	3	0.66	28S ribosomal protein S28, mitochondrial isoform Iso 1
#46	RPAB4	POLR2K	9.27	7004	neXtProt	P53803-1	26	6999	1	1	1	1	0.66	DNA-directed RNA polymerases I, II, and III subunit RPABC4 isoform Iso 1
#22	DCTN6	DCTN6	5.94	20747	neXtProt	O00399-1	213	20734	10	7	4	3	0.66	Dynactin subunit 6 isoform Iso 1
#27	ACTY	ACTR1B	5.98	42293	neXtProt	P42025-1	289	42267	17	9	10	6	0.66	Beta-centractin isoform Iso 1
#17	TBB1	TUBB1	5.05	50326	neXtProt	Q9H4B7-1	433	50295	21	16	6	6	0.65	Tubulin beta-1 chain isoform Iso 1
#1	PUR9	ATIC	6.27	64616	neXtProt	P31939-1	220	64575	15	12	11	9	0.65	Bifunctional purine biosynthesis protein PURH isoform Iso 1
#24	MAT1	MNAT1	5.79	35822	neXtProt	P51948-1	132	35800	6	6	5	5	0.65	CDK-activating kinase assembly factor MAT1 isoform Iso 1
#1	H2B3B	HIST3H2BB	10.31	13908	neXtProt	Q8N257-1	77	13900	5	2	3	2	0.65	Histone H2B type 3-B isoform Iso 1
#36	GDIB	GDI2	6.1	50663	neXtProt	P50395-1	186	50631	13	8	11	7	0.65	Rab GDP dissociation inhibitor beta isoform Iso 1
#11	EF1D	EEF1D	4.81	28558	neXtProt	P29692-3	224	28540	6	6	4	4	0.65	Elongation factor 1-delta isoform Iso 3
#10	BL1S3	BLOC1S3	5.08	21256	neXtProt	Q6QNY0-1	80	21243	3	3	3	3	0.65	Biogenesis of lysosome-related organelles complex 1 subunit 3 isoform Iso 1
#19	NUBP2	NUBP2	5.55	28825	neXtProt	Q9Y5Y2-1	172	28807	8	8	4	4	0.64	Cytosolic Fe-S cluster assembly factor NUBP2 isoform Iso 1
#10	H2A2B	HIST2H2AB	10.88	13995	neXtProt	Q8IUE6-1	165	13987	6	6	2	2	0.64	Histone H2A type 2-B isoform Iso 1
#20	SNP29	SNAP29	5.56	28970	neXtProt	O95721-1	117	28953	4	4	4	4	0.63	Synaptosomal-associated protein 29 isoform Iso 1
#46	RT06	MRPS6	9.3	14226	neXtProt	P82932-1	63	14218	9	6	4	2	0.63	28S ribosomal protein S6, mitochondrial isoform Iso 1
#8	RS30	FAU	12.15	6647	neXtProt	P62861-1	33	6644	1	1	1	1	0.63	40S ribosomal protein S30 isoform Iso 1
#27	OSGEP	OSGEP	5.93	36426	neXtProt	Q9NPF4-1	113	36403	7	6	6	5	0.63	Probable tRNA N6-adenosine threonylcarbamoyltransferase isoform Iso 1
#1	MDHC	MDH1	6.91	36426	neXtProt	P40925-1	118	36403	7	6	5	4	0.63	Malate dehydrogenase, cytoplasmic isoform Iso 1
#32	H2A1A	HIST1H2AA	10.86	14234	neXtProt	Q96QV6-1	162	14225	13	11	3	2	0.63	Histone H2A type 1-A isoform Iso 1
#1	H2A1	HIST1H2AG	10.9	14091	neXtProt	P0C0S8-1	94	14083	8	7	3	2	0.63	Histone H2A type 1 isoform Iso 1
#9	DFFA	DFFA	4.68	36522	neXtProt	O00273-1	134	36500	6	6	4	4	0.63	DNA fragmentation factor subunit alpha isoform DFF45
#18	CHM1A	CHMP1A	7.77	21702	neXtProt	Q9HD42-1	30	21689	4	3	3	3	0.63	Charged multivesicular body protein 1a isoform Iso 1
#10	CD59	CD59	6.02	14177	neXtProt	P13987-1	40	14168	3	2	2	2	0.63	CD59 glycoprotein isoform Iso 1
#13	ATG4B	ATG4B	4.91	44294	neXtProt	Q9Y4P1-1	128	44266	9	7	6	6	0.63	Cysteine protease ATG4B isoform Iso 1
#27	UCRI	UQCRFS1	8.55	29667	neXtProt	P47985-1	60	29649	5	4	5	4	0.62	Cytochrome b-c1 complex subunit Rieske, mitochondrial isoform Iso 1
#46	RS4Y1	RPS4Y1	10.25	29455	neXtProt	P22090-1	111	29437	5	5	4	4	0.62	40S ribosomal protein S4, Y isoform 1 isoform Iso 1
#34	NDUB9	NDUFB9	8.57	21830	neXtProt	Q9Y6M9-1	42	21817	3	3	3	3	0.62	NADH dehydrogenase [ubiquinone] 1 beta subcomplex subunit 9 isoform Iso 1
#24	CSN7B	COPS7B	5.83	29622	neXtProt	Q9H9Q2-1	192	29603	11	9	5	4	0.62	COP9 signalosome complex subunit 7b isoform Iso 1
#16	BID	BID	5.25	21994	neXtProt	P55957-1	172	21981	5	5	3	3	0.62	BH3-interacting domain death agonist isoform Iso 1
#10	ZRAB2	ZRANB2	10.03	37404	neXtProt	O95218-1	54	37382	6	5	4	4	0.61	Zinc finger Ran-binding domain-containing protein 2 isoform Iso 1
#46	SF3B6	SF3B6	9.41	14584	neXtProt	Q9Y3B4-1	41	14576	9	3	4	2	0.61	Splicing factor 3B subunit 6 isoform Iso 1
#13	RPB9	POLR2I	5	14523	neXtProt	P36954-1	62	14514	2	2	2	2	0.61	DNA-directed RNA polymerase II subunit RPB9 isoform Iso 1
#9	RAB1B	RAB1B	5.55	22171	neXtProt	Q9H0U4-1	274	22157	14	9	6	3	0.61	Ras-related protein Rab-1B isoform Iso 1
#36	COX17	COX17	6.8	6915	neXtProt	Q14061-1	15	6910	1	1	1	1	0.61	Cytochrome c oxidase copper chaperone isoform Iso 1
#28	CIA30	NDUFAF1	7.11	37763	neXtProt	Q9Y375-1	43	37740	6	5	5	5	0.61	Complex I intermediate-associated protein 30, mitochondrial isoform Iso 1
#16	CBX5	CBX5	5.71	22224	neXtProt	P45973-1	219	22211	8	6	5	3	0.61	Chromobox protein homolog 5 isoform Iso 1
#35	RL40	UBA52	9.87	14728	neXtProt	P62987-1	47	14719	5	2	4	2	0.6	Ubiquitin-60S ribosomal protein L40 isoform Iso 1
#15	NUCB1	NUCB1	5.15	53879	neXtProt	Q02818-1	118	53846	10	8	7	6	0.6	Nucleobindin-1 isoform Iso 1
#46	NDUB1	NDUFB1	9.03	6961	neXtProt	O75438-1	70	6957	4	2	2	1	0.6	NADH dehydrogenase [ubiquinone] 1 beta subcomplex subunit 1 isoform Iso 1
#27	CJ011	C10orf11	6.23	22567	neXtProt	Q9H2I8-1	102	22554	6	4	5	3	0.6	Leucine-rich repeat-containing protein C10orf11 isoform Iso 1
#13	CHP1	CHP1	4.98	22456	neXtProt	Q99653-1	116	22442	5	3	3	2	0.6	Calcineurin B homologous protein 1 isoform Iso 1
#29	TSAS2	TSPEAR-AS2	9.38	7097	neXtProt	P59090-1	14	7093	1	1	1	1	0.59	Putative uncharacterized protein TSPEAR-AS2 isoform Iso 1
#10	RS5	RPS5	9.73	22876	neXtProt	P46782-1	50	22862	4	4	3	3	0.59	40S ribosomal protein S5 isoform Iso 1
#1	RS15A	RPS15A	10.14	14839	neXtProt	P62244-1	31	14830	2	2	2	2	0.59	40S ribosomal protein S15a isoform Iso 1
#7	RAB35	RAB35	8.53	23025	neXtProt	Q15286-1	284	23011	9	9	3	3	0.59	Ras-related protein Rab-35 isoform Iso 1
#22	PSB3	PSMB3	6.13	22948	neXtProt	P49720-1	111	22933	8	3	7	3	0.59	Proteasome subunit beta type-3 isoform Iso 1
#42	NDUAB	NDUFA11	8.95	14852	neXtProt	Q86Y39-1	34	14843	5	3	4	2	0.59	NADH dehydrogenase [ubiquinone] 1 alpha subcomplex subunit 11 isoform Iso 1
#8	TOM1	TOM1	4.59	53818	neXtProt	O60783-1	72	15129	2	2	2	2	0.58	28S ribosomal protein S14, mitochondrial isoform Iso 1
#24	PROF2	PFN2	5.79	15088	neXtProt	P35080-2	117	15078	3	3	2	2	0.58	Profilin-2 isoform IIb
#1	P5CS	ALDH18A1	6.66	87302	neXtProt	P54886-1	350	87248	17	14	12	11	0.58	Delta-1-pyrroline-5-carboxylate synthase isoform Long
#8	NACP1	NACAP1	4.53	23306	neXtProt	Q9BZK3-1	336	23292	16	11	2	2	0.58	Putative nascent polypeptide-associated complex subunit alpha-like protein isoform Iso 1
#14	LSM1	LSM1	5.11	15179	neXtProt	O15116-1	139	15170	5	2	2	1	0.58	U6 snRNA-associated Sm-like protein LSm1 isoform Iso 1
#3	H2AX	H2AFX	10.74	15145	neXtProt	P16104-1	86	15135	10	5	3	2	0.58	Histone H2AX isoform Iso 1
#10	GATC	GATC	4.94	15086	neXtProt	O43716-1	114	15077	7	5	4	2	0.58	Glutamyl-tRNA(Gln) amidotransferase subunit C, mitochondrial isoform Iso 1
#27	ERLEC	ERLEC1	5.88	54858	neXtProt	Q96DZ1-1	168	54823	13	8	10	7	0.58	Endoplasmic reticulum lectin 1 isoform Iso 1
#26	EI2BB	EIF2B2	5.77	38989	neXtProt	P49770-1	95	38965	12	8	5	5	0.58	Translation initiation factor eIF-2B subunit beta isoform Iso 1
#9	EF1D	EEF1D	4.9	31121	neXtProt	P29692-1	162	31103	9	7	4	3	0.58	Elongation factor 1-delta isoform Iso 1
#18	CSN8	COPS8	5.25	23225	neXtProt	Q99627-1	100	23211	5	4	3	2	0.58	COP9 signalosome complex subunit 8 isoform Iso 1
#46	COX7C	COX7C	10.29	7245	neXtProt	P15954-1	18	7241	2	1	1	1	0.58	Cytochrome c oxidase subunit 7C, mitochondrial isoform Iso 1
#1	ACDSB	ACADSB	6.53	47485	neXtProt	P45954-1	110	47455	11	8	7	6	0.58	Short/branched chain specific acyl-CoA dehydrogenase, mitochondrial isoform Iso 1
#23	WDR12	WDR12	5.57	47707	neXtProt	Q9GZL7-1	115	47678	11	8	6	5	0.57	Ribosome biogenesis protein WDR12 isoform Iso 1
#9	ROA3	HNRNPA3	9.1	39594	neXtProt	P51991-1	162	39571	7	6	5	5	0.57	Heterogeneous nuclear ribonucleoprotein A3 isoform Iso 1
#43	RAB8A	RAB8A	9.15	23668	neXtProt	P61006-1	156	23653	6	6	3	3	0.57	Ras-related protein Rab-8A isoform Iso 1
#4	RAB5B	RAB5B	8.29	23707	neXtProt	P61020-1	81	23692	4	4	3	3	0.57	Ras-related protein Rab-5B isoform Iso 1
#44	QCR9	UQCR10	9.45	7308	neXtProt	Q9UDW1-1	27	7304	1	1	1	1	0.57	Cytochrome b-c1 complex subunit 9 isoform Iso 1
#28	PIPNB	PITPNB	6.41	31540	neXtProt	P48739-1	45	31520	5	4	4	4	0.57	Phosphatidylinositol transfer protein beta isoform isoform Iso 1
#13	MD2L1	MAD2L1	5	23509	neXtProt	Q13257-1	60	23495	5	3	4	3	0.57	Mitotic spindle assembly checkpoint protein MAD2A isoform Iso 1
#17	DPH5	DPH5	5.19	31651	neXtProt	Q9H2P9-1	186	31631	7	5	6	4	0.57	Diphthine methyl ester synthase isoform Iso 1
#7	CISD2	CISD2	9.66	15278	neXtProt	Q8N5K1-1	23	15268	2	2	2	2	0.57	CDGSH iron-sulfur domain-containing protein 2 isoform Iso 1
#1	ADHX	ADH5	7.45	39724	neXtProt	P11766-1	128	39698	12	7	9	5	0.57	Alcohol dehydrogenase class-3 isoform Iso 1
#10	RS17	RPS17	9.85	15550	neXtProt	P08708-1	39	15540	2	2	2	2	0.56	40S ribosomal protein S17 isoform Iso 1
#10	RAB14	RAB14	5.85	23896	neXtProt	P61106-1	174	23882	7	7	3	3	0.56	Ras-related protein Rab-14 isoform Iso 1
#8	MED21	MED21	4.29	15564	neXtProt	Q13503-1	83	15555	2	2	2	2	0.56	Mediator of RNA polymerase II transcription subunit 21 isoform Iso 1
#10	LG3BP	LGALS3BP	5.12	65331	neXtProt	Q08380-1	217	65289	13	12	7	7	0.56	Galectin-3-binding protein isoform Iso 1
#8	GSKIP	GSKIP	4.36	15648	neXtProt	Q9P0R6-1	150	15638	5	5	2	2	0.56	GSK3-beta interaction protein isoform Iso 1
#37	DDX3Y	DDX3Y	7.24	73153	neXtProt	O15523-1	392	73108	19	16	11	9	0.56	ATP-dependent RNA helicase DDX3Y isoform Iso 1
#9	SAP	PSAP	5.06	58113	neXtProt	P07602-1	425	58074	25	18	9	7	0.55	Prosaposin isoform Sap-mu-0
#9	RL32	RPL32	11.32	15860	neXtProt	P62910-1	71	15850	6	3	4	2	0.55	60S ribosomal protein L32 isoform Iso 1
#9	RL28	RPL28	12.02	15747	neXtProt	P46779-1	40	15738	3	2	3	2	0.55	60S ribosomal protein L28 isoform Iso 1
#1	RL27	RPL27	10.56	15797	neXtProt	P61353-1	40	15788	3	2	2	2	0.55	60S ribosomal protein L27 isoform Iso 1
#1	RL13	RPL13	11.65	24261	neXtProt	P26373-1	164	24247	6	5	4	3	0.55	60S ribosomal protein L13 isoform Iso 1
#24	PHYD1	PHYHD1	5.88	32410	neXtProt	Q5SRE7-1	206	32390	7	7	4	4	0.55	Phytanoyl-CoA dioxygenase domain-containing protein 1 isoform Iso 1
#7	MIA40	CHCHD4	4.23	15996	neXtProt	Q8N4Q1-1	43	15986	2	2	2	2	0.55	Mitochondrial intermembrane space import and assembly protein 40 isoform Iso 1
#27	COX8A	COX8A	10.26	7579	neXtProt	P10176-1	87	7574	5	5	1	1	0.55	Cytochrome c oxidase subunit 8A, mitochondrial isoform Iso 1
#25	COQ7	COQ7	8.77	24277	neXtProt	Q99807-1	107	24262	5	3	4	3	0.55	5-demethoxyubiquinone hydroxylase, mitochondrial isoform Iso 1
#9	VDAC2	VDAC2	7.51	33372	neXtProt	P45880-1	112	33351	7	7	4	4	0.54	Voltage-dependent anion-selective channel protein 2 isoform Iso 1
#11	TPM2	TPM2	4.66	32851	neXtProt	P07951-1	320	32831	16	14	5	4	0.54	Tropomyosin beta chain isoform Iso 1
#15	TMED3	TMED3	5.4	24776	neXtProt	Q9Y3Q3-1	101	24761	5	4	3	2	0.54	Transmembrane emp24 domain-containing protein 3 isoform Iso 1
#25	TBA8	TUBA8	4.94	50093	neXtProt	Q9NY65-1	316	50062	10	8	7	6	0.54	Tubulin alpha-8 chain isoform Iso 1
#36	RPAB5	POLR2L	7.65	7645	neXtProt	P62875-1	24	7640	4	1	2	1	0.54	DNA-directed RNA polymerases I, II, and III subunit RPABC5 isoform Iso 1
#9	PP1R7	PPP1R7	4.84	41564	neXtProt	Q15435-1	101	41539	8	5	7	4	0.54	Protein phosphatase 1 regulatory subunit 7 isoform Iso 1
#36	PIMT	PCMT1	6.7	24636	neXtProt	P22061-1	97	24621	4	4	3	3	0.54	Protein-L-isoaspartate(D-aspartate) O-methyltransferase isoform Iso 1
#22	NHEJ1	NHEJ1	5.65	33337	neXtProt	Q9H9Q4-1	154	33316	6	6	3	3	0.54	Non-homologous end-joining factor 1 isoform Iso 1
#14	EF1A1	EEF1A1	9.1	50140	neXtProt	P68104-1	159	50109	11	8	6	5	0.54	Elongation factor 1-alpha 1 isoform Iso 1
#21	SPB9	SERPINB9	5.61	42404	neXtProt	P50453-1	204	42376	8	7	5	5	0.53	Serpin B9 isoform Iso 1
#35	SERB	PSPH	5.51	25007	neXtProt	P78330-1	74	24992	3	3	3	3	0.53	Phosphoserine phosphatase isoform Iso 1
#11	S30BP	SAP30BP	4.74	33870	neXtProt	Q9UHR5-1	159	33850	8	5	6	4	0.53	SAP30-binding protein isoform Iso 1
#9	RS14	RPS14	10.07	16272	neXtProt	P62263-1	87	16263	2	2	2	2	0.53	40S ribosomal protein S14 isoform Iso 1
#22	PPME1	PPME1	5.67	42315	neXtProt	Q9Y570-1	87	42288	6	6	5	5	0.53	Protein phosphatase methylesterase 1 isoform Iso 1
#19	PPIE	PPIE	5.41	33430	neXtProt	Q9UNP9-1	326	33410	9	8	4	4	0.53	Peptidyl-prolyl cis-trans isomerase E isoform A
#9	HNRPK	HNRNPK	5.39	50976	neXtProt	P61978-1	256	50944	14	9	8	6	0.53	Heterogeneous nuclear ribonucleoprotein K isoform Iso 1
#9	HMGB1	HMGB1	5.6	24893	neXtProt	P09429-1	95	24878	5	3	3	3	0.53	High mobility group protein B1 isoform Iso 1
#12	HGH1	HGH1	4.73	42129	neXtProt	Q9BTY7-1	173	42103	7	6	6	5	0.53	Protein HGH1 homolog isoform Iso 1
#1	G6PD	G6PD	6.39	59256	neXtProt	P11413-1	126	59219	12	7	12	7	0.53	Glucose-6-phosphate 1-dehydrogenase isoform Short
#13	FBRL	FBL	10.18	33784	neXtProt	P22087-1	80	33763	7	4	5	4	0.53	rRNA 2'-O-methyltransferase fibrillarin isoform Iso 1
#10	EIF1AY	EIF1AY	5.07	16442	neXtProt	O14602-1	54	16432	4	3	3	2	0.53	Eukaryotic translation initiation factor 1A, Y-chromosomal isoform Iso 1
#47	CQ089	C17orf89	9.56	7756	neXtProt	A1L188-1	148	7751	2	2	1	1	0.53	Uncharacterized protein C17orf89 isoform Iso 1
#9	CLTB	CLTB	4.57	25190	neXtProt	P09497-1	75	25175	4	4	3	3	0.53	Clathrin light chain B isoform Brain
#8	CHM4A	CHMP4A	4.65	25098	neXtProt	Q9BY43-1	61	25083	5	4	4	3	0.53	Charged multivesicular body protein 4a isoform Iso 1
#22	ATGA1	ATG101	5.81	25002	neXtProt	Q9BSB4-1	119	24987	6	5	4	3	0.53	Autophagy-related protein 101 isoform Iso 1
#7	SRSF2	SRSF2	11.86	25476	neXtProt	Q01130-1	87	25461	4	4	3	3	0.52	Serine/arginine-rich splicing factor 2 isoform Iso 1
#13	RBSK	RBKS	4.94	34143	neXtProt	Q9H477-1	159	34121	9	8	4	4	0.52	Ribokinase isoform Iso 1
#28	PPCS	PPCS	6.26	34005	neXtProt	Q9HAB8-1	88	33984	5	5	4	4	0.52	Phosphopantothenate--cysteine ligase isoform Iso 1
#16	POTEE	POTEE	5.83	121363	neXtProt	Q6S8J3-1	3069	121286	137	108	11	9	0.52	POTE ankyrin domain family member E isoform Iso 1
#44	LYSC	LYZ	9.38	16537	neXtProt	P61626-1	121	16526	4	3	2	2	0.52	Lysozyme C isoform Iso 1
#4	IF5A2	EIF5A2	5.38	16793	neXtProt	Q9GZV4-1	25	16782	3	2	3	2	0.52	Eukaryotic translation initiation factor 5A-2 isoform Iso 1
#35	CCD58	CCDC58	7.67	16620	neXtProt	Q4VC31-1	67	16609	5	3	4	2	0.52	Coiled-coil domain-containing protein 58 isoform Iso 1
#21	2ABA	PPP2R2A	5.82	51692	neXtProt	P63151-1	150	51659	12	10	8	6	0.52	Serine/threonine-protein phosphatase 2A 55 kDa regulatory subunit B alpha isoform isoform Iso 1
#9	TMED4	TMED4	8.41	25942	neXtProt	Q7Z7H5-1	39	25926	5	3	3	3	0.51	Transmembrane emp24 domain-containing protein 4 isoform Iso 1
#9	TF2H5	GTF2H5	4.5	8053	neXtProt	Q6ZYL4-1	20	8048	1	1	1	1	0.51	General transcription factor IIH subunit 5 isoform Iso 1
#48	SPR2G	SPRR2G	8.3	8158	neXtProt	Q9BYE4-1	23	8152	1	1	1	1	0.51	Small proline-rich protein 2G isoform Iso 1
#1	QCR1	UQCRC1	5.94	52645	neXtProt	P31930-1	108	52612	10	6	10	6	0.51	Cytochrome b-c1 complex subunit 1, mitochondrial isoform Iso 1
#34	PRPS3	PRPS1L1	5.92	34839	neXtProt	P21108-1	110	34817	8	5	4	4	0.51	Ribose-phosphate pyrophosphokinase 3 isoform Iso 1
#45	NUP53	NUP35	9.15	34773	neXtProt	Q8NFH5-1	205	34751	7	7	4	4	0.51	Nucleoporin NUP53 isoform Iso 1
#9	DHE3	GLUD1	7.66	61398	neXtProt	P00367-1	201	61359	15	10	9	7	0.51	Glutamate dehydrogenase 1, mitochondrial isoform Iso 1
#48	DCXR	DCXR	8.33	25913	neXtProt	Q7Z4W1-1	128	25897	6	6	3	3	0.51	L-xylulose reductase isoform Iso 1
#46	ATP8	MT-ATP8	9.92	7991	neXtProt	P03928-1	14	7986	8	1	3	1	0.51	ATP synthase protein 8 isoform Iso 1
#13	UBE2A	UBE2A	5.06	17315	neXtProt	P49459-1	61	17305	2	2	2	2	0.5	Ubiquitin-conjugating enzyme E2 A isoform Iso 1
#10	RL38	RPL38	10.1	8218	neXtProt	P63173-1	20	8213	1	1	1	1	0.5	60S ribosomal protein L38 isoform Iso 1
#45	RBM3	RBM3	8.86	17170	neXtProt	P98179-1	64	17160	3	3	2	2	0.5	RNA-binding protein 3 isoform Iso 1
#22	PPP6	PPP6C	5.43	35144	neXtProt	O00743-1	100	35121	13	7	6	4	0.5	Serine/threonine-protein phosphatase 6 catalytic subunit isoform Iso 1
#9	MTEF4	MTERF4	4.7	43957	neXtProt	Q7Z6M4-1	91	43930	8	5	6	5	0.5	Transcription termination factor 4, mitochondrial isoform Iso 1
#10	MASU1	MALSU1	5.3	26170	neXtProt	Q96EH3-1	105	26153	6	5	4	3	0.5	Mitochondrial assembly of ribosomal large subunit protein 1 isoform Iso 1
#23	CRYL1	CRYL1	5.81	35419	neXtProt	Q9Y2S2-1	116	35396	6	5	4	4	0.5	Lambda-crystallin homolog isoform Iso 1
#48	CALU	CALU	4.83	17235	neXtProt	O43852-14	25	17224	3	2	3	2	0.5	Calumenin isoform Iso 14
#1	RL23A	RPL23A	10.44	17695	neXtProt	P62750-1	28	17684	3	2	2	2	0.49	60S ribosomal protein L23a isoform Iso 1
#22	ORN	REXO2	6.4	26832	neXtProt	Q9Y3B8-1	86	26816	5	4	4	3	0.49	Oligoribonuclease, mitochondrial isoform Iso 1
#11	MZT1	MZT1	4.76	8479	neXtProt	Q08AG7-1	63	8473	1	1	1	1	0.49	Mitotic-spindle organizing protein 1 isoform Iso 1
#3	GBG4	GNG4	6.55	8389	neXtProt	P50150-1	33	8383	1	1	1	1	0.49	Guanine nucleotide-binding protein G(I)/G(S)/G(O) subunit gamma-4 isoform Iso 1
#22	FUCO2	FUCA2	5.84	54066	neXtProt	Q9BTY2-1	109	54032	8	7	6	6	0.49	Plasma alpha-L-fucosidase isoform Iso 1
#1	ECH1	ECH1	8.16	35816	neXtProt	Q13011-1	110	35793	7	6	5	4	0.49	Delta(3,5)-Delta(2,4)-dienoyl-CoA isomerase, mitochondrial isoform Iso 1
#1	DDX17	DDX17	8.82	72371	neXtProt	Q92841-1	226	72326	13	10	11	8	0.49	Probable ATP-dependent RNA helicase DDX17 isoform Iso 2
#40	COX6C	COX6C	10.38	8781	neXtProt	P09669-1	23	8776	1	1	1	1	0.49	Cytochrome c oxidase subunit 6C isoform Iso 1
#42	68MP	MP68	9.94	8615	neXtProt	P56378-2	19	8609	1	1	1	1	0.49	6.8 kDa mitochondrial proteolipid isoform Iso 2
#46	UBL5	UBL5	8.58	8547	neXtProt	Q9BZL1-1	19	8541	2	1	1	1	0.48	Ubiquitin-like protein 5 isoform Iso 1
#46	TPC6B	TRAPPC6B	8.88	17982	neXtProt	Q86SZ2-1	64	17971	10	3	5	2	0.48	Trafficking protein particle complex subunit 6B isoform Iso 1
#12	SEP15	SEP15	4.96	17790	neXtProt	O60613-1	107	17780	5	5	2	2	0.48	15 kDa selenoprotein isoform Iso 1
#10	SCOC	SCOC	9	18045	neXtProt	Q9UIL1-1	135	18034	2	2	2	2	0.48	Short coiled-coil protein isoform Iso 1
#22	RUXGL	SNRPGP15	8.93	8544	neXtProt	A8MWD9-1	14	8538	1	1	1	1	0.48	Putative small nuclear ribonucleoprotein G-like protein 15 isoform Iso 1
#21	NDUV2	NDUFV2	8.22	27391	neXtProt	P19404-1	62	27374	4	3	3	3	0.48	NADH dehydrogenase [ubiquinone] flavoprotein 2, mitochondrial isoform Iso 1
#15	CA123	C1orf123	4.93	18048	neXtProt	Q9NWV4-1	69	18037	3	2	3	2	0.48	UPF0587 protein C1orf123 isoform Iso 1
#12	SMCE1	SMARCE1	4.85	46649	neXtProt	Q969G3-1	143	46621	6	6	4	4	0.47	SWI/SNF-related matrix-associated actin-dependent regulator of chromatin subfamily E member 1 isoform Iso 1
#26	PSMD7	PSMD7	6.29	37025	neXtProt	P51665-1	90	37002	8	5	7	4	0.47	26S proteasome non-ATPase regulatory subunit 7 isoform Iso 1
#1	ANXA6	ANXA6	5.41	75873	neXtProt	P08133-1	135	75826	13	10	9	8	0.47	Annexin A6 isoform Iso 1
#27	ALG13	ALG13	6.07	18225	neXtProt	Q9NP73-2	29	18213	4	2	2	2	0.47	Putative bifunctional UDP-N-acetylglucosamine transferase and deubiquitinase ALG13 isoform Iso 2
#1	ACTN1	ACTN1	5.25	103058	neXtProt	P12814-1	172	102993	16	11	16	11	0.47	Alpha-actinin-1 isoform Iso 1
#20	U119B	UNC119B	5.45	28137	neXtProt	A6NIH7-1	79	28119	3	3	3	3	0.46	Protein unc-119 homolog B isoform Iso 1
#14	TRIA1	TRIAP1	5.37	8786	neXtProt	O43715-1	35	8780	1	1	1	1	0.46	TP53-regulated inhibitor of apoptosis 1 isoform Iso 1
#1	TALDO	TALDO1	6.36	37540	neXtProt	P37837-1	68	37516	10	5	8	4	0.46	Transaldolase isoform Iso 1
#25	PMM2	PMM2	6.35	28082	neXtProt	O15305-1	33	28064	4	3	3	3	0.46	Phosphomannomutase 2 isoform Iso 1
#45	MIC10	MINOS1	8.69	8808	neXtProt	Q5TGZ0-1	18	8802	2	1	1	1	0.46	MICOS complex subunit MIC10 isoform Iso 1
#25	DHR11	DHRS11	6.17	28308	neXtProt	Q6UWP2-1	135	28290	5	4	4	3	0.46	Dehydrogenase/reductase SDR family member 11 isoform Iso 1
#1	TCPZ	CCT6A	6.24	58024	neXtProt	P40227-1	54	57988	11	7	9	6	0.45	T-complex protein 1 subunit zeta isoform Iso 1
#48	RS21	RPS21	8.68	9111	neXtProt	P63220-1	34	9106	2	2	1	1	0.45	40S ribosomal protein S21 isoform Iso 1
#10	RCN1	RCN1	4.86	38890	neXtProt	Q15293-1	63	38866	6	4	6	4	0.45	Reticulocalbin-1 isoform Iso 1
#32	PT100	PET100	6.31	9114	neXtProt	P0DJ07-1	17	9108	1	1	1	1	0.45	Protein PET100 homolog, mitochondrial isoform Iso 1
#25	NEDD8	NEDD8	7.99	9072	neXtProt	Q15843-1	24	9066	1	1	1	1	0.45	NEDD8 isoform Iso 1
#48	MUCL1	MUCL1	4.41	9039	neXtProt	Q96DR8-1	33	9034	2	2	1	1	0.45	Mucin-like protein 1 isoform Iso 1
#10	MAF1	MAF1	4.47	28771	neXtProt	Q9H063-1	309	28753	7	7	3	3	0.45	Repressor of RNA polymerase III transcription MAF1 homolog isoform Iso 1
#9	GCSH	GCSH	4.87	18884	neXtProt	P23434-1	157	18873	6	6	2	2	0.45	Glycine cleavage system H protein, mitochondrial isoform Iso 1
#10	ENOPH	ENOPH1	4.66	28933	neXtProt	Q9UHY7-1	189	28914	7	5	4	2	0.45	Enolase-phosphatase E1 isoform Iso 1
#16	CCS	CCS	5.32	29041	neXtProt	O14618-1	68	29022	3	3	3	3	0.45	Copper chaperone for superoxide dismutase isoform Iso 1
#38	ANXA2	ANXA2	7.57	38604	neXtProt	P07355-1	112	38580	7	6	5	4	0.45	Annexin A2 isoform Iso 1
#16	TXD12	TXNDC12	5.25	19205	neXtProt	O95881-1	111	19194	7	4	3	2	0.44	Thioredoxin domain-containing protein 12 isoform Iso 1
#21	SAT2	SAT2	5.77	19155	neXtProt	Q96F10-1	29	19143	3	2	2	2	0.44	Diamine acetyltransferase 2 isoform Iso 1
#10	RD23A	RAD23A	4.56	39609	neXtProt	P54725-1	290	39585	17	14	7	4	0.44	UV excision repair protein RAD23 homolog A isoform Iso 1
#27	PTER	PTER	6.07	39017	neXtProt	Q96BW5-1	45	38993	7	4	5	4	0.44	Phosphotriesterase-related protein isoform Iso 1
#24	MTNA	MRI1	5.89	39149	neXtProt	Q9BV20-1	62	39125	8	4	6	3	0.44	Methylthioribose-1-phosphate isomerase isoform Iso 1
#5	DPH3	DPH3	3.94	9240	neXtProt	Q96FX2-1	26	9234	1	1	1	1	0.44	DPH3 homolog isoform Iso 1
#14	CNBP1	CTNNBIP1	5.33	9170	neXtProt	Q9NSA3-1	92	9165	3	3	1	1	0.44	Beta-catenin-interacting protein 1 isoform Iso 1
#21	AT5SL	ATP5SL	6	29267	neXtProt	Q9NW81-1	65	29249	4	4	3	3	0.44	ATP synthase subunit s-like protein isoform Iso 1
#9	ARCH	ZBTB8OS	4.39	19491	neXtProt	Q8IWT0-1	89	19478	3	3	2	2	0.44	Protein archease isoform Iso 1
#1	ALBU	ALB	5.92	69366.7	neXtProt	P02768-1	98	69321	11	9	8	7	0.44	Serum albumin isoform Iso 1
#11	ZPR1	ZPR1	4.66	50925	neXtProt	O75312-1	194	50893	12	8	7	5	0.43	Zinc finger protein ZPR1 isoform Iso 1
#7	YBOX3	YBX3	9.77	40090	neXtProt	P16989-1	99	40066	13	8	5	4	0.43	Y-box-binding protein 3 isoform Iso 1
#13	VA0D1	ATP6V0D1	4.89	40329	neXtProt	P61421-1	63	40303	6	5	4	4	0.43	V-type proton ATPase subunit d 1 isoform Iso 1
#14	UB2G1	UBE2G1	5.17	19509	neXtProt	P62253-1	23	19497	3	2	2	2	0.43	Ubiquitin-conjugating enzyme E2 G1 isoform Iso 1
#13	TIM8B	TIMM8B	5.02	9343	neXtProt	Q9Y5J9-1	27	9338	1	1	1	1	0.43	Mitochondrial import inner membrane translocase subunit Tim8 B isoform Iso 1
#1	TCPG	CCT3	6.1	60533	neXtProt	P49368-1	277	60495	12	8	8	6	0.43	T-complex protein 1 subunit gamma isoform Iso 1
#35	SCO2	SCO2	9.01	29809	neXtProt	O43819-1	34	29791	4	3	3	3	0.43	Protein SCO2 homolog, mitochondrial isoform Iso 1
#9	RL7A	RPL7A	10.61	29995	neXtProt	P62424-1	67	29977	5	4	4	3	0.43	60S ribosomal protein L7a isoform Iso 1
#16	RCCD1	RCCD1	5.18	40079	neXtProt	A6NED2-1	35	40054	4	4	4	4	0.43	RCC1 domain-containing protein 1 isoform Iso 1
#20	PMM1	PMM1	5.53	29747	neXtProt	Q92871-1	135	29728	5	5	3	3	0.43	Phosphomannomutase 1 isoform Iso 1
#1	PABP1	PABPC1	9.52	70670	neXtProt	P11940-1	279	70626	15	12	10	7	0.43	Polyadenylate-binding protein 1 isoform Iso 1
#42	NDUA4	NDUFA4	9.42	9370	neXtProt	O00483-1	15	9364	1	1	1	1	0.43	Cytochrome c oxidase subunit NDUFA4 isoform Iso 1
#38	NDUA3	NDUFA3	8.01	9279	neXtProt	O95167-1	74	9273	2	2	1	1	0.43	NADH dehydrogenase [ubiquinone] 1 alpha subcomplex subunit 3 isoform Iso 1
#3	HSP76	HSPA6	5.81	71028	neXtProt	P17066-1	657	70984	17	17	7	7	0.43	Heat shock 70 kDa protein 6 isoform Iso 1
#11	DDX47	DDX47	9.18	50646	neXtProt	Q9H0S4-1	141	50615	9	7	6	5	0.43	Probable ATP-dependent RNA helicase DDX47 isoform Iso 1
#29	CX7A2	COX7A2	9.75	9395	neXtProt	P14406-1	89	9390	2	2	1	1	0.43	Cytochrome c oxidase subunit 7A2, mitochondrial isoform Iso 1
#38	COXM2	CMC2	7.73	9460	neXtProt	Q9NRP2-1	21	9454	1	1	1	1	0.43	COX assembly mitochondrial protein 2 homolog isoform Iso 1
#1	ARPC4	ARPC4	8.53	19667	neXtProt	P59998-1	36	19654	2	2	2	2	0.43	Actin-related protein 2/3 complex subunit 4 isoform Iso 1
#1	VILI	VIL1	5.99	92695	neXtProt	P09327-1	289	92637	15	12	12	9	0.42	Villin-1 isoform Iso 1
#29	RS10L	RPS10P5	10.13	20120	neXtProt	Q9NQ39-1	101	20108	5	4	2	2	0.42	Putative 40S ribosomal protein S10-like isoform Iso 1
#9	PSMD4	PSMD4	4.68	40737	neXtProt	P55036-1	210	40711	9	7	5	4	0.42	26S proteasome non-ATPase regulatory subunit 4 isoform Rpn10A
#28	PQBP1	PQBP1	5.92	30472	neXtProt	O60828-1	77	30454	5	4	4	3	0.42	Polyglutamine-binding protein 1 isoform Iso 1
#23	NDUS3	NDUFS3	6.98	30241	neXtProt	O75489-1	210	30223	6	5	4	3	0.42	NADH dehydrogenase [ubiquinone] iron-sulfur protein 3, mitochondrial isoform Iso 1
#9	LTOR5	LAMTOR5	4.69	9613	neXtProt	O43504-1	53	9608	3	3	1	1	0.42	Ragulator complex protein LAMTOR5 isoform Iso 1
#24	LCE3E	LCE3E	9.07	9507	neXtProt	Q5T5B0-1	20	9500	4	1	1	1	0.42	Late cornified envelope protein 3E isoform Iso 1
#22	FBLI1	FBLIM1	5.71	40670	neXtProt	Q8WUP2-1	136	40643	5	5	4	4	0.42	Filamin-binding LIM protein 1 isoform Iso 1
#23	ECHB	HADHB	9.45	51294	neXtProt	P55084-1	84	51262	9	6	7	5	0.42	Trifunctional enzyme subunit beta, mitochondrial isoform Iso 1
#16	COQ3	COQ3	7.1	41054	neXtProt	Q9NZJ6-1	134	41028	6	5	4	4	0.42	Ubiquinone biosynthesis O-methyltransferase, mitochondrial isoform Iso 1
#16	COMD6	COMMD6	5.69	9638	neXtProt	Q7Z4G1-1	109	9632	2	2	1	1	0.42	COMM domain-containing protein 6 isoform Iso 1
#22	CBPQ	CPQ	5.79	51888	neXtProt	Q9Y646-1	368	51855	12	11	6	5	0.42	Carboxypeptidase Q isoform Iso 1
#25	CATC	CTSC	6.53	51853	neXtProt	P53634-1	226	51820	10	10	3	3	0.42	Dipeptidyl peptidase 1 isoform Iso 1
#9	AN32E	ANP32E	3.77	30692	neXtProt	Q9BTT0-1	164	30674	6	5	3	3	0.42	Acidic leucine-rich nuclear phosphoprotein 32 family member E isoform Iso 1
#5	TPPC3	TRAPPC3	4.85	20274	neXtProt	O43617-1	35	20261	2	2	2	2	0.41	Trafficking protein particle complex subunit 3 isoform Iso 1
#1	RUXF	SNRPF	4.63	9725	neXtProt	P62306-1	14	9719	1	1	1	1	0.41	Small nuclear ribonucleoprotein F isoform Iso 1
#11	RM18	MRPL18	9.63	20576	neXtProt	Q9H0U6-1	48	20564	3	3	2	2	0.41	39S ribosomal protein L18, mitochondrial isoform Iso 1
#46	QCR8	UQCRQ	10.07	9906	neXtProt	O14949-1	22	9900	2	2	1	1	0.41	Cytochrome b-c1 complex subunit 8 isoform Iso 1
#20	NUDT4	NUDT4	5.99	20306	neXtProt	Q9NZJ9-1	48	20293	4	2	3	2	0.41	Diphosphoinositol polyphosphate phosphohydrolase 2 isoform Iso 1
#39	NIP7	NIP7	8.66	20462	neXtProt	Q9Y221-1	72	20450	2	2	1	1	0.41	60S ribosome subunit biogenesis protein NIP7 homolog isoform Iso 1
#1	NADC	QPRT	5.81	30845	neXtProt	Q15274-1	54	30826	5	3	4	2	0.41	Nicotinate-nucleotide pyrophosphorylase [carboxylating] isoform Iso 1
#36	MTAP	MTAP	6.75	31236	neXtProt	Q13126-1	69	31216	3	3	3	3	0.41	S-methyl-5'-thioadenosine phosphorylase isoform Iso 1
#10	MOC2B	MOCS2	5.35	20944	neXtProt	O96033-1	20	9749	3	1	2	1	0.41	Molybdopterin synthase sulfur carrier subunit isoform Iso 1
#4	BAF	BANF1	5.81	10058	neXtProt	O75531-1	17	10052	1	1	1	1	0.41	Barrier-to-autointegration factor isoform Iso 1
#11	ATX3	ATXN3	4.81	41781	neXtProt	P54252-1	99	41754	7	5	4	4	0.41	Ataxin-3 isoform Iso 1
#1	ARF3	ARF3	6.84	20600	neXtProt	P61204-1	63	20588	2	2	2	2	0.41	ADP-ribosylation factor 3 isoform Iso 1
#46	UQCC3	UQCC3	9.39	10081	neXtProt	Q6UW78-1	19	10074	1	1	1	1	0.4	Ubiquinol-cytochrome-c reductase complex assembly factor 3 isoform Iso 1
#8	TSR2	TSR2	4.25	20894	neXtProt	Q969E8-1	137	20881	4	4	2	2	0.4	Pre-rRNA-processing protein TSR2 homolog isoform Iso 1
#38	SRP09	SRP9	7.76	10111	neXtProt	P49458-1	13	10105	1	1	1	1	0.4	Signal recognition particle 9 kDa protein isoform Iso 1
#9	RAP1B	RAP1B	5.65	20824	neXtProt	P61224-1	65	20812	3	3	2	2	0.4	Ras-related protein Rap-1b isoform Iso 1
#27	ILEU	SERPINB1	5.9	42742	neXtProt	P30740-1	58	42715	4	4	4	4	0.4	Leukocyte elastase inhibitor isoform Iso 1
#13	GEMI2	GEMIN2	5.43	31585	neXtProt	O14893-1	84	31565	4	4	3	3	0.4	Gem-associated protein 2 isoform Iso 1
#25	DPM3	DPM3	5.66	10093	neXtProt	Q9P2X0-1	14	10087	1	1	1	1	0.4	Dolichol-phosphate mannosyltransferase subunit 3 isoform Iso 1
#11	BOLA2	BOLA2	6.07	10116	neXtProt	Q9H3K6-1	95	10110	2	2	1	1	0.4	BolA-like protein 2 isoform Iso 1
#22	ASGL1	ASRGL1	5.84	32054	neXtProt	Q7L266-1	30	32034	4	4	3	3	0.4	Isoaspartyl peptidase/L-asparaginase isoform Iso 1
#23	APOM	APOM	5.66	21253	neXtProt	O95445-1	32	21239	2	2	2	2	0.4	Apolipoprotein M isoform Iso 1
#17	TIM9	TIMM9	6.71	10378	neXtProt	Q9Y5J7-1	20	10371	2	1	2	1	0.39	Mitochondrial import inner membrane translocase subunit Tim9 isoform Iso 1
#32	TIM10	TIMM10	5.89	10332	neXtProt	P62072-1	13	10326	1	1	1	1	0.39	Mitochondrial import inner membrane translocase subunit Tim10 isoform Iso 1
#22	SHLB2	SH3GLB2	5.72	43974	neXtProt	Q9NR46-1	82	43947	5	4	5	4	0.39	Endophilin-B2 isoform Iso 1
#1	S10A6	S100A6	5.32	10179	neXtProt	P06703-1	48	10173	2	1	1	1	0.39	Protein S100-A6 isoform Iso 1
#16	RWDD4	RWDD4	5.21	21250	neXtProt	Q6NW29-1	110	21238	4	4	2	2	0.39	RWD domain-containing protein 4 isoform Iso 1
#6	RM34	MRPL34	12.25	10165	neXtProt	Q9BQ48-1	52	10159	3	2	2	1	0.39	39S ribosomal protein L34, mitochondrial isoform Iso 1
#1	RL6	RPL6	10.59	32727	neXtProt	Q02878-1	59	32708	6	4	5	3	0.39	60S ribosomal protein L6 isoform Iso 1
#14	RALYL	RALYL	7.69	32331	neXtProt	Q86SE5-1	41	32311	5	4	3	3	0.39	RNA-binding Raly-like protein isoform Iso 1
#18	RAC3	RAC3	8.43	21378	neXtProt	P60763-1	24	21365	3	2	3	2	0.39	Ras-related C3 botulinum toxin substrate 3 isoform Iso 1
#26	PGFS	FAM213B	6.2	21222	neXtProt	Q8TBF2-1	81	21209	2	2	2	2	0.39	Prostamide/prostaglandin F synthase isoform Iso 1
#26	PELO	PELO	5.93	43359	neXtProt	Q9BRX2-1	116	43332	6	4	6	4	0.39	Protein pelota homolog isoform Iso 1
#16	ITPA	ITPA	5.5	21445	neXtProt	Q9BY32-1	47	21432	3	3	2	2	0.39	Inosine triphosphate pyrophosphatase isoform Iso 1
#14	HDAC2	HDAC2	5.59	55364	neXtProt	Q92769-1	91	55329	7	6	5	5	0.39	Histone deacetylase 2 isoform Iso 1
#23	ERCC1	ERCC1	5.9	32562	neXtProt	P07992-1	66	32542	6	4	4	3	0.39	DNA excision repair protein ERCC-1 isoform Iso 1
#43	DYL2	DYNLL2	6.81	10349	neXtProt	Q96FJ2-1	24	10343	1	1	1	1	0.39	Dynein light chain 2, cytoplasmic isoform Iso 1
#11	DOHH	DOHH	4.74	32904	neXtProt	Q9BU89-1	114	32883	5	5	3	3	0.39	Deoxyhypusine hydroxylase isoform Iso 1
#2	DEF1	DEFA1	6.54	10200	neXtProt	P59665-1	27	10194	1	1	1	1	0.39	Neutrophil defensin 1 isoform Iso 1
#25	CX6B1	COX6B1	6.54	10192	neXtProt	P14854-1	17	10186	1	1	1	1	0.39	Cytochrome c oxidase subunit 6B1 isoform Iso 1
#9	CCD53	CCDC53	4.35	21173	neXtProt	Q9Y3C0-1	56	21160	2	2	2	2	0.39	WASH complex subunit CCDC53 isoform Iso 1
#11	CBX1	CBX1	4.85	21418	neXtProt	P83916-1	51	21405	3	2	3	2	0.39	Chromobox protein homolog 1 isoform Iso 1
#7	BAX	BAX	5.08	21184	neXtProt	Q07812-1	53	21171	2	2	2	2	0.39	Apoptosis regulator BAX isoform Alpha
#1	ADT2	SLC25A5	9.71	32852	neXtProt	P05141-1	83	32831	5	3	4	3	0.39	ADP/ATP translocase 2 isoform Iso 1
#32	ZCCHL	ZC3HAV1L	8.5	32962	neXtProt	Q96H79-1	113	32940	4	4	3	3	0.38	Zinc finger CCCH-type antiviral protein 1-like isoform Iso 1
#11	TTC1	TTC1	4.78	33526	neXtProt	Q99614-1	70	33505	7	4	6	3	0.38	Tetratricopeptide repeat protein 1 isoform Iso 1
#1	SUMO4	SUMO4	6.57	10685	neXtProt	Q6EEV6-1	37	10678	1	1	1	1	0.38	Small ubiquitin-related modifier 4 isoform Iso 1
#1	SET	SET	4.23	33489	neXtProt	Q01105-1	28	33469	4	4	3	3	0.38	Protein SET isoform Iso 1
#1	SERA	PHGDH	6.29	56650	neXtProt	O43175-1	149	56614	9	6	6	5	0.38	D-3-phosphoglycerate dehydrogenase isoform Iso 1
#9	S10A1	S100A1	4.39	10545	neXtProt	P23297-1	93	10539	1	1	1	1	0.38	Protein S100-A1 isoform Iso 1
#46	RT23	MRPS23	8.94	21770	neXtProt	Q9Y3D9-1	58	21757	5	3	3	2	0.38	28S ribosomal protein S23, mitochondrial isoform Iso 1
#15	RNH2A	RNASEH2A	5.14	33395	neXtProt	O75792-1	149	33374	6	4	4	3	0.38	Ribonuclease H2 subunit A isoform Iso 1
#10	RL37L	RPL37AP8	10.22	10583	neXtProt	A6NKH3-1	27	10576	2	2	1	1	0.38	Putative 60S ribosomal protein L37a-like protein isoform Iso 1
#7	RHOC	RHOC	6.2	22006	neXtProt	P08134-1	51	21992	4	4	2	2	0.38	Rho-related GTP-binding protein RhoC isoform Iso 1
#9	RHOB	RHOB	5.1	22123	neXtProt	P62745-1	54	22109	4	4	2	2	0.38	Rho-related GTP-binding protein RhoB isoform Iso 1
#13	NSE4A	NSMCE4A	5.25	44301	neXtProt	Q9NXX6-1	97	44274	5	4	4	4	0.38	Non-structural maintenance of chromosomes element 4 homolog A isoform Iso 1
#23	MYD88	MYD88	5.89	33233	neXtProt	Q99836-1	92	33212	6	3	4	3	0.38	Myeloid differentiation primary response protein MyD88 isoform Iso 1
#8	LYRM2	LYRM2	10.46	10449	neXtProt	Q9NU23-1	16	10443	1	1	1	1	0.38	LYR motif-containing protein 2 isoform Iso 1
#1	LSM8	LSM8	4.34	10402	neXtProt	O95777-1	22	10396	1	1	1	1	0.38	U6 snRNA-associated Sm-like protein LSm8 isoform Iso 1
#26	ECHD1	ECHDC1	8.32	33698	neXtProt	Q9NTX5-1	55	33677	3	3	3	3	0.38	Ethylmalonyl-CoA decarboxylase isoform Iso 1
#8	CCL22	CCL22	8.8	10625	neXtProt	O00626-1	23	10618	7	1	2	1	0.38	C-C motif chemokine 22 isoform Iso 1
#35	BLVRB	BLVRB	7.13	22119	neXtProt	P30043-1	65	22105	2	2	2	2	0.38	Flavin reductase (NADPH) isoform Iso 1
#9	ATPG	ATP5C1	9.23	32996	neXtProt	P36542-1	85	32975	6	5	4	3	0.38	ATP synthase subunit gamma, mitochondrial isoform Liver
#1	ALDH2	ALDH2	6.63	56381	neXtProt	P05091-1	122	56346	11	8	8	5	0.38	Aldehyde dehydrogenase, mitochondrial isoform Iso 1
#18	UBE2K	UBE2K	5.33	22406	neXtProt	P61086-1	150	22393	3	3	2	2	0.37	Ubiquitin-conjugating enzyme E2 K isoform Iso 1
#1	TRAP1	TRAP1	8.3	80110	neXtProt	Q12931-1	295	80060	18	11	10	7	0.37	Heat shock protein 75 kDa, mitochondrial isoform Iso 1
#1	TPD54	TPD52L2	5.26	22237	neXtProt	O43399-1	62	22224	2	2	2	2	0.37	Tumor protein D54 isoform Iso 1
#45	THIL	ACAT1	8.98	45199	neXtProt	P24752-1	41	45171	7	4	4	4	0.37	Acetyl-CoA acetyltransferase, mitochondrial isoform Iso 1
#2	S10A8	S100A8	6.5	10834	neXtProt	P05109-1	68	10828	2	2	1	1	0.37	Protein S100-A8 isoform Iso 1
#47	RUXE	SNRPE	9.46	10803	neXtProt	P62304-1	58	10797	1	1	1	1	0.37	Small nuclear ribonucleoprotein E isoform Iso 1
#7	RT21	MRPS21	10.23	10741	neXtProt	P82921-1	23	10734	2	2	1	1	0.37	28S ribosomal protein S21, mitochondrial isoform Iso 1
#9	RS9	RPS9	10.66	22591	neXtProt	P46781-1	58	22578	8	4	5	2	0.37	40S ribosomal protein S9 isoform Iso 1
#40	RAB10	RAB10	8.58	22540	neXtProt	P61026-1	101	22527	5	3	3	2	0.37	Ras-related protein Rab-10 isoform Iso 1
#33	LYRM4	LYRM4	10.73	10758	neXtProt	Q9HD34-1	21	10752	2	1	2	1	0.37	LYR motif-containing protein 4 isoform Iso 1
#39	ISOC2	ISOC2	7.67	22337	neXtProt	Q96AB3-1	30	22323	3	2	2	2	0.37	Isochorismatase domain-containing protein 2 isoform Iso 1
#9	ICAM1	ICAM1	8.31	57825	neXtProt	P05362-1	217	57789	9	8	5	5	0.37	Intercellular adhesion molecule 1 isoform Iso 1
#45	HCDH	HADH	8.88	34293	neXtProt	Q16836-1	34	34272	5	3	3	2	0.37	Hydroxyacyl-coenzyme A dehydrogenase, mitochondrial isoform Iso 1
#9	H1X	H1FX	10.76	22487	neXtProt	Q92522-1	40	22474	3	2	3	2	0.37	Histone H1x isoform Iso 1
#46	GHC1	SLC25A22	9.42	34470	neXtProt	Q9H936-1	49	34448	5	3	5	3	0.37	Mitochondrial glutamate carrier 1 isoform Iso 1
#25	DLRB2	DYNLRB2	6.91	10855	neXtProt	Q8TF09-1	33	10848	1	1	1	1	0.37	Dynein light chain roadblock-type 2 isoform Iso 1
#6	CN142	C14orf142	4.08	10859	neXtProt	Q9BXV9-1	16	10852	1	1	1	1	0.37	Uncharacterized protein C14orf142 isoform Iso 1
#9	BTF3	BTF3	9.41	22167	neXtProt	P20290-1	61	22154	2	2	2	2	0.37	Transcription factor BTF3 isoform Iso 1
#29	ATPK	ATP5J2	9.7	10918	neXtProt	P56134-1	21	10911	1	1	1	1	0.37	ATP synthase subunit f, mitochondrial isoform Iso 1
#11	APOC3	APOC3	5.23	10852	neXtProt	P02656-1	23	10846	1	1	1	1	0.37	Apolipoprotein C-III isoform Iso 1
#1	AL1B1	ALDH1B1	6.36	57206	neXtProt	P30837-1	211	57170	12	8	8	5	0.37	Aldehyde dehydrogenase X, mitochondrial isoform Iso 1
#7	A7L3B	ATXN7L3B	4.27	10771	neXtProt	Q96GX2-1	31	10764	2	2	1	1	0.37	Putative ataxin-7-like protein 3B isoform Iso 1
#14	8ODP	NUDT1	5.15	22519	neXtProt	P36639-1	123	22505	3	3	2	2	0.37	7,8-dihydro-8-oxoguanine triphosphatase isoform p26
#7	XRCC6	XRCC6	6.23	69843.1	neXtProt	P12956-1	258	69799	16	10	9	6	0.36	X-ray repair cross-complementing protein 6 isoform Iso 1
#34	WDFY1	WDFY1	6.99	46323	neXtProt	Q8IWB7-1	69	46293	4	4	4	4	0.36	WD repeat and FYVE domain-containing protein 1 isoform Iso 1
#42	VAMP3	VAMP3	8.89	11309	neXtProt	Q15836-1	35	11302	1	1	1	1	0.36	Vesicle-associated membrane protein 3 isoform Iso 1
#16	TIM8A	TIMM8A	5.04	10998	neXtProt	O60220-1	29	10991	1	1	1	1	0.36	Mitochondrial import inner membrane translocase subunit Tim8 A isoform Iso 1
#48	SPEB	AGMAT	7.54	37660	neXtProt	Q9BSF0-1	16	10963	1	1	1	1	0.36	Small membrane A-kinase anchor protein isoform Iso 1
#18	RT10	MRPS10	7.78	22999	neXtProt	P82664-1	71	22985	4	2	2	2	0.36	28S ribosomal protein S10, mitochondrial isoform Iso 1
#18	RET4	RBP4	5.76	23010	neXtProt	P02753-1	22	22995	2	2	2	2	0.36	Retinol-binding protein 4 isoform Iso 1
#1	PCKGM	PCK2	7.57	70729	neXtProt	Q16822-1	165	70685	13	8	8	6	0.36	Phosphoenolpyruvate carboxykinase [GTP], mitochondrial isoform Iso 1
#24	MTHFS	MTHFS	7.71	23255	neXtProt	P49914-1	27	23241	2	2	2	2	0.36	5-formyltetrahydrofolate cyclo-ligase isoform Iso 1
#17	LZTL1	LZTFL1	5.29	34592	neXtProt	Q9NQ48-1	72	34571	7	5	5	3	0.36	Leucine zipper transcription factor-like protein 1 isoform Iso 1
#11	HMGB3	HMGB3	8.48	22979	neXtProt	O15347-1	38	22965	2	2	2	2	0.36	High mobility group protein B3 isoform Iso 1
#31	FAH2A	FAHD2A	8.48	34596	neXtProt	Q96GK7-1	55	34574	6	3	6	3	0.36	Fumarylacetoacetate hydrolase domain-containing protein 2A isoform Iso 1
#46	ENY2	ENY2	9.39	11528	neXtProt	Q9NPA8-1	22	11521	1	1	1	1	0.36	Transcription and mRNA export factor ENY2 isoform Iso 1
#35	CYTB	CSTB	6.96	11139	neXtProt	P04080-1	59	11133	3	1	2	1	0.36	Cystatin-B isoform Iso 1
#29	APOA2	APOA2	6.27	11175	neXtProt	P02652-1	26	11168	1	1	1	1	0.36	Apolipoprotein A-II isoform Iso 1
#22	AIDA	AIDA	6.13	35023	neXtProt	Q96BJ3-1	84	35001	5	4	3	2	0.36	Axin interactor, dorsalization-associated protein isoform Iso 1
#46	ACYP2	ACYP2	9.52	11139	neXtProt	P14621-1	34	11133	3	1	2	1	0.36	Acylphosphatase-2 isoform Iso 1
#46	ACYP1	ACYP1	9.3	11260	neXtProt	P07311-1	21	11254	2	1	1	1	0.36	Acylphosphatase-1 isoform Iso 1
#1	ACOT1	ACOT1	6.9	46277	neXtProt	Q86TX2-1	65	46248	6	4	5	4	0.36	Acyl-coenzyme A thioesterase 1 isoform Iso 1
#44	VMA21	VMA21	6.56	11354	neXtProt	Q3ZAQ7-1	15	11347	1	1	1	1	0.35	Vacuolar ATPase assembly integral membrane protein VMA21 isoform Iso 1
#10	URM1	URM1	4.54	11380	neXtProt	Q9BTM9-1	23	11373	1	1	1	1	0.35	Ubiquitin-related modifier 1 isoform Iso 1
#39	TFE3	TFE3	4.37	11363	neXtProt	P19532-2	14	11356	1	1	1	1	0.35	Transcription factor E3 isoform Iso 2
#45	SOSSC	INIP	9.22	11425	neXtProt	Q9NRY2-1	13	11418	1	1	1	1	0.35	SOSS complex subunit C isoform Iso 1
#12	SNP23	SNAP23	4.89	23354	neXtProt	O00161-1	27	23340	4	2	4	2	0.35	Synaptosomal-associated protein 23 isoform SNAP-23a
#33	SDF2L	SDF2L1	6.89	21360	neXtProt	Q9HCN8-1	32	23584	3	2	3	2	0.35	Stromal cell-derived factor 2-like protein 1 isoform Iso 1
#21	RT27	MRPS27	5.83	47611	neXtProt	Q92552-1	51	47581	6	4	6	4	0.35	28S ribosomal protein S27, mitochondrial isoform Iso 1
#46	RM43	MRPL43	8.97	23430	neXtProt	Q8N983-1	47	23416	3	3	2	2	0.35	39S ribosomal protein L43, mitochondrial isoform Iso 1
#1	RL14	RPL14	10.94	23431	neXtProt	P50914-1	80	23417	2	2	2	2	0.35	60S ribosomal protein L14 isoform Iso 1
#1	RL13A	RPL13A	10.94	23577	neXtProt	P40429-1	37	23562	3	3	2	2	0.35	60S ribosomal protein L13a isoform Iso 1
#25	QORX	TP53I3	6.66	35536	neXtProt	Q53FA7-1	72	35514	6	4	5	3	0.35	Quinone oxidoreductase PIG3 isoform Iso 1
#9	PDIA6	PDIA6	4.95	48121	neXtProt	Q15084-1	280	48091	8	8	4	4	0.35	Protein disulfide-isomerase A6 isoform Iso 1
#25	PDDC1	PDDC1	6.14	23297	neXtProt	Q8NB37-1	130	23283	5	4	3	2	0.35	Parkinson disease 7 domain-containing protein 1 isoform Iso 1
#45	NDUB3	NDUFB3	9.19	11401	neXtProt	O43676-1	19	11395	2	1	1	1	0.35	NADH dehydrogenase [ubiquinone] 1 beta subcomplex subunit 3 isoform Iso 1
#29	EMC8	EMC8	5.92	23773	neXtProt	O43402-1	65	23758	3	3	1	1	0.35	ER membrane protein complex subunit 8 isoform Iso 1
#20	DCD	DCD	6.09	11283	neXtProt	P81605-1	59	11277	2	2	1	1	0.35	Dermcidin isoform Iso 1
#46	CH082	C8orf82	9.36	23889	neXtProt	Q6P1X6-1	32	23874	3	2	3	2	0.35	UPF0598 protein C8orf82 isoform Iso 1
#21	BRCC3	BRCC3	5.58	36071	neXtProt	P46736-1	167	36049	9	7	5	3	0.35	Lys-63-specific deubiquitinase BRCC36 isoform Iso 2
#40	AUHM	AUH	9.53	35608	neXtProt	Q13825-1	38	35586	3	3	3	3	0.35	Methylglutaconyl-CoA hydratase, mitochondrial isoform Iso 1
#48	ATPO	ATP5O	9.97	23277	neXtProt	P48047-1	45	23263	9	4	6	2	0.35	ATP synthase subunit O, mitochondrial isoform Iso 1
#1	ATP5L	ATP5L	9.65	11428	neXtProt	O75964-1	28	11421	1	1	1	1	0.35	ATP synthase subunit g, mitochondrial isoform Iso 1
#12	TPD52	TPD52	4.79	24327	neXtProt	P55327-1	46	24312	2	2	2	2	0.34	Tumor protein D52 isoform Iso 1
#46	TM256	TMEM256	9.1	11742	neXtProt	Q8N2U0-1	15	11734	1	1	1	1	0.34	Transmembrane protein 256 isoform Iso 1
#10	T2EA	GTF2E1	4.74	49452	neXtProt	P29083-1	122	49421	6	5	3	3	0.34	General transcription factor IIE subunit 1 isoform Iso 1
#34	T10B	TIMM10B	6.95	11586	neXtProt	Q9Y5J6-1	18	11579	1	1	1	1	0.34	Mitochondrial import inner membrane translocase subunit Tim10 B isoform Iso 1
#1	SUMO1	SUMO1	5.34	11556	neXtProt	P63165-1	21	11550	3	1	3	1	0.34	Small ubiquitin-related modifier 1 isoform Iso 1
#20	SENP8	SENP8	5.6	24107	neXtProt	Q96LD8-1	44	24092	3	2	2	2	0.34	Sentrin-specific protease 8 isoform Iso 1
#17	S10AB	S100A11	6.56	11740	neXtProt	P31949-1	23	11733	1	1	1	1	0.34	Protein S100-A11 isoform Iso 1
#20	S10A4	S100A4	5.85	11728	neXtProt	P26447-1	16	11721	2	1	2	1	0.34	Protein S100-A4 isoform Iso 1
#13	RT35	MRPS35	8.41	36844	neXtProt	P82673-1	88	36821	5	5	3	3	0.34	28S ribosomal protein S35, mitochondrial isoform Iso 1
#46	RT26	MRPS26	10.39	24211	neXtProt	Q9BYN8-1	34	24197	3	3	2	2	0.34	28S ribosomal protein S26, mitochondrial isoform Iso 1
#21	RPR1B	RPRD1B	5.73	36900	neXtProt	Q9NQG5-1	77	36877	3	3	3	3	0.34	Regulation of nuclear pre-mRNA domain-containing protein 1B isoform Iso 1
#1	RLA1	RPLP1	4.21	11513	neXtProt	P05386-1	24	11507	1	1	1	1	0.34	60S acidic ribosomal protein P1 isoform Iso 1
#12	RB11A	RAB11A	6.12	24393	neXtProt	P62491-1	70	24378	4	3	3	2	0.34	Ras-related protein Rab-11A isoform Iso 1
#10	RAB2B	RAB2B	7.69	24214	neXtProt	Q8WUD1-1	59	24199	3	2	3	2	0.34	Ras-related protein Rab-2B isoform Iso 1
#3	PTMS	PTMS	4.14	11529	neXtProt	P20962-1	15	11523	1	1	1	1	0.34	Parathymosin isoform Iso 1
#16	NPM2	NPM2	4.97	24152	neXtProt	Q86SE8-1	37	24137	3	2	3	2	0.34	Nucleoplasmin-2 isoform Iso 1
#46	NDUS5	NDUFS5	9.27	12518	neXtProt	O43920-1	27	12509	2	2	1	1	0.34	NADH dehydrogenase [ubiquinone] iron-sulfur protein 5 isoform Iso 1
#10	NDUB2	NDUFB2	5.47	12058	neXtProt	O95178-1	22	12051	1	1	1	1	0.34	NADH dehydrogenase [ubiquinone] 1 beta subcomplex subunit 2, mitochondrial isoform Iso 1
#37	HNRH3	HNRNPH3	6.37	36926	neXtProt	P31942-1	28	36903	5	4	4	3	0.34	Heterogeneous nuclear ribonucleoprotein H3 isoform Iso 1
#1	HNRH1	HNRNPH1	5.89	49229	neXtProt	P31943-1	110	49198	7	6	5	4	0.34	Heterogeneous nuclear ribonucleoprotein H isoform Iso 1
#5	HMGA1	HMGA1	10.31	11676	neXtProt	P17096-1	16	11669	1	1	1	1	0.34	High mobility group protein HMG-I/HMG-Y isoform HMG-I
#46	HIG2A	HIGD2A	10.21	11528	neXtProt	Q9BW72-1	29	11521	1	1	1	1	0.34	HIG1 domain family member 2A, mitochondrial isoform Iso 1
#13	GRWD1	GRWD1	4.82	49419	neXtProt	Q9BQ67-1	237	49388	8	7	5	4	0.34	Glutamate-rich WD repeat-containing protein 1 isoform Iso 1
#39	GLRX1	GLRX	8.33	11775	neXtProt	P35754-1	19	11768	2	1	2	1	0.34	Glutaredoxin-1 isoform Iso 1
#15	GGTL3	GGTLC3	5.75	24102	neXtProt	B5MD39-1	111	24087	3	3	2	2	0.34	Putative gamma-glutamyltransferase light chain 3 isoform Iso 1
#2	CYC	CYCS	9.59	11748	neXtProt	P99999-1	30	11741	1	1	1	1	0.34	Cytochrome c isoform Iso 1
#14	CJ032	C10orf32	6.27	11564	neXtProt	Q96B45-1	13	11557	2	1	1	1	0.34	UPF0693 protein C10orf32 isoform Iso 1
#26	CDK6	CDK6	6.02	36938	neXtProt	Q00534-1	54	36915	5	4	4	3	0.34	Cyclin-dependent kinase 6 isoform Iso 1
#12	APC16	ANAPC16	4.91	11667	neXtProt	Q96DE5-1	31	11660	1	1	1	1	0.34	Anaphase-promoting complex subunit 16 isoform Iso 1
#25	RL10L	RPL10L	10.03	24519	neXtProt	Q96L21-1	40	24503	2	2	2	2	0.33	60S ribosomal protein L10-like isoform Iso 1
#9	R13P3	RPL13AP3	10.76	12135	neXtProt	Q6NVV1-1	44	12127	1	1	1	1	0.33	Putative 60S ribosomal protein L13a protein RPL13AP3 isoform Iso 1
#20	PPCT	PCTP	5.62	24843	neXtProt	Q9UKL6-1	32	24827	5	3	3	2	0.33	Phosphatidylcholine transfer protein isoform Iso 1
#1	PCBP1	PCBP1	6.66	37497	neXtProt	Q15365-1	50	37474	5	3	5	3	0.33	Poly(rC)-binding protein 1 isoform Iso 1
#9	PA2G4	PA2G4	7.15	38059	neXtProt	Q9UQ80-2	57	38035	6	3	6	3	0.33	Proliferation-associated protein 2G4 isoform Iso 2
#1	NUDC	NUDC	5.27	38243	neXtProt	Q9Y266-1	88	38219	7	5	5	3	0.33	Nuclear migration protein nudC isoform Iso 1
#23	MYCBP	MYCBP	5.71	11967	neXtProt	Q99417-1	66	11959	2	2	1	1	0.33	C-Myc-binding protein isoform Iso 1
#36	LYPA2	LYPLA2	6.74	24736	neXtProt	O95372-1	20	24721	2	2	2	2	0.33	Acyl-protein thioesterase 2 isoform Iso 1
#1	IF2B1	IGF2BP1	9.26	63480	neXtProt	Q9NZI8-1	87	63441	12	6	10	5	0.33	Insulin-like growth factor 2 mRNA-binding protein 1 isoform Iso 1
#1	GBB1	GNB1	5.6	37377	neXtProt	P62873-1	26	37353	3	3	3	3	0.33	Guanine nucleotide-binding protein G(I)/G(S)/G(T) subunit beta-1 isoform Iso 1
#38	FKB1A	FKBP1A	7.89	11951	neXtProt	P62942-1	23	11943	3	1	2	1	0.33	Peptidyl-prolyl cis-trans isomerase FKBP1A isoform Iso 1
#12	EMRE	SMDT1	6.56	11441	neXtProt	Q9H4I9-1	16	11434	2	1	1	1	0.33	Essential MCU regulator, mitochondrial isoform Iso 1
#12	CIAO1	CIAO1	4.81	37840	neXtProt	O76071-1	63	37816	5	4	3	3	0.33	Probable cytosolic iron-sulfur protein assembly protein CIAO1 isoform Iso 1
#10	CD2BP2	CD2BP2	4.49	37646	neXtProt	O95400-1	185	37623	6	4	5	3	0.33	CD2 antigen cytoplasmic tail-binding protein 2 isoform Iso 1
#1	CATB	CTSB	5.88	37822	neXtProt	P07858-1	63	37797	4	3	4	3	0.33	Cathepsin B isoform Iso 1
#39	BUB3	BUB3	6.36	37154	neXtProt	O43684-1	48	37131	3	3	3	3	0.33	Mitotic checkpoint protein BUB3 isoform Iso 1
#13	TKN4	TAC4	5.24	12305	neXtProt	Q86UU9-1	14	12297	1	1	1	1	0.32	Tachykinin-4 isoform Iso 1
#47	TIM14	DNAJC19	10.1	12499	neXtProt	Q96DA6-1	20	12491	1	1	1	1	0.32	Mitochondrial import inner membrane translocase subunit TIM14 isoform Iso 1
#11	THTPA	THTPA	4.75	25566	neXtProt	Q9BU02-1	28	25550	3	2	2	2	0.32	Thiamine-triphosphatase isoform Iso 1
#19	T2AG	GTF2A2	6.21	12457	neXtProt	P52657-1	74	12449	4	2	2	1	0.32	Transcription initiation factor IIA subunit 2 isoform Iso 1
#15	SRSF9	SRSF9	8.74	25542	neXtProt	Q13242-1	28	25526	5	2	3	2	0.32	Serine/arginine-rich splicing factor 9 isoform Iso 1
#30	SH3L2	SH3BGRL2	6.3	12326	neXtProt	Q9UJC5-1	13	12318	2	1	2	1	0.32	SH3 domain-binding glutamic acid-rich-like protein 2 isoform Iso 1
#10	RL36L	RPL36AL	10.67	12468	neXtProt	Q969Q0-1	34	12461	1	1	1	1	0.32	60S ribosomal protein L36a-like isoform Iso 1
#9	RL36	RPL36	11.59	12253	neXtProt	Q9Y3U8-1	30	12246	1	1	1	1	0.32	60S ribosomal protein L36 isoform Iso 1
#24	RBX1	RBX1	6.49	12274	neXtProt	P62877-1	56	12266	2	2	1	1	0.32	E3 ubiquitin-protein ligase RBX1 isoform Iso 1
#8	PTMA	PTMA	3.66	12202	neXtProt	P06454-1	31	12196	1	1	1	1	0.32	Prothymosin alpha isoform Iso 1
#1	PSB6	PSMB6	4.8	25358	neXtProt	P28072-1	82	25341	4	2	3	2	0.32	Proteasome subunit beta type-6 isoform Iso 1
#46	PHF5A	PHF5A	8.78	12405	neXtProt	Q7RTV0-1	19	12397	3	1	2	1	0.32	PHD finger-like domain-containing protein 5A isoform Iso 1
#16	PGTA	RABGGTA	5.45	65072	neXtProt	Q92696-1	71	65030	7	5	7	5	0.32	Geranylgeranyl transferase type-2 subunit alpha isoform Iso 1
#35	NDUA7	NDUFA7	10.19	12551	neXtProt	O95182-1	24	12544	2	1	2	1	0.32	NADH dehydrogenase [ubiquinone] 1 alpha subcomplex subunit 7 isoform Iso 1
#46	MPC1	MPC1	9.67	12347	neXtProt	Q9Y5U8-1	24	12339	4	1	2	1	0.32	Mitochondrial pyruvate carrier 1 isoform Iso 1
#1	MIF	MIF	7.73	12476	neXtProt	P14174-1	72	12468	1	1	1	1	0.32	Macrophage migration inhibitory factor isoform Iso 1
#9	MIEN1	MIEN1	4.4	12403	neXtProt	Q9BRT3-1	48	12395	1	1	1	1	0.32	Migration and invasion enhancer 1 isoform Iso 1
#15	MI4GD	MIF4GD	5.23	25423	neXtProt	A9UHW6-1	46	25407	3	3	2	2	0.32	MIF4G domain-containing protein isoform Iso 1
#17	LCMT1	LCMT1	5.73	38379	neXtProt	Q9UIC8-1	35	38354	4	3	4	3	0.32	Leucine carboxyl methyltransferase 1 isoform Iso 1
#9	HNRPU	HNRPU	5.76	90584	neXtProt	Q00839-1	392	90528	18	12	11	7	0.32	Heterogeneous nuclear ribonucleoprotein U isoform Long
#1	HNRPD	HNRNPD	7.61	38434	neXtProt	Q14103-1	76	38410	6	4	4	3	0.32	Heterogeneous nuclear ribonucleoprotein D0 isoform Iso 1
#31	GSTK1	GSTK1	8.51	25496	neXtProt	Q9Y2Q3-1	57	25480	5	4	3	2	0.32	Glutathione S-transferase kappa 1 isoform Iso 1
#1	ERH	ERH	5.62	12258	neXtProt	P84090-1	19	12251	1	1	1	1	0.32	Enhancer of rudimentary homolog isoform Iso 1
#12	DPOE4	POLE4	4.87	12209	neXtProt	Q9NR33-1	26	12201	2	1	2	1	0.32	DNA polymerase epsilon subunit 4 isoform Iso 1
#16	DCAF7	DCAF7	5.27	38926	neXtProt	P61962-1	109	38901	6	4	4	3	0.32	DDB1- and CUL4-associated factor 7 isoform Iso 1
#41	DAD1	DAD1	6.52	12496	neXtProt	P61803-1	19	12489	1	1	1	1	0.32	Dolichyl-diphosphooligosaccharide--protein glycosyltransferase subunit DAD1 isoform Iso 1
#46	COXM1	CMC1	8.89	12489	neXtProt	Q7Z7K0-1	25	12481	4	2	3	1	0.32	COX assembly mitochondrial protein homolog isoform Iso 1
#1	CISY	CS	8.45	51712	neXtProt	O75390-1	143	51680	9	5	6	4	0.32	Citrate synthase, mitochondrial isoform Iso 1
#42	CISD1	CISD1	9.2	12199	neXtProt	Q9NZ45-1	34	12191	3	2	2	1	0.32	CDGSH iron-sulfur domain-containing protein 1 isoform Iso 1
#15	ATP5J	ATP5J	9.52	12587	neXtProt	P18859-1	20	12580	2	1	2	1	0.32	ATP synthase-coupling factor 6, mitochondrial isoform Iso 1
#35	ATIF1	ATPIF1	9.34	12248	neXtProt	Q9UII2-1	15	12241	1	1	1	1	0.32	ATPase inhibitor, mitochondrial isoform Iso 1
#45	A1CF	A1CF	8.6	65202	neXtProt	Q9NQ94-1	79	65161	10	7	7	5	0.32	APOBEC1 complementation factor isoform Iso 1
#1	TKT	TKT	7.58	67878	neXtProt	P29401-1	164	67835	15	6	11	5	0.31	Transketolase isoform Iso 1
#17	SH3L1	SH3BGRL	5.22	12774	neXtProt	O75368-1	64	12766	2	1	2	1	0.31	SH3 domain-binding glutamic acid-rich-like protein isoform Iso 1
#1	SERC	PSAT1	7.56	40423	neXtProt	Q9Y617-1	97	40397	4	4	3	3	0.31	Phosphoserine aminotransferase isoform Iso 1
#12	RBL2A	RABL2A	4.75	26115	neXtProt	Q9UBK7-1	18	26099	2	2	2	2	0.31	Rab-like protein 2A isoform Iso 1
#28	PSMD8	PSMD8	9.73	39611	neXtProt	P48556-1	109	39587	7	6	4	3	0.31	26S proteasome non-ATPase regulatory subunit 8 isoform Iso 1
#27	PHOCN	MOB4	5.5	26032	neXtProt	Q9Y3A3-1	28	26016	3	2	2	2	0.31	MOB-like protein phocein isoform Iso 1
#5	ICLN	CLNS1A	3.97	26215	neXtProt	P54105-1	274	26199	5	5	2	2	0.31	Methylosome subunit pICln isoform Iso 1
#16	HPBP1	HSPBP1	5.13	39474	neXtProt	Q9NZL4-1	99	39449	9	3	5	3	0.31	Hsp70-binding protein 1 isoform Iso 1
#1	EMAL4	EML4	5.96	108916	neXtProt	Q9HC35-1	151	108848	11	9	10	8	0.31	Echinoderm microtubule-associated protein-like 4 isoform Iso 1
#9	EF2	EEF2	6.41	95338	neXtProt	P13639-1	95	95277	10	7	10	7	0.31	Elongation factor 2 isoform Iso 1
#10	DTBP1	DTNBP1	4.59	39493	neXtProt	Q96EV8-1	99	39468	4	3	3	3	0.31	Dysbindin isoform Iso 1
#13	CS025	C19orf25	5.03	12878	neXtProt	Q9UFG5-1	30	12870	2	1	1	1	0.31	UPF0449 protein C19orf25 isoform Iso 1
#43	COX7R	COX7A2L	9.43	12614	neXtProt	O14548-1	17	12606	1	1	1	1	0.31	Cytochrome c oxidase subunit 7A-related protein, mitochondrial isoform Iso 1
#12	B2CL1	BCL2L1	4.86	26049	neXtProt	Q07817-1	29	26033	3	2	2	2	0.31	Bcl-2-like protein 1 isoform Bcl-X(L)
#16	ATX10	ATXN10	5.12	53489	neXtProt	Q9UBB4-1	110	53455	7	5	5	4	0.31	Ataxin-10 isoform Iso 1
#46	ATD3A	ATAD3A	9.26	66218	neXtProt	Q9NVI7-2	91	66177	11	5	9	5	0.31	ATPase family AAA domain-containing protein 3A isoform Iso 2
#29	VAPB	VAPB	6.85	27228	neXtProt	O95292-1	35	27211	3	2	3	2	0.3	Vesicle-associated membrane protein-associated protein B/C isoform Iso 1
#10	U5S1	EFTUD2	4.84	109436	neXtProt	Q15029-1	400	109366	18	17	8	8	0.3	116 kDa U5 small nuclear ribonucleoprotein component isoform Iso 1
#45	SPT4H	SUPT4H1	8.29	13193	neXtProt	P63272-1	20	13185	3	1	2	1	0.3	Transcription elongation factor SPT4 isoform Iso 1
#46	SMD1	SNRPD1	11.56	13281	neXtProt	P62314-1	13	13273	1	1	1	1	0.3	Small nuclear ribonucleoprotein Sm D1 isoform Iso 1
#1	S10A9	S100A9	5.71	13241	neXtProt	P06702-1	14	13234	1	1	1	1	0.3	Protein S100-A9 isoform Iso 1
#2	S10A9	S100A9	5.71	13241	neXtProt	P06702-1	17	13234	2	1	1	1	0.3	Protein S100-A9 isoform Iso 1
#10	RS26L	RPS26P11	10.55	13002	neXtProt	Q5JNZ5-1	17	12994	1	1	1	1	0.3	Putative 40S ribosomal protein S26-like 1 isoform Iso 1
#8	RS26	RPS26	11.01	13015	neXtProt	P62854-1	49	13007	6	3	3	1	0.3	40S ribosomal protein S26 isoform Iso 1
#36	PPID	PPID	6.77	40763	neXtProt	Q08752-1	85	40738	5	4	4	3	0.3	Peptidyl-prolyl cis-trans isomerase D isoform Iso 1
#20	MED11	MED11	5.71	13128	neXtProt	Q9P086-1	42	13121	2	1	2	1	0.3	Mediator of RNA polymerase II transcription subunit 11 isoform Iso 1
#25	LDHD	LDHD	6.2	54870	neXtProt	Q86WU2-1	111	54836	8	6	6	4	0.3	Probable D-lactate dehydrogenase, mitochondrial isoform Iso 1
#2	IV1U1	IGHV1OR21-1	7.68	13370	neXtProt	A6NJS3-1	22	13361	1	1	1	1	0.3	Putative V-set and immunoglobulin domain-containing-like protein IGHV1OR21-1 isoform Iso 1
#34	GSTT1	GSTT1	7.01	27335	neXtProt	P30711-1	37	27318	3	2	3	2	0.3	Glutathione S-transferase theta-1 isoform Iso 1
#19	GNAI3	GNAI3	5.5	40532	neXtProt	P08754-1	60	40506	6	4	5	3	0.3	Guanine nucleotide-binding protein G(k) subunit alpha isoform Iso 1
#13	GID8	GID8	4.92	26749	neXtProt	Q9NWU2-1	38	26732	2	2	2	2	0.3	Glucose-induced degradation protein 8 homolog isoform Iso 1
#12	F1142	FAM114A2	4.85	55468	neXtProt	Q9NRY5-1	69	55434	8	5	6	4	0.3	Protein FAM114A2 isoform Iso 1
#12	C10	C12orf57	5.04	13178	neXtProt	Q99622-1	15	13170	2	1	1	1	0.3	Protein C10 isoform Iso 1
#39	BDH2	BDH2	7.56	26723	neXtProt	Q9BUT1-1	78	26707	3	3	2	2	0.3	3-hydroxybutyrate dehydrogenase type 2 isoform Iso 1
#18	ANM1	PRMT1	5.24	41516	neXtProt	Q99873-1	27	41489	5	3	4	3	0.3	Protein arginine N-methyltransferase 1 isoform Iso 1
#12	AN32C	ANP32C	4.14	26762	neXtProt	O43423-1	103	26746	10	3	3	2	0.3	Acidic leucine-rich nuclear phosphoprotein 32 family member C isoform Iso 1
#1	AL1A1	ALDH1A1	6.3	54861	neXtProt	P00352-1	123	54827	8	6	6	4	0.3	Retinal dehydrogenase 1 isoform Iso 1
#24	1A24	HLA-A	5.91	40689	neXtProt	P05534-1	103	40663	5	4	4	3	0.3	HLA class I histocompatibility antigen, A-24 alpha chain isoform Iso 1
#19	1A03	HLA-A	5.66	40841	neXtProt	P04439-1	56	40815	6	5	3	3	0.3	HLA class I histocompatibility antigen, A-3 alpha chain isoform Iso 1
#1	TYMOS	TYMSOS	12.04	13402	neXtProt	Q8TAI1-1	19	13393	1	1	1	1	0.29	TYMS opposite strand protein isoform Iso 1
#46	TI23B	TIMM23B	9.47	28048	neXtProt	Q5SRD1-1	50	28030	2	2	2	2	0.29	Putative mitochondrial import inner membrane translocase subunit Tim23B isoform Iso 1
#1	RS25	RPS25	10.12	13742	neXtProt	P62851-1	58	13734	2	1	2	1	0.29	40S ribosomal protein S25 isoform Iso 1
#9	RL8	RPL8	11.04	28025	neXtProt	P62917-1	52	28007	2	2	2	2	0.29	60S ribosomal protein L8 isoform Iso 1
#46	PYRD	DHODH	9.66	42867	neXtProt	Q02127-1	98	42841	9	5	6	3	0.29	Dihydroorotate dehydrogenase (quinone), mitochondrial isoform Iso 1
#1	PTBP1	PTBP1	9.22	57221	neXtProt	P26599-1	101	57186	6	4	5	4	0.29	Polypyrimidine tract-binding protein 1 isoform Iso 1
#1	PSA7	PSMA7	8.6	27886	neXtProt	O14818-1	58	27870	4	2	4	2	0.29	Proteasome subunit alpha type-7 isoform Iso 1
#1	PRDX3	PRDX3	7.68	27692	neXtProt	P30048-1	69	27675	6	3	4	2	0.29	Thioredoxin-dependent peroxide reductase, mitochondrial isoform Iso 1
#34	PIN4	PIN4	9.78	13809	neXtProt	Q9Y237-1	22	13801	1	1	1	1	0.29	Peptidyl-prolyl cis-trans isomerase NIMA-interacting 4 isoform Iso 1
#37	PGES2	PTGES2	9.22	41943	neXtProt	Q9H7Z7-1	45	41917	5	3	4	3	0.29	Prostaglandin E synthase 2 isoform Iso 1
#25	NANP	NANP	6.01	27813	neXtProt	Q8TBE9-1	99	27795	5	2	5	2	0.29	N-acylneuraminate-9-phosphatase isoform Iso 1
#9	MRT4	MRTO4	8.34	27560	neXtProt	Q9UKD2-1	16	27543	5	3	3	2	0.29	mRNA turnover protein 4 homolog isoform Iso 1
#44	MET7A	METTL7A	8.7	28319	neXtProt	Q9H8H3-1	25	28301	3	2	3	2	0.29	Methyltransferase-like protein 7A isoform Iso 1
#9	GILT	IFI30	4.79	27964	neXtProt	P13284-1	116	27945	4	4	1	1	0.29	Gamma-interferon-inducible lysosomal thiol reductase isoform Iso 1
#1	GALK1	GALK1	6.04	42272	neXtProt	P51570-1	65	42246	4	3	4	3	0.29	Galactokinase isoform Iso 1
#22	ETHE1	ETHE1	6.35	27872	neXtProt	O95571-1	22	27855	2	2	2	2	0.29	Persulfide dioxygenase ETHE1, mitochondrial isoform Iso 1
#36	ES1	C21orf33	8.5	28170	neXtProt	P30042-1	37	28153	2	2	2	2	0.29	ES1 protein homolog, mitochondrial isoform Long
#21	EIF3M	EIF3M	5.41	42503	neXtProt	Q7L2H7-1	77	42476	6	4	4	3	0.29	Eukaryotic translation initiation factor 3 subunit M isoform Iso 1
#32	COX5B	COX5B	9.07	13695	neXtProt	P10606-1	31	13687	2	1	2	1	0.29	Cytochrome c oxidase subunit 5B, mitochondrial isoform Iso 1
#33	CHCH1	CHCHD1	10.24	13475	neXtProt	Q96BP2-1	17	13466	1	1	1	1	0.29	Coiled-coil-helix-coiled-coil-helix domain-containing protein 1 isoform Iso 1
#9	CAB45	SDF4	4.76	41807	neXtProt	Q9BRK5-1	68	41780	4	4	2	2	0.29	45 kDa calcium-binding protein isoform Iso 1
#18	ANM6	PRMT6	5.32	41938	neXtProt	Q96LA8-1	68	41911	9	3	4	3	0.29	Protein arginine N-methyltransferase 6 isoform Iso 1
#20	6PGL	PGLS	5.7	27547	neXtProt	O95336-1	21	27530	4	2	3	2	0.29	6-phosphogluconolactonase isoform Iso 1
#35	YPEL5	YPEL5	6.82	13842	neXtProt	P62699-1	45	13833	2	1	2	1	0.28	Protein yippee-like 5 isoform Iso 1
#20	VPS36	VPS36	6.75	43816	neXtProt	Q86VN1-1	184	43789	5	4	4	3	0.28	Vacuolar protein-sorting-associated protein 36 isoform Iso 1
#18	TXD17	TXNDC17	5.38	13940	neXtProt	Q9BRA2-1	25	13932	3	2	2	1	0.28	Thioredoxin domain-containing protein 17 isoform Iso 1
#48	SMD3	SNRPD3	10.33	13916	neXtProt	P62318-1	33	13907	1	1	1	1	0.28	Small nuclear ribonucleoprotein Sm D3 isoform Iso 1
#25	RS6	RPS6	10.85	28680	neXtProt	P62753-1	114	28663	4	3	3	2	0.28	40S ribosomal protein S6 isoform Iso 1
#8	RL7	RPL7	10.66	29225	neXtProt	P18124-1	19	29207	4	3	3	2	0.28	60S ribosomal protein L7 isoform Iso 1
#20	RFA2	RPA2	5.74	29246	neXtProt	P15927-1	27	29228	2	2	2	2	0.28	Replication protein A 32 kDa subunit isoform Iso 1
#48	PSB5	PSMB5	6.44	28480	neXtProt	P28074-1	40	28462	5	3	4	2	0.28	Proteasome subunit beta type-5 isoform Iso 1
#26	PHP14	PHPT1	5.65	13832	neXtProt	Q9NRX4-1	23	13824	1	1	1	1	0.28	14 kDa phosphohistidine phosphatase isoform Iso 1
#48	PGSF1	MIR7-3HG	10.38	14321	neXtProt	Q8N6C7-1	14	14311	1	1	1	1	0.28	Putative uncharacterized protein encoded by MIR7-3HG isoform Iso 1
#40	NPS3A	NIPSNAP3A	9.21	28466	neXtProt	Q9UFN0-1	38	28449	5	2	5	2	0.28	Protein NipSnap homolog 3A isoform Iso 1
#40	NH2L1	NHP2L1	8.72	14173	neXtProt	P55769-1	45	14165	1	1	1	1	0.28	NHP2-like protein 1 isoform Iso 1
#32	NDUC2	NDUFC2	9.04	14187	neXtProt	O95298-1	14	14178	1	1	1	1	0.28	NADH dehydrogenase [ubiquinone] 1 subunit C2 isoform Iso 3
#16	MSS4	RABIF	5.33	13838	neXtProt	P47224-1	58	13830	3	3	1	1	0.28	Guanine nucleotide exchange factor MSS4 isoform Iso 1
#39	MP3B2	MAP1LC3B2	8.73	14628	neXtProt	A6NCE7-1	49	14619	2	2	1	1	0.28	Microtubule-associated proteins 1A/1B light chain 3 beta 2 isoform Iso 1
#9	KPYM	PKM	7.96	57937	neXtProt	P14618-1	145	57900	9	7	5	4	0.28	Pyruvate kinase PKM isoform M2
#12	IMA3	KPNA4	4.8	57887	neXtProt	O00629-1	339	57851	17	8	8	4	0.28	Importin subunit alpha-3 isoform Iso 1
#24	HDHD2	HDHD2	5.84	28535	neXtProt	Q9H0R4-1	28	28518	4	2	3	2	0.28	Haloacid dehalogenase-like hydrolase domain-containing protein 2 isoform Iso 1
#41	HACD3	PTPLAD1	9.04	43159	neXtProt	Q9P035-1	70	43132	4	4	3	3	0.28	Very-long-chain (3R)-3-hydroxyacyl-CoA dehydratase 3 isoform Iso 1
#1	H90B4	HSP90AB4P	4.65	58264	neXtProt	Q58FF6-1	451	58228	14	13	5	4	0.28	Putative heat shock protein HSP 90-beta 4 isoform Iso 1
#1	GLU2B	PRKCSH	4.33	59425	neXtProt	P14314-1	104	59388	7	5	6	4	0.28	Glucosidase 2 subunit beta isoform Iso 1
#4	ERP29	ERP29	6.77	28993	neXtProt	P30040-1	36	28975	4	2	4	2	0.28	Endoplasmic reticulum resident protein 29 isoform Iso 1
#31	COA6	COA6	8.54	14116	neXtProt	Q5JTJ3-1	23	14107	1	1	1	1	0.28	Cytochrome c oxidase assembly factor 6 homolog isoform Iso 1
#16	CLIC4	CLIC4	5.45	28772	neXtProt	Q9Y696-1	49	28754	2	2	2	2	0.28	Chloride intracellular channel protein 4 isoform Iso 1
#12	CBWD6	CBWD6	4.76	43964	neXtProt	Q4V339-1	42	43937	4	3	3	3	0.28	COBW domain-containing protein 6 isoform Iso 1
#40	UK114	HRSP12	8.73	14493	neXtProt	P52758-1	15	14485	2	1	2	1	0.27	Ribonuclease UK114 isoform Iso 1
#20	TOLIP	TOLLIP	5.68	30281	neXtProt	Q9H0E2-1	57	30262	5	3	3	2	0.27	Toll-interacting protein isoform Iso 1
#1	TCPA	TCP1	5.8	60343	neXtProt	P17987-1	220	60306	13	6	9	4	0.27	T-complex protein 1 subunit alpha isoform Iso 1
#10	SRP14	SRP14	10.05	14569	neXtProt	P37108-1	40	14561	2	1	2	1	0.27	Signal recognition particle 14 kDa protein isoform Iso 1
#20	SF3B3	SF3B3	5.2	44606	neXtProt	Q15393-3	141	44578	6	4	4	3	0.27	Splicing factor 3B subunit 3 isoform Iso 3
#45	RT29	DAP3	9.02	45566	neXtProt	P51398-1	83	45538	6	4	5	3	0.27	28S ribosomal protein S29, mitochondrial isoform Iso 1
#46	RT17	MRPS17	9.87	14502	neXtProt	Q9Y2R5-1	14	14493	1	1	1	1	0.27	28S ribosomal protein S17, mitochondrial isoform Iso 1
#45	RS12	RPS12	6.81	14514	neXtProt	P25398-1	29	14505	2	1	2	1	0.27	40S ribosomal protein S12 isoform Iso 1
#8	RPAB2	POLR2F	4.08	14478	neXtProt	P61218-1	29	14469	1	1	1	1	0.27	DNA-directed RNA polymerases I, II, and III subunit RPABC2 isoform Iso 1
#19	RNT2	RNASET2	6.66	29480	neXtProt	O00584-1	76	29462	2	2	1	1	0.27	Ribonuclease T2 isoform Iso 1
#46	RM09	MRPL9	10.09	30243	neXtProt	Q9BYD2-1	56	30224	2	2	2	2	0.27	39S ribosomal protein L9, mitochondrial isoform Iso 1
#1	RL35	RPL35	11.04	14551	neXtProt	P42766-1	20	14543	3	1	2	1	0.27	60S ribosomal protein L35 isoform Iso 1
#9	RL31	RPL31	10.54	14462	neXtProt	P62899-1	47	14454	5	2	3	1	0.27	60S ribosomal protein L31 isoform Iso 1
#14	PSME3	PSME3	5.69	29506	neXtProt	P61289-1	50	29488	2	2	2	2	0.27	Proteasome activator complex subunit 3 isoform Iso 1
#26	PROF3	PFN3	9.49	14596	neXtProt	P60673-1	13	14587	1	1	1	1	0.27	Profilin-3 isoform Iso 1
#32	PGK2	PGK2	8.74	44796	neXtProt	P07205-1	62	44767	6	5	3	3	0.27	Phosphoglycerate kinase 2 isoform Iso 1
#1	NTF2	NUTF2	5.1	14478	neXtProt	P61970-1	36	14469	1	1	1	1	0.27	Nuclear transport factor 2 isoform Iso 1
#44	MPC2	MPC2	10.44	14279	neXtProt	O95563-1	13	14270	1	1	1	1	0.27	Mitochondrial pyruvate carrier 2 isoform Iso 1
#11	MOFA1	MRFAP1	4.69	14650	neXtProt	Q9Y605-1	81	14640	2	2	1	1	0.27	MORF4 family-associated protein 1 isoform Iso 1
#27	LEG2	LGALS2	5.92	14644	neXtProt	P05162-1	30	14635	1	1	1	1	0.27	Galectin-2 isoform Iso 1
#5	LEG1	LGALS1	5.3	14715	neXtProt	P09382-1	31	14706	2	1	2	1	0.27	Galectin-1 isoform Iso 1
#10	ICAL	CAST	4.98	76573	neXtProt	P20810-1	187	76526	9	6	8	5	0.27	Calpastatin isoform Iso 1
#32	GEMI7	GEMIN7	6.83	14537	neXtProt	Q9H840-1	84	14528	1	1	1	1	0.27	Gem-associated protein 7 isoform Iso 1
#11	EPN1	EPN1	4.72	60293.3	neXtProt	Q9Y6I3-2	112	60256	6	5	4	3	0.27	Epsin-1 isoform Iso 1
#10	DNJC8	DNAJC8	9.04	29841	neXtProt	O75937-1	41	29823	6	2	3	2	0.27	DnaJ homolog subfamily C member 8 isoform Iso 1
#34	DHRS4	DHRS4	8.81	29537	neXtProt	Q9BTZ2-1	70	29518	3	2	3	2	0.27	Dehydrogenase/reductase SDR family member 4 isoform Iso 1
#29	CSK21	CSNK2A1	7.29	45143	neXtProt	P68400-1	48	45115	3	3	3	3	0.27	Casein kinase II subunit alpha isoform Iso 1
#13	CHRC1	CHRAC1	4.99	14711	neXtProt	Q9NRG0-1	42	14701	3	2	2	1	0.27	Chromatin accessibility complex protein 1 isoform Iso 1
#38	CBR1	CBR1	8.55	30374	neXtProt	P16152-1	44	30356	2	2	2	2	0.27	Carbonyl reductase [NADPH] 1 isoform Iso 1
#1	CATD	CTSD	6.1	44552	neXtProt	P07339-1	131	44524	7	5	4	3	0.27	Cathepsin D isoform Iso 1
#33	UQCC2	UQCC2	6.84	14876	neXtProt	Q9BRT2-1	30	14865	1	1	1	1	0.26	Ubiquinol-cytochrome-c reductase complex assembly factor 2 isoform Iso 1
#1	TKN1	TAC1	8.89	15003	neXtProt	P20366-1	20	14994	2	1	1	1	0.26	Protachykinin-1 isoform Beta
#14	STK26	STK26	5.16	46529	neXtProt	Q9P289-1	61	46500	10	3	6	3	0.26	Serine/threonine-protein kinase 26 isoform Iso 1
#1	STIP1	STIP1	6.4	62639	neXtProt	P31948-1	69	62599	11	4	10	4	0.26	Stress-induced-phosphoprotein 1 isoform Iso 1
#20	SRS12	SRSF12	11.69	30512	neXtProt	Q8WXF0-1	30	30494	2	2	2	2	0.26	Serine/arginine-rich splicing factor 12 isoform Iso 1
#10	SNAPN	SNAPIN	9.35	14874	neXtProt	O95295-1	29	14865	2	2	1	1	0.26	SNARE-associated protein Snapin isoform Iso 1
#20	SCRN2	SCRN2	5.44	46597	neXtProt	Q96FV2-1	92	46567	4	3	4	3	0.26	Secernin-2 isoform Iso 1
#12	RT12	MRPS12	10.31	15173	neXtProt	O15235-1	62	15163	2	1	2	1	0.26	28S ribosomal protein S12, mitochondrial isoform Iso 1
#46	ROA0	HNRNPA0	9.34	30840	neXtProt	Q13151-1	60	30822	5	5	2	2	0.26	Heterogeneous nuclear ribonucleoprotein A0 isoform Iso 1
#47	ROA0	HNRNPA0	9.34	30840	neXtProt	Q13151-1	19	30822	4	2	3	2	0.26	Heterogeneous nuclear ribonucleoprotein A0 isoform Iso 1
#9	RL22	RPL22	9.21	14786	neXtProt	P35268-1	36	14778	1	1	1	1	0.26	60S ribosomal protein L22 isoform Iso 1
#2	PROL4	PRR4	6.5	15096	neXtProt	Q16378-1	14	15088	1	1	1	1	0.26	Proline-rich protein 4 isoform Iso 1
#14	PROF2	PFN2	6.55	15046	neXtProt	P35080-1	103	15036	2	2	1	1	0.26	Profilin-2 isoform IIa
#3	PRDX4	PRDX4	5.86	30539	neXtProt	Q13162-1	71	30521	4	3	2	2	0.26	Peroxiredoxin-4 isoform Iso 1
#10	PP4R2	PPP4R2	4.47	46898	neXtProt	Q9NY27-1	148	46869	7	4	4	3	0.26	Serine/threonine-protein phosphatase 4 regulatory subunit 2 isoform Iso 1
#1	PLIN3	PLIN3	5.3	47075	neXtProt	O60664-1	64	47046	5	3	5	3	0.26	Perilipin-3 isoform Iso 1
#10	PEA15	PEA15	4.93	15040	neXtProt	Q15121-1	17	15031	1	1	1	1	0.26	Astrocytic phosphoprotein PEA-15 isoform Iso 1
#41	PDRG1	PDRG1	5.81	15511	neXtProt	Q9NUG6-1	22	15501	1	1	1	1	0.26	p53 and DNA damage-regulated protein 1 isoform Iso 1
#36	NIT2	NIT2	6.83	30607	neXtProt	Q9NQR4-1	79	30589	5	3	4	2	0.26	Omega-amidase NIT2 isoform Iso 1
#38	NDUB4	NDUFB4	9.85	15208	neXtProt	O95168-1	53	15199	2	1	2	1	0.26	NADH dehydrogenase [ubiquinone] 1 beta subcomplex subunit 4 isoform Iso 1
#47	LEG7	LGALS7	7.02	15075	neXtProt	P47929-1	17	15066	1	1	1	1	0.26	Galectin-7 isoform Iso 1
#46	LAGE3	LAGE3	8.88	14803	neXtProt	Q14657-1	54	14795	1	1	1	1	0.26	EKC/KEOPS complex subunit LAGE3 isoform Iso 1
#14	HBA	HBA2	8.72	15257	neXtProt	P69905-1	24	15248	1	1	1	1	0.26	Hemoglobin subunit alpha isoform Iso 1
#23	GSH0	GCLM	5.7	30727	neXtProt	P48507-1	68	30708	5	2	4	2	0.26	Glutamate--cysteine ligase regulatory subunit isoform Iso 1
#48	FABP5	FABP5	6.59	15164	neXtProt	Q01469-1	16	15155	2	1	1	1	0.26	Fatty acid-binding protein, epidermal isoform Iso 1
#22	ENTP5	ENTPD5	5.92	47517	neXtProt	O75356-1	74	47487	5	5	3	3	0.26	Ectonucleoside triphosphate diphosphohydrolase 5 isoform Iso 1
#16	DCK	DCK	5.14	30519	neXtProt	P27707-1	77	30499	4	3	3	2	0.26	Deoxycytidine kinase isoform Iso 1
#23	CCHL	HCCS	6.25	30601	neXtProt	P53701-1	33	30582	3	2	3	2	0.26	Cytochrome c-type heme lyase isoform Iso 1
#42	ACO13	ACOT13	9.23	14960	neXtProt	Q9NPJ3-1	30	14951	4	1	2	1	0.26	Acyl-coenzyme A thioesterase 13 isoform Iso 1
#7	AATF	AATF	4.83	63133	neXtProt	Q9NY61-1	103	63094	6	5	4	4	0.26	Protein AATF isoform Iso 1
#1	TXND5	TXNDC5	5.63	47629	neXtProt	Q8NBS9-1	66	47599	5	3	4	3	0.25	Thioredoxin domain-containing protein 5 isoform Iso 1
#20	TTHY	TTR	5.49	15887	neXtProt	P02766-1	26	15877	1	1	1	1	0.25	Transthyretin isoform Iso 1
#15	TPT1L	N/A	5.81	15757	neXtProt	Q56UQ5-1	19	15747	1	1	1	1	0.25	TPT1-like protein isoform Iso 1
#14	SYJ2B	SYNJ2BP	5.86	15928	neXtProt	P57105-1	17	15918	1	1	1	1	0.25	Synaptojanin-2-binding protein isoform Iso 1
#1	SRSF8	SRSF8	11.72	32288	neXtProt	Q9BRL6-1	48	32268	3	2	3	2	0.25	Serine/arginine-rich splicing factor 8 isoform Iso 1
#8	RT16	MRPS16	9.59	15344	neXtProt	Q9Y3D3-1	15	15335	2	1	2	1	0.25	28S ribosomal protein S16, mitochondrial isoform Iso 1
#39	RSU1	RSU1	8.57	31540	neXtProt	Q15404-1	53	31521	5	3	3	2	0.25	Ras suppressor protein 1 isoform Iso 1
#9	RS24	RPS24	10.79	15423	neXtProt	P62847-1	66	15413	1	1	1	1	0.25	40S ribosomal protein S24 isoform Iso 1
#10	RS23	RPS23	10.5	15807	neXtProt	P62266-1	37	15798	3	1	3	1	0.25	40S ribosomal protein S23 isoform Iso 1
#9	RPB3	POLR2C	4.79	31441	neXtProt	P19387-1	79	31422	3	3	2	2	0.25	DNA-directed RNA polymerase II subunit RPB3 isoform Iso 1
#7	RM54	MRPL54	9.6	15819	neXtProt	Q6P161-1	46	15809	2	2	1	1	0.25	39S ribosomal protein L54, mitochondrial isoform Iso 1
#25	RM46	MRPL46	6.55	31705	neXtProt	Q9H2W6-1	54	31685	4	2	3	2	0.25	39S ribosomal protein L46, mitochondrial isoform Iso 1
#9	RM41	MRPL41	9.59	15382	neXtProt	Q8IXM3-1	16	15373	2	1	2	1	0.25	39S ribosomal protein L41, mitochondrial isoform Iso 1
#1	RALY	RALY	9.2	32463	neXtProt	Q9UKM9-1	33	32444	2	2	2	2	0.25	RNA-binding protein Raly isoform Iso 2
#12	RAD1	RAD1	4.73	31827	neXtProt	O60671-1	39	31807	4	2	3	2	0.25	Cell cycle checkpoint protein RAD1 isoform Iso 1
#31	PTRD1	PTRHD1	9.2	15805	neXtProt	Q6GMV3-1	28	15795	1	1	1	1	0.25	Putative peptidyl-tRNA hydrolase PTRHD1 isoform Iso 1
#12	PP14B	PPP1R14B	4.75	15911	neXtProt	Q96C90-1	72	15901	1	1	1	1	0.25	Protein phosphatase 1 regulatory subunit 14B isoform Iso 1
#46	PNKD	PNKD	10.58	15396	neXtProt	Q8N490-2	52	15387	2	2	1	1	0.25	Probable hydrolase PNKD isoform Iso 2
#13	PLPP	PDXP	6.11	31698	neXtProt	Q96GD0-1	189	31678	4	3	3	2	0.25	Pyridoxal phosphate phosphatase isoform Iso 1
#14	PIHD1	PIH1D1	5.05	32363	neXtProt	Q9NWS0-1	90	32342	3	2	3	2	0.25	PIH1 domain-containing protein 1 isoform Iso 1
#8	PFD4	PFDN4	4.42	15314	neXtProt	Q9NQP4-1	64	15305	1	1	1	1	0.25	Prefoldin subunit 4 isoform Iso 1
#13	NXT2	NXT2	5.24	16228	neXtProt	Q9NPJ8-1	28	16218	1	1	1	1	0.25	NTF2-related export protein 2 isoform Iso 1
#22	NR2CA	NR2C2AP	5.77	15875	neXtProt	Q86WQ0-1	63	15866	4	2	2	1	0.25	Nuclear receptor 2C2-associated protein isoform Iso 1
#39	NDUB6	NDUFB6	9.63	15489	neXtProt	O95139-1	14	15479	1	1	1	1	0.25	NADH dehydrogenase [ubiquinone] 1 beta subcomplex subunit 6 isoform Iso 1
#7	NDK8	NME2P1	8.76	15529	neXtProt	O60361-1	24	15519	3	1	2	1	0.25	Putative nucleoside diphosphate kinase isoform Iso 1
#13	MLEC	MLEC	5.27	32234	neXtProt	Q14165-1	22	32214	2	2	2	2	0.25	Malectin isoform Iso 1
#9	MARCS	MARCKS	4.47	31555	neXtProt	P29966-1	75	31536	3	2	2	2	0.25	Myristoylated alanine-rich C-kinase substrate isoform Iso 1
#30	LSM4	LSM4	10.02	15350	neXtProt	Q9Y4Z0-1	15	15340	2	1	2	1	0.25	U6 snRNA-associated Sm-like protein LSm4 isoform Iso 1
#8	HEXI2	HEXIM2	6.13	32419	neXtProt	Q96MH2-1	46	32399	2	2	2	2	0.25	Protein HEXIM2 isoform Iso 1
#46	FKBP2	FKBP2	9.24	15649	neXtProt	P26885-1	59	15639	2	2	1	1	0.25	Peptidyl-prolyl cis-trans isomerase FKBP2 isoform Iso 1
#10	CYB5	CYB5A	4.86	15330	neXtProt	P00167-1	13	15321	4	1	3	1	0.25	Cytochrome b5 isoform Iso 1
#14	CPLX2	CPLX2	5.06	15394	neXtProt	Q6PUV4-1	47	15385	1	1	1	1	0.25	Complexin-2 isoform Iso 1
#10	COPG1	COPG1	5.32	97718	neXtProt	Q9Y678-1	145	97655	11	8	8	6	0.25	Coatomer subunit gamma-1 isoform Iso 1
#19	CHSP1	CARHSP1	8.41	15892	neXtProt	Q9Y2V2-1	28	15882	2	2	1	1	0.25	Calcium-regulated heat stable protein 1 isoform Iso 1
#10	CHCH2	CHCHD2	9.43	15513	neXtProt	Q9Y6H1-1	18	15503	3	1	2	1	0.25	Coiled-coil-helix-coiled-coil-helix domain-containing protein 2 isoform Iso 1
#47	CALL5	CALML5	4.31	15892	neXtProt	Q9NZT1-1	17	15883	1	1	1	1	0.25	Calmodulin-like protein 5 isoform Iso 1
#17	ATG5	ATG5	5.48	32447	neXtProt	Q9H1Y0-1	67	32426	3	2	3	2	0.25	Autophagy protein 5 isoform Long
#8	AROS	RPS19BP1	10.75	15433	neXtProt	Q86WX3-1	25	15424	1	1	1	1	0.25	Active regulator of SIRT1 isoform Iso 1
#27	AP2S1	AP2S1	5.8	17017	neXtProt	P53680-1	35	17007	2	2	1	1	0.25	AP-2 complex subunit sigma isoform Iso 1
#15	UBXN1	UBXN1	5.23	33325	neXtProt	Q04323-1	63	33305	2	2	2	2	0.24	UBX domain-containing protein 1 isoform Iso 1
#1	TRA2B	TRA2B	11.25	33666	neXtProt	P62995-1	42	33646	2	2	2	2	0.24	Transformer-2 protein homolog beta isoform Iso 1
#26	TPC2L	TRAPPC2L	6.28	16145	neXtProt	Q9UL33-1	62	16135	2	1	2	1	0.24	Trafficking protein particle complex subunit 2-like protein isoform Iso 1
#27	TPC2A	TRAPPC2	6.02	16444	neXtProt	P0DI81-1	31	16434	1	1	1	1	0.24	Trafficking protein particle complex subunit 2 isoform Iso 1
#1	TOM20	TOMM20	8.81	16297	neXtProt	Q15388-1	38	16288	1	1	1	1	0.24	Mitochondrial import receptor subunit TOM20 homolog isoform Iso 1
#25	TBG1	TUBG1	5.75	51170	neXtProt	P23258-1	188	51138	7	6	4	3	0.24	Tubulin gamma-1 chain isoform Iso 1
#3	TBAL3	TUBAL3	5.68	49909	neXtProt	A6NHL2-1	121	49877	6	5	3	3	0.24	Tubulin alpha chain-like 3 isoform Iso 1
#15	SRP19	SRP19	9.87	16155	neXtProt	P09132-1	20	16145	1	1	1	1	0.24	Signal recognition particle 19 kDa protein isoform Iso 1
#11	SC65	LEPREL4	4.68	50381	neXtProt	Q92791-1	129	50349	7	6	4	3	0.24	Synaptonemal complex protein SC65 isoform Iso 1
#31	RT02	MRPS2	9.37	33249	neXtProt	Q9Y399-1	50	33228	7	4	4	2	0.24	28S ribosomal protein S2, mitochondrial isoform Iso 1
#1	RSSA	RPSA	4.79	32854	neXtProt	P08865-1	78	32833	6	3	4	2	0.24	40S ribosomal protein SA isoform Iso 1
#1	RS19	RPS19	10.31	16060	neXtProt	P39019-1	13	16051	1	1	1	1	0.24	40S ribosomal protein S19 isoform Iso 1
#9	RS16	RPS16	10.21	16445	neXtProt	P62249-1	68	16435	1	1	1	1	0.24	40S ribosomal protein S16 isoform Iso 1
#12	RPB4	POLR2D	4.75	16311	neXtProt	O15514-1	51	16301	2	2	1	1	0.24	DNA-directed RNA polymerase II subunit RPB4 isoform Iso 1
#11	RM27	MRPL27	10.42	16073	neXtProt	Q9P0M9-1	44	16063	1	1	1	1	0.24	39S ribosomal protein L27, mitochondrial isoform Iso 1
#12	RM14	MRPL14	10.26	15947	neXtProt	Q6P1L8-1	20	15937	4	1	2	1	0.24	39S ribosomal protein L14, mitochondrial isoform Iso 1
#9	RINI	RNH1	4.71	49973	neXtProt	P13489-1	104	49941	5	4	4	3	0.24	Ribonuclease inhibitor isoform Iso 1
#26	PTPS	PTS	6.19	16385	neXtProt	Q03393-1	13	16375	2	1	2	1	0.24	6-pyruvoyl tetrahydrobiopterin synthase isoform Iso 1
#1	P5CR1	PYCR1	7.18	33360	neXtProt	P32322-1	123	33340	3	3	2	2	0.24	Pyrroline-5-carboxylate reductase 1, mitochondrial isoform Iso 1
#6	NDUB7	NDUFB7	9.1	16401	neXtProt	P17568-1	41	16391	1	1	1	1	0.24	NADH dehydrogenase [ubiquinone] 1 beta subcomplex subunit 7 isoform Iso 1
#5	MCFD2	MCFD2	4.51	16390	neXtProt	Q8NI22-1	17	16380	1	1	1	1	0.24	Multiple coagulation factor deficiency protein 2 isoform Iso 1
#40	MCAT	SLC25A20	9.48	32944	neXtProt	O43772-1	40	32922	2	2	2	2	0.24	Mitochondrial carnitine/acylcarnitine carrier protein isoform Iso 1
#33	LACB2	LACTB2	6.32	32805	neXtProt	Q53H82-1	28	32785	2	2	2	2	0.24	Beta-lactamase-like protein 2 isoform Iso 1
#14	IFT25	HSPB11	4.93	16297	neXtProt	Q9Y547-1	27	16287	1	1	1	1	0.24	Intraflagellar transport protein 25 homolog isoform Iso 1
#35	HNRH2	HNRNPH2	5.89	49263	neXtProt	P55795-1	73	49232	6	4	4	3	0.24	Heterogeneous nuclear ribonucleoprotein H2 isoform Iso 1
#10	HN1	HN1	5.47	16014	neXtProt	Q9UK76-1	28	16005	1	1	1	1	0.24	Hematological and neurological expressed 1 protein isoform Iso 1
#21	HBG1	HBG1	6.64	16140	neXtProt	P69891-1	42	16130	2	1	2	1	0.24	Hemoglobin subunit gamma-1 isoform Iso 1
#11	HBE	HBE1	8.67	16203	neXtProt	P02100-1	75	16192	3	2	2	1	0.24	Hemoglobin subunit epsilon isoform Iso 1
#10	HBD	HBD	7.84	16055	neXtProt	P02042-1	40	16045	1	1	1	1	0.24	Hemoglobin subunit delta isoform Iso 1
#23	GOPC	GOPC	5.59	50520	neXtProt	Q9HD26-1	43	50489	5	3	4	3	0.24	Golgi-associated PDZ and coiled-coil motif-containing protein isoform Iso 1
#16	GOLP3	GOLPH3	6.05	33810	neXtProt	Q9H4A6-1	77	33790	2	2	2	2	0.24	Golgi phosphoprotein 3 isoform Iso 1
#30	GNPI1	GNPDA1	6.42	32668	neXtProt	P46926-1	65	32648	2	2	2	2	0.24	Glucosamine-6-phosphate isomerase 1 isoform Iso 1
#46	GHC2	SLC25A18	9.39	33849	neXtProt	Q9H1K4-1	36	33826	3	2	3	2	0.24	Mitochondrial glutamate carrier 2 isoform Iso 1
#46	EDF1	EDF1	9.95	16369	neXtProt	O60869-1	13	16359	1	1	1	1	0.24	Endothelial differentiation-related factor 1 isoform Iso 1
#1	ECHA	HADHA	9.16	82999	neXtProt	P40939-1	77	82947	10	5	7	5	0.24	Trifunctional enzyme subunit alpha, mitochondrial isoform Iso 1
#6	EAPP	EAPP	5	32762	neXtProt	Q56P03-1	66	32742	2	2	2	2	0.24	E2F-associated phosphoprotein isoform Iso 1
#1	CYB5B	CYB5B	4.88	16332	neXtProt	O43169-1	53	16322	2	1	2	1	0.24	Cytochrome b5 type B isoform Iso 1
#12	CNOT7	CNOT7	4.77	32745	neXtProt	Q9UIV1-1	48	32724	3	2	3	2	0.24	CCR4-NOT transcription complex subunit 7 isoform Iso 1
#20	CAZA2	CAPZA2	5.57	32949	neXtProt	P47755-1	73	32929	6	4	4	2	0.24	F-actin-capping protein subunit alpha-2 isoform Iso 1
#31	CASP6	CASP6	6.46	33309	neXtProt	P55212-1	31	33288	4	3	2	2	0.24	Caspase-6 isoform Alpha
#21	BIRC5	BIRC5	5.66	16389	neXtProt	O15392-1	17	16378	1	1	1	1	0.24	Baculoviral IAP repeat-containing protein 5 isoform Iso 1
#1	BIEA	BLVRA	6.06	33428	neXtProt	P53004-1	36	33407	2	2	2	2	0.24	Biliverdin reductase A isoform Iso 1
#9	ASGR1	ASGR1	5.28	33186	neXtProt	P07306-1	73	33165	3	2	3	2	0.24	Asialoglycoprotein receptor 1 isoform H1a
#17	ARPC5	ARPC5	5.47	16320	neXtProt	O15511-1	41	16310	2	2	1	1	0.24	Actin-related protein 2/3 complex subunit 5 isoform Iso 1
#35	WDR82	WDR82	7.59	35079	neXtProt	Q6UXN9-1	47	35056	2	2	1	1	0.23	WD repeat-containing protein 82 isoform Iso 1
#35	UB2D4	UBE2D4	6.88	16649	neXtProt	Q9Y2X8-1	44	16638	2	1	2	1	0.23	Ubiquitin-conjugating enzyme E2 D4 isoform Iso 1
#43	UB2D3	UBE2D3	7.67	16687	neXtProt	P61077-1	21	16676	1	1	1	1	0.23	Ubiquitin-conjugating enzyme E2 D3 isoform Iso 1
#34	UB2D1	UBE2D1	6.94	16602	neXtProt	P51668-1	30	16591	3	1	2	1	0.23	Ubiquitin-conjugating enzyme E2 D1 isoform Iso 1
#7	TXTP	SLC25A1	9.91	34012	neXtProt	P53007-1	27	33991	2	2	2	2	0.23	Tricarboxylate transport protein, mitochondrial isoform Iso 1
#17	TXN4B	TXNL4B	5.63	17014	neXtProt	Q9NX01-1	25	17004	2	1	1	1	0.23	Thioredoxin-like protein 4B isoform Iso 1
#19	TXN4A	TXNL4A	5.53	16786	neXtProt	P83876-1	63	16775	2	2	1	1	0.23	Thioredoxin-like protein 4A isoform Iso 1
#18	SNAG	NAPG	5.3	34746	neXtProt	Q99747-1	45	34724	7	3	4	2	0.23	Gamma-soluble NSF attachment protein isoform Iso 1
#1	SETLP	SETSIP	4.19	34882	neXtProt	P0DME0-1	20	34861	2	2	1	1	0.23	Protein SETSIP isoform Iso 1
#44	SAP18	SAP18	9.38	17561	neXtProt	O00422-1	16	17550	4	1	2	1	0.23	Histone deacetylase complex subunit SAP18 isoform Iso 1
#26	SAM50	SAMM50	6.44	51976	neXtProt	Q9Y512-1	26	51943	3	3	3	3	0.23	Sorting and assembly machinery component 50 homolog isoform Iso 1
#10	RS15	RPS15	10.39	17040	neXtProt	P62841-1	15	17029	2	1	2	1	0.23	40S ribosomal protein S15 isoform Iso 1
#1	RPAB3	POLR2H	4.5	17143	neXtProt	P52434-1	34	17132	1	1	1	1	0.23	DNA-directed RNA polymerases I, II, and III subunit RPABC3 isoform Iso 1
#9	RM42	MRPL42	8.58	16661	neXtProt	Q9Y6G3-1	22	16650	1	1	1	1	0.23	39S ribosomal protein L42, mitochondrial isoform Iso 1
#9	RM23	MRPL23	9.69	17781	neXtProt	Q16540-1	30	17770	1	1	1	1	0.23	39S ribosomal protein L23, mitochondrial isoform Iso 1
#1	RL27A	RPL27A	11	16561	neXtProt	P46776-1	45	16551	3	2	2	1	0.23	60S ribosomal protein L27a isoform Iso 1
#1	RL26L	RPL26L1	10.55	17256	neXtProt	Q9UNX3-1	28	17246	2	1	2	1	0.23	60S ribosomal protein L26-like 1 isoform Iso 1
#23	PPT2	PPT2	5.87	34225	neXtProt	Q9UMR5-1	59	34203	3	2	3	2	0.23	Lysosomal thioesterase PPT2 isoform Iso 1
#13	POTEF	POTEF	5.82	121445	neXtProt	A5A3E0-1	406	121367	17	14	6	6	0.23	POTE ankyrin domain family member F isoform Iso 1
#48	PIP	PIP	8.26	16572	neXtProt	P12273-1	25	16562	1	1	1	1	0.23	Prolactin-inducible protein isoform Iso 1
#10	PHLP	PDCL	4.65	34282	neXtProt	Q13371-1	60	34260	3	2	3	2	0.23	Phosducin-like protein isoform Iso 1
#34	PFD2	PFDN2	6.2	16647	neXtProt	Q9UHV9-1	30	16638	2	1	2	1	0.23	Prefoldin subunit 2 isoform Iso 1
#13	PDCD4	PDCD4	5.07	51735	neXtProt	Q53EL6-1	73	51703	5	3	4	3	0.23	Programmed cell death protein 4 isoform Iso 1
#21	OSTC	OSTC	9.23	16829	neXtProt	Q9NRP0-1	13	16818	1	1	1	1	0.23	Oligosaccharyltransferase complex subunit OSTC isoform Iso 1
#39	OARD1	OARD1	8.55	17024	neXtProt	Q9Y530-1	15	17014	2	1	2	1	0.23	O-acetyl-ADP-ribose deacetylase 1 isoform Iso 1
#38	NPC2	NPC2	7.57	16570	neXtProt	P61916-1	16	16559	1	1	1	1	0.23	Epididymal secretory protein E1 isoform Iso 1
#16	NMI	NMI	5.23	35056	neXtProt	Q13287-1	26	35035	4	2	3	2	0.23	N-myc-interactor isoform Iso 1
#7	NHP2	NHP2	8.48	17201	neXtProt	Q9NX24-1	32	17190	2	1	1	1	0.23	H/ACA ribonucleoprotein complex subunit 2 isoform Iso 1
#26	NDUAD	NDUFA13	8.02	16698	neXtProt	Q9P0J0-1	19	16688	1	1	1	1	0.23	NADH dehydrogenase [ubiquinone] 1 alpha subcomplex subunit 13 isoform Iso 1
#1	MGST2	MGST2	9.6	16620	neXtProt	Q99735-1	44	16610	2	2	1	1	0.23	Microsomal glutathione S-transferase 2 isoform Iso 1
#9	MAP4	MAP4	5.32	121005	neXtProt	P27816-1	246	120930	19	12	11	7	0.23	Microtubule-associated protein 4 isoform Iso 1
#34	KT3K	FN3KRP	6.84	34412	neXtProt	Q9HA64-1	33	34390	6	2	4	2	0.23	Ketosamine-3-kinase isoform Iso 1
#4	IF5AL	EIF5AL1	4.85	16773	neXtProt	Q6IS14-1	39	16762	2	1	2	1	0.23	Eukaryotic translation initiation factor 5A-1-like isoform Iso 1
#27	HS71L	HSPA1L	5.75	70375	neXtProt	P34931-1	170	70331	7	7	4	4	0.23	Heat shock 70 kDa protein 1-like isoform Iso 1
#35	HMGCL	HMGCL	8.81	34360	neXtProt	P35914-1	38	34338	2	2	2	2	0.23	Hydroxymethylglutaryl-CoA lyase, mitochondrial isoform Iso 1
#29	HINT2	HINT2	9.2	17161	neXtProt	Q9BX68-1	25	17151	1	1	1	1	0.23	Histidine triad nucleotide-binding protein 2, mitochondrial isoform Iso 1
#12	GLRX5	GLRX5	6.28	16627	neXtProt	Q86SX6-1	52	16618	2	2	1	1	0.23	Glutaredoxin-related protein 5, mitochondrial isoform Iso 1
#45	FIS1	FIS1	8.84	16938	neXtProt	Q9Y3D6-1	22	16927	2	1	1	1	0.23	Mitochondrial fission 1 protein isoform Iso 1
#33	FHIT	FHIT	6.54	16858	neXtProt	P49789-1	28	16848	1	1	1	1	0.23	Bis(5'-adenosyl)-triphosphatase isoform Iso 1
#13	ELP5	ELP5	4.81	34841	neXtProt	Q8TE02-1	49	34819	2	2	2	2	0.23	Elongator complex protein 5 isoform Iso 1
#11	DPOE3	POLE3	4.68	16860	neXtProt	Q9NRF9-1	22	16849	1	1	1	1	0.23	DNA polymerase epsilon subunit 3 isoform Iso 1
#6	DBND1	DBNDD1	4.26	17042	neXtProt	Q9H9R9-1	17	17031	1	1	1	1	0.23	Dysbindin domain-containing protein 1 isoform Iso 1
#1	COX5A	COX5A	6.3	16762	neXtProt	P20674-1	28	16752	1	1	1	1	0.23	Cytochrome c oxidase subunit 5A, mitochondrial isoform Iso 1
#32	CK054	C11orf54	6.23	35117	neXtProt	Q9H0W9-1	70	35095	6	3	4	2	0.23	Ester hydrolase C11orf54 isoform Iso 1
#32	CG065	C7orf65	9.48	16773	neXtProt	Q6ZTY9-1	15	16762	1	1	1	1	0.23	Uncharacterized protein C7orf65 isoform Iso 1
#12	BUD31	BUD31	9.1	16999	neXtProt	P41223-1	25	16989	1	1	1	1	0.23	Protein BUD31 homolog isoform Iso 1
#11	BT3L4	BTF3L4	5.95	17270	neXtProt	Q96K17-1	13	17260	3	1	2	1	0.23	Transcription factor BTF3 homolog 4 isoform Iso 1
#37	BL1S1	BLOC1S1	9.37	17263	neXtProt	P78537-1	27	17252	1	1	1	1	0.23	Biogenesis of lysosome-related organelles complex 1 subunit 1 isoform Iso 1
#19	ARP5L	ARPC5L	6.15	16941	neXtProt	Q9BPX5-1	17	16931	1	1	1	1	0.23	Actin-related protein 2/3 complex subunit 5-like protein isoform Iso 1
#48	AIMP1	AIMP1	8.61	34352	neXtProt	Q12904-1	15	34331	2	2	2	2	0.23	Aminoacyl tRNA synthase complex-interacting multifunctional protein 1 isoform Iso 1
#27	AIF1L	AIF1L	6.63	17067	neXtProt	Q9BQI0-1	63	17057	1	1	1	1	0.23	Allograft inflammatory factor 1-like isoform Iso 1
#41	6PGD	PGD	6.8	53140	neXtProt	P52209-1	55	53106	4	3	4	3	0.23	6-phosphogluconate dehydrogenase, decarboxylating isoform Iso 1
#25	5NT3B	NT5C3B	5.95	34389	neXtProt	Q969T7-1	31	34367	8	3	4	2	0.23	7-methylguanosine phosphate-specific 5'-nucleotidase isoform Iso 1
#10	YBOX1	YBX1	9.87	35924	neXtProt	P67809-1	59	35903	4	3	3	2	0.22	Nuclease-sensitive element-binding protein 1 isoform Iso 1
#3	VIME	VIM	5.06	53652	neXtProt	P08670-1	88	53619	5	5	3	3	0.22	Vimentin isoform Iso 1
#1	UE2NL	UBE2NL	5.66	17376	neXtProt	Q5JXB2-1	37	17366	1	1	1	1	0.22	Putative ubiquitin-conjugating enzyme E2 N-like isoform Iso 1
#12	UBXN7	UBXN7	5.06	54862.3	neXtProt	O94888-1	74	54828	4	4	3	3	0.22	UBX domain-containing protein 7 isoform Iso 1
#40	UBL4A	UBL4A	8.71	17776	neXtProt	P11441-1	21	17766	1	1	1	1	0.22	Ubiquitin-like protein 4A isoform Iso 1
#46	UB2L3	UBE2L3	8.68	17861	neXtProt	P68036-1	16	17850	7	1	4	1	0.22	Ubiquitin-conjugating enzyme E2 L3 isoform Iso 1
#10	TMED8	TMED8	4.61	35740	neXtProt	Q6PL24-1	103	35718	4	3	3	2	0.22	Protein TMED8 isoform Iso 1
#35	STMN1	STMN1	5.75	17302	neXtProt	P16949-1	54	17292	1	1	1	1	0.22	Stathmin isoform Iso 1
#10	SRS11	SRSF11	10.52	53542	neXtProt	Q05519-1	51	53510	3	3	3	3	0.22	Serine/arginine-rich splicing factor 11 isoform Iso 1
#43	SFXN3	SFXN3	9.25	35978	neXtProt	Q9BWM7-1	115	35956	6	4	4	2	0.22	Sideroflexin-3 isoform Iso 1
#1	SFXN1	SFXN1	9.22	35619	neXtProt	Q9H9B4-1	34	35596	3	2	3	2	0.22	Sideroflexin-1 isoform Iso 1
#1	SDHA	SDHA	7.06	72692	neXtProt	P31040-1	133	72645	7	5	5	4	0.22	Succinate dehydrogenase [ubiquinone] flavoprotein subunit, mitochondrial isoform Iso 1
#25	SCP2D	SCP2D1	9.33	17663	neXtProt	Q9UJQ7-1	14	17651	2	1	2	1	0.22	SCP2 sterol-binding domain-containing protein 1 isoform Iso 1
#14	RN181	RNF181	4.93	17909	neXtProt	Q9P0P0-1	32	17897	1	1	1	1	0.22	E3 ubiquitin-protein ligase RNF181 isoform Iso 1
#1	RL29	RPL29	11.66	17752	neXtProt	P47914-1	26	17741	2	1	1	1	0.22	60S ribosomal protein L29 isoform Iso 1
#1	RL24	RPL24	11.26	17778	neXtProt	P83731-1	23	17768	1	1	1	1	0.22	60S ribosomal protein L24 isoform Iso 1
#1	RL12	RPL12	9.48	17818	neXtProt	P30050-1	46	17808	2	1	2	1	0.22	60S ribosomal protein L12 isoform Iso 1
#40	RDH13	RDH13	8.23	35932	neXtProt	Q8NBN7-1	95	35910	4	3	3	2	0.22	Retinol dehydrogenase 13 isoform Iso 1
#10	RAD21	RAD21	4.54	71690	neXtProt	O60216-1	181	71645	7	5	6	4	0.22	Double-strand-break repair protein rad21 homolog isoform Iso 1
#10	PPGB	CTSA	6.16	54466	neXtProt	P10619-1	146	54431	10	5	5	3	0.22	Lysosomal protective protein isoform Iso 1
#24	PFD5	PFDN5	5.94	17328	neXtProt	Q99471-1	26	17317	2	1	2	1	0.22	Prefoldin subunit 5 isoform Iso 1
#1	PEPD	PEPD	5.64	54548	neXtProt	P12955-1	50	54513	5	3	4	3	0.22	Xaa-Pro dipeptidase isoform Iso 1
#26	ORML3	ORMDL3	9.64	17495	neXtProt	Q8N138-1	20	17483	1	1	1	1	0.22	ORM1-like protein 3 isoform Iso 1
#9	OGFR	OGFR	4.77	73325	neXtProt	Q9NZT2-1	119	73280	6	5	4	3	0.22	Opioid growth factor receptor isoform Iso 1
#11	NUDC2	NUDCD2	4.99	17675	neXtProt	Q8WVJ2-1	45	17665	1	1	1	1	0.22	NudC domain-containing protein 2 isoform Iso 1
#41	NDUBB	NDUFB11	5.17	17317	neXtProt	Q9NX14-1	32	17306	1	1	1	1	0.22	NADH dehydrogenase [ubiquinone] 1 beta subcomplex subunit 11, mitochondrial isoform Iso 1
#34	NAMPT	NAMPT	6.69	55521	neXtProt	P43490-1	75	55487	5	4	4	3	0.22	Nicotinamide phosphoribosyltransferase isoform Iso 1
#9	MXRA7	MXRA7	4.18	17493	neXtProt	P84157-2	80	17482	2	2	1	1	0.22	Matrix-remodeling-associated protein 7 isoform Iso 2
#2	MGN2	MAGOHB	5.96	17275	neXtProt	Q96A72-1	17	17265	1	1	1	1	0.22	Protein mago nashi homolog 2 isoform Iso 1
#13	LTOR1	LAMTOR1	5.01	17744	neXtProt	Q6IAA8-1	61	17734	1	1	1	1	0.22	Ragulator complex protein LAMTOR1 isoform Iso 1
#40	LDHB	LDHB	5.71	36638	neXtProt	P07195-1	481	36615	9	9	2	2	0.22	L-lactate dehydrogenase B chain isoform Iso 1
#21	K1143	KIAA1143	5.84	17465	neXtProt	Q96AT1-1	22	17455	2	1	2	1	0.22	Uncharacterized protein KIAA1143 isoform Iso 1
#34	ISG15	ISG15	6.83	17887	neXtProt	P05161-1	23	17876	1	1	1	1	0.22	Ubiquitin-like protein ISG15 isoform Iso 1
#10	IKBA	NFKBIA	4.57	35608	neXtProt	P25963-1	26	35586	3	2	3	2	0.22	NF-kappa-B inhibitor alpha isoform Iso 1
#18	HSP7E	HSPA14	5.41	54794	neXtProt	Q0VDF9-1	68	54760	5	4	4	3	0.22	Heat shock 70 kDa protein 14 isoform Iso 1
#18	HMOX2	HMOX2	5.31	36032	neXtProt	P30519-1	24	36010	2	2	2	2	0.22	Heme oxygenase 2 isoform Iso 1
#1	FUBP2	KHSRP	6.85	73115	neXtProt	Q92945-1	98	73070	7	5	5	4	0.22	Far upstream element-binding protein 2 isoform Iso 1
#37	FSCN1	FSCN1	6.84	54530	neXtProt	Q16658-1	53	54496	5	3	4	3	0.22	Fascin isoform Iso 1
#46	F195A	FAM195A	9.5	17828	neXtProt	Q9BUT9-1	17	17817	1	1	1	1	0.22	Protein FAM195A isoform Iso 1
#2	F162A	FAM162A	9.81	17342	neXtProt	Q96A26-1	36	17331	2	1	2	1	0.22	Protein FAM162A isoform Iso 1
#1	CPPED	CPPED1	5.79	35548	neXtProt	Q9BRF8-1	49	35526	2	2	2	2	0.22	Serine/threonine-protein phosphatase CPPED1 isoform Iso 1
#16	COQ9	COQ9	5.61	35509	neXtProt	O75208-1	52	35487	2	2	2	2	0.22	Ubiquinone biosynthesis protein COQ9, mitochondrial isoform Iso 1
#24	CDRT4	CDRT4	10.05	17514	neXtProt	Q8N9R6-1	15	17503	4	1	1	1	0.22	CMT1A duplicated region transcript 4 protein isoform Iso 1
#22	BAP18	BAP18	6.74	17900	neXtProt	Q8IXM2-1	45	17889	1	1	1	1	0.22	Chromatin complexes subunit BAP18 isoform Iso 1
#25	ATPF1	ATPAF1	8.12	36436	neXtProt	Q5TC12-1	153	36414	6	3	4	2	0.22	ATP synthase mitochondrial F1 complex assembly factor 1 isoform Iso 1
#12	ATG3	ATG3	4.66	35864	neXtProt	Q9NT62-1	86	35841	3	3	2	2	0.22	Ubiquitin-like-conjugating enzyme ATG3 isoform Iso 1
#1	APEX1	APEX1	8.33	35555	neXtProt	P27695-1	41	35532	3	2	2	2	0.22	DNA-(apurinic or apyrimidinic site) lyase isoform Iso 1
#1	AK1BA	AKR1B10	7.66	36019	neXtProt	O60218-1	36	35997	2	2	2	2	0.22	Aldo-keto reductase family 1 member B10 isoform Iso 1
#1	ADRO	FDXR	8.72	53836	neXtProt	P22570-1	69	53803	4	3	4	3	0.22	NADPH:adrenodoxin oxidoreductase, mitochondrial isoform Short
#3	ACPM	NDUFAB1	4.77	17417	neXtProt	O14561-1	30	17406	1	1	1	1	0.22	Acyl carrier protein, mitochondrial isoform Iso 1
#11	XRCC4	XRCC4	4.91	38287	neXtProt	Q13426-1	16	38263	3	2	3	2	0.21	DNA repair protein XRCC4 isoform Iso 1
#21	VKOR1	VKORC1	9.53	18235	neXtProt	Q9BQB6-1	51	18223	1	1	1	1	0.21	Vitamin K epoxide reductase complex subunit 1 isoform Iso 1
#35	UXT	UXT	7.02	18246	neXtProt	Q9UBK9-1	35	18235	2	1	2	1	0.21	Protein UXT isoform Iso 1
#40	UBC9	UBE2I	8.87	18006	neXtProt	P63279-1	13	17995	1	1	1	1	0.21	SUMO-conjugating enzyme UBC9 isoform Iso 1
#1	TRFE	TF	6.81	77063	neXtProt	P02787-1	84	77014	7	5	6	4	0.21	Serotransferrin isoform Iso 1
#38	TOM40	TOMM40	6.79	37893	neXtProt	O96008-1	28	37869	5	3	2	2	0.21	Mitochondrial import receptor subunit TOM40 homolog isoform Iso 1
#46	TI17B	TIMM17B	9.21	18273	neXtProt	O60830-1	38	18261	2	1	2	1	0.21	Mitochondrial import inner membrane translocase subunit Tim17-B isoform Iso 1
#11	TCAL1	TCEAL1	11.2	18354	neXtProt	Q15170-1	60	18342	1	1	1	1	0.21	Transcription elongation factor A protein-like 1 isoform Iso 1
#40	SNX3	SNX3	8.71	18762	neXtProt	O60493-1	28	18751	4	1	3	1	0.21	Sorting nexin-3 isoform Iso 1
#9	SEN15	TSEN15	4.46	18641	neXtProt	Q8WW01-1	108	18629	3	2	2	1	0.21	tRNA-splicing endonuclease subunit Sen15 isoform Iso 1
#1	RS11	RPS11	10.31	18430	neXtProt	P62280-1	29	18419	1	1	1	1	0.21	40S ribosomal protein S11 isoform Iso 1
#22	RM50	MRPL50	7.73	18324	neXtProt	Q8N5N7-1	43	18313	1	1	1	1	0.21	39S ribosomal protein L50, mitochondrial isoform Iso 1
#10	RM30	MRPL30	10.01	18546	neXtProt	Q8TCC3-1	25	18534	1	1	1	1	0.21	39S ribosomal protein L30, mitochondrial isoform Iso 1
#1	RL21	RPL21	10.49	18564	neXtProt	P46778-1	16	18553	4	1	2	1	0.21	60S ribosomal protein L21 isoform Iso 1
#9	RCN2	RCN2	4.26	36876	neXtProt	Q14257-1	64	36854	3	3	2	2	0.21	Reticulocalbin-2 isoform Iso 1
#28	PPIL1	PPIL1	7.78	18236	neXtProt	Q9Y3C6-1	41	18225	1	1	1	1	0.21	Peptidyl-prolyl cis-trans isomerase-like 1 isoform Iso 1
#26	PIN1	PIN1	8.95	18243	neXtProt	Q13526-1	38	18232	2	1	2	1	0.21	Peptidyl-prolyl cis-trans isomerase NIMA-interacting 1 isoform Iso 1
#21	PAL4A	PPIAL4A	9.32	18182	neXtProt	Q9Y536-1	14	18170	4	1	2	1	0.21	Peptidyl-prolyl cis-trans isomerase A-like 4A isoform Iso 1
#24	NUD15	NUDT15	5.75	18609	neXtProt	Q9NV35-1	32	18597	1	1	1	1	0.21	Probable 8-oxo-dGTP diphosphatase NUDT15 isoform Iso 1
#10	NMT1	NMT1	7.65	56806	neXtProt	P30419-1	55	56770	3	3	3	3	0.21	Glycylpeptide N-tetradecanoyltransferase 1 isoform Long
#15	NHRF3	PDZK1	5.36	57129	neXtProt	Q5T2W1-1	76	57094	3	3	3	3	0.21	Na(+)/H(+) exchange regulatory cofactor NHE-RF3 isoform Iso 1
#40	NCBP2	NCBP2	8.34	18001	neXtProt	P52298-1	13	17990	1	1	1	1	0.21	Nuclear cap-binding protein subunit 2 isoform Iso 1
#42	MTFP1	MTFP1	9.33	18009	neXtProt	Q9UDX5-1	34	17999	2	1	2	1	0.21	Mitochondrial fission process protein 1 isoform Iso 1
#14	MAX	MAX	5.88	18275	neXtProt	P61244-1	20	18264	1	1	1	1	0.21	Protein max isoform Iso 1
#25	MAP12	METAP1D	6.35	37088	neXtProt	Q6UB28-1	34	37065	4	2	3	2	0.21	Methionine aminopeptidase 1D, mitochondrial isoform Iso 1
#16	ISY1	ISY1	5.69	37567	neXtProt	Q9ULR0-1	43	37543	2	2	2	2	0.21	Pre-mRNA-splicing factor ISY1 homolog isoform Iso 2
#46	ISCU	ISCU	9.54	17999	neXtProt	Q9H1K1-1	17	17988	2	1	2	1	0.21	Iron-sulfur cluster assembly enzyme ISCU, mitochondrial isoform Iso 1
#1	IMDH2	IMPDH2	6.44	55804	neXtProt	P12268-1	89	55770	7	4	6	3	0.21	Inosine-5'-monophosphate dehydrogenase 2 isoform Iso 1
#10	IMA4	KPNA3	4.8	57811	neXtProt	O00505-1	124	57775	8	5	4	3	0.21	Importin subunit alpha-4 isoform Iso 1
#1	GLPK	GK	5.94	57489	neXtProt	P32189-1	91	57452	4	3	3	3	0.21	Glycerol kinase isoform Iso 1
#26	GLOD5	GLOD5	7.7	18322	neXtProt	A6NK44-1	15	18310	1	1	1	1	0.21	Glyoxalase domain-containing protein 5 isoform Iso 1
#11	GEMI6	GEMIN6	5.02	18824	neXtProt	Q8WXD5-1	44	18812	1	1	1	1	0.21	Gem-associated protein 6 isoform Iso 1
#9	GBB2	GNB2	5.6	37331	neXtProt	P62879-1	49	37307	3	3	2	2	0.21	Guanine nucleotide-binding protein G(I)/G(S)/G(T) subunit beta-2 isoform Iso 1
#1	GALM	GALM	6.18	37765	neXtProt	Q96C23-1	20	37742	2	2	2	2	0.21	Aldose 1-epimerase isoform Iso 1
#22	FA98B	FAM98B	5.96	37190	neXtProt	Q52LJ0-1	71	37167	5	3	3	2	0.21	Protein FAM98B isoform Iso 1
#13	FA96A	FAM96A	4.86	18355	neXtProt	Q9H5X1-1	60	18343	1	1	1	1	0.21	MIP18 family protein FAM96A isoform Iso 1
#1	ERLN2	ERLIN2	5.47	37839	neXtProt	O94905-1	75	37815	2	2	2	2	0.21	Erlin-2 isoform Iso 1
#38	DTD2	DTD2	7.71	18660	neXtProt	Q96FN9-1	13	18649	1	1	1	1	0.21	Probable D-tyrosyl-tRNA(Tyr) deacylase 2 isoform Iso 1
#1	DHSO	SORD	8.23	38324	neXtProt	Q00796-1	60	38300	2	2	2	2	0.21	Sorbitol dehydrogenase isoform Iso 1
#12	DESI1	DESI1	4.86	18262	neXtProt	Q6ICB0-1	17	18251	2	1	1	1	0.21	Desumoylating isopeptidase 1 isoform Iso 1
#35	CS010	C19orf10	6.2	18795	neXtProt	Q969H8-1	22	18783	6	1	3	1	0.21	Myeloid-derived growth factor isoform Iso 1
#10	CREL2	CRELD2	4.5	38192	neXtProt	Q6UXH1-1	38	38166	2	2	2	2	0.21	Cysteine-rich with EGF-like domain protein 2 isoform Iso 1
#26	COQ5	COQ5	6.47	37140	neXtProt	Q5HYK3-1	76	37117	3	3	2	2	0.21	2-methoxy-6-polyprenyl-1,4-benzoquinol methylase, mitochondrial isoform Iso 1
#10	COF2	CFL2	7.66	18736	neXtProt	Q9Y281-1	37	18725	1	1	1	1	0.21	Cofilin-2 isoform CFL2b
#35	CIRBP	CIRBP	9.51	18647	neXtProt	Q14011-1	20	18637	1	1	1	1	0.21	Cold-inducible RNA-binding protein isoform Iso 1
#48	CALU	CALU	4.47	38051	neXtProt	O43852-3	25	38027	5	2	4	2	0.21	Calumenin isoform Iso 3
#46	ASPG	AGA	5.86	37208	neXtProt	P20933-1	83	37184	4	3	2	2	0.21	N(4)-(beta-N-acetylglucosaminyl)-L-asparaginase isoform Iso 1
#23	ARFP2	ARFIP2	5.72	37855	neXtProt	P53365-1	38	37832	3	2	1	1	0.21	Arfaptin-2 isoform Iso 1
#38	AK1D1	AKR1D1	7.14	37376	neXtProt	P51857-1	91	37353	8	6	2	2	0.21	3-oxo-5-beta-steroid 4-dehydrogenase isoform Iso 1
#35	UFC1	UFC1	6.91	19458	neXtProt	Q9Y3C8-1	32	19446	1	1	1	1	0.2	Ubiquitin-fold modifier-conjugating enzyme 1 isoform Iso 1
#30	TPRKB	TPRKB	6.31	19660	neXtProt	Q9Y3C4-1	14	19648	1	1	1	1	0.2	EKC/KEOPS complex subunit TPRKB isoform Iso 1
#26	TIM50	TIMM50	8.55	39646	neXtProt	Q3ZCQ8-1	50	39622	2	2	2	2	0.2	Mitochondrial import inner membrane translocase subunit TIM50 isoform Iso 1
#9	TCTP	TPT1	4.84	19595	neXtProt	P13693-1	26	19583	2	1	2	1	0.2	Translationally-controlled tumor protein isoform Iso 1
#17	SUOX	SUOX	5.72	60283	neXtProt	P51687-1	66	60245	6	4	4	3	0.2	Sulfite oxidase, mitochondrial isoform Iso 1
#1	SSRD	SSR4	5.76	18998	neXtProt	P51571-1	23	18987	1	1	1	1	0.2	Translocon-associated protein subunit delta isoform Iso 1
#1	SRSF3	SRSF3	11.64	19329	neXtProt	P84103-1	19	19318	1	1	1	1	0.2	Serine/arginine-rich splicing factor 3 isoform Iso 1
#8	SNR27	SNRNP27	11.62	18860	neXtProt	Q8WVK2-1	29	18849	1	1	1	1	0.2	U4/U6.U5 small nuclear ribonucleoprotein 27 kDa protein isoform Iso 1
#18	SDHF2	SDHAF2	6.33	19599	neXtProt	Q9NX18-1	41	19587	2	2	1	1	0.2	Succinate dehydrogenase assembly factor 2, mitochondrial isoform Iso 1
#36	RM49	MRPL49	9.47	19198	neXtProt	Q13405-1	73	19186	2	1	1	1	0.2	39S ribosomal protein L49, mitochondrial isoform Iso 1
#30	RM39	MRPL39	7.56	38711	neXtProt	Q9NYK5-1	66	38687	3	2	3	2	0.2	39S ribosomal protein L39, mitochondrial isoform Iso 1
#34	RFC5	RFC5	6.72	38496	neXtProt	P40937-1	58	38472	4	2	4	2	0.2	Replication factor C subunit 5 isoform Iso 1
#40	RFC4	RFC4	8.26	39681	neXtProt	P35249-1	24	39657	4	2	4	2	0.2	Replication factor C subunit 4 isoform Iso 1
#15	R113A	RNF113A	5.51	38787	neXtProt	O15541-1	62	38763	2	2	2	2	0.2	RING finger protein 113A isoform Iso 1
#22	PTH2	PTRH2	8.95	19193	neXtProt	Q9Y3E5-1	20	19181	1	1	1	1	0.2	Peptidyl-tRNA hydrolase 2, mitochondrial isoform Iso 1
#37	PPIH	PPIH	8.28	19208	neXtProt	O43447-1	13	19196	1	1	1	1	0.2	Peptidyl-prolyl cis-trans isomerase H isoform Iso 1
#16	PDP2	PDP2	5.69	59978	neXtProt	Q9P2J9-1	81	59940	7	4	5	3	0.2	[Pyruvate dehydrogenase [acetyl-transferring]]-phosphatase 2, mitochondrial isoform Iso 1
#16	PCNP	PCNP	6.86	18924	neXtProt	Q8WW12-1	27	18913	1	1	1	1	0.2	PEST proteolytic signal-containing nuclear protein isoform Iso 1
#4	PCBP3	PCBP3	8.22	39465	neXtProt	P57721-1	97	39440	3	3	2	2	0.2	Poly(rC)-binding protein 3 isoform Iso 1
#5	PCBP2	PCBP2	6.33	38580	neXtProt	Q15366-1	87	38556	2	2	2	2	0.2	Poly(rC)-binding protein 2 isoform Iso 1
#17	ODPB	PDHB	6.2	39233	neXtProt	P11177-1	56	39208	3	2	3	2	0.2	Pyruvate dehydrogenase E1 component subunit beta, mitochondrial isoform Iso 1
#19	NUDT3	NUDT3	5.99	19470	neXtProt	O95989-1	24	19459	2	1	2	1	0.2	Diphosphoinositol polyphosphate phosphohydrolase 1 isoform Iso 1
#12	NENF	NENF	5.51	18856	neXtProt	Q9UMX5-1	44	18845	2	1	2	1	0.2	Neudesin isoform Iso 1
#21	NDUF5	NDUFAF5	6.14	38918	neXtProt	Q5TEU4-1	33	38894	2	2	2	2	0.2	NADH dehydrogenase [ubiquinone] 1 alpha subcomplex assembly factor 5 isoform Iso 1
#45	NAA50	NAA50	8.96	19398	neXtProt	Q9GZZ1-1	20	19386	1	1	1	1	0.2	N-alpha-acetyltransferase 50 isoform Iso 1
#1	MRP	MARCKSL1	4.65	19528	neXtProt	P49006-1	26	19517	2	1	2	1	0.2	MARCKS-related protein isoform Iso 1
#28	MRM1	MRM1	8.15	38638	neXtProt	Q6IN84-1	50	38614	3	2	3	2	0.2	rRNA methyltransferase 1, mitochondrial isoform Iso 1
#12	MPH6	MPHOSPH6	5.14	19023	neXtProt	Q99547-1	35	19012	1	1	1	1	0.2	M-phase phosphoprotein 6 isoform Iso 1
#16	MED28	MED28	5.39	19520	neXtProt	Q9H204-1	15	19508	1	1	1	1	0.2	Mediator of RNA polymerase II transcription subunit 28 isoform Iso 1
#2	LMAN2	LMAN2	6.46	40229	neXtProt	Q12907-1	76	40203	6	3	4	2	0.2	Vesicular integral-membrane protein VIP36 isoform Iso 1
#11	IMA7	KPNA6	4.89	60030	neXtProt	O60684-1	86	59991	4	4	3	3	0.2	Importin subunit alpha-7 isoform Iso 1
#11	HEXA	HEXA	5.04	60703	neXtProt	P06865-1	133	60664	5	5	3	3	0.2	Beta-hexosaminidase subunit alpha isoform Iso 1
#28	FA50A	FAM50A	6.39	40241	neXtProt	Q14320-1	19	40216	2	2	2	2	0.2	Protein FAM50A isoform Iso 1
#20	F209B	FAM209B	9.08	19499	neXtProt	Q5JX69-1	14	19486	2	1	1	1	0.2	Protein FAM209B isoform Iso 1
#12	EIF1A	EIF1AD	5.14	19053	neXtProt	Q8N9N8-1	80	19041	2	2	1	1	0.2	Probable RNA-binding protein EIF1AD isoform Iso 1
#23	DNLZ	DNLZ	9.88	19203	neXtProt	Q5SXM8-1	48	19192	1	1	1	1	0.2	DNL-type zinc finger protein isoform Iso 1
#29	CT027	C20orf27	6.34	19291	neXtProt	Q9GZN8-1	17	19279	1	1	1	1	0.2	UPF0687 protein C20orf27 isoform Iso 1
#22	CNBP	CNBP	8	19462	neXtProt	P62633-1	16	19450	1	1	1	1	0.2	Cellular nucleic acid-binding protein isoform Iso 1
#10	CD123	CDC123	4.64	39135	neXtProt	O75794-1	64	39110	5	3	4	2	0.2	Cell division cycle protein 123 homolog isoform Iso 1
#26	CCD12	CCDC12	6.8	19180	neXtProt	Q8WUD4-1	27	19169	3	1	3	1	0.2	Coiled-coil domain-containing protein 12 isoform Iso 1
#1	ARK72	AKR7A2	6.7	39588	neXtProt	O43488-1	32	39564	2	2	2	2	0.2	Aflatoxin B1 aldehyde reductase member 2 isoform Iso 1
#1	AL7A1	ALDH7A1	8.21	58487	neXtProt	P49419-1	156	58450	11	5	7	3	0.2	Alpha-aminoadipic semialdehyde dehydrogenase isoform Iso 1
#10	ADXL	FDX1L	5.2	19520	neXtProt	Q6P4F2-1	18	19509	3	1	1	1	0.2	Adrenodoxin-like protein, mitochondrial isoform Iso 1
#45	ADH6	ADH6	8.05	39088	neXtProt	P28332-1	28	39063	2	2	2	2	0.2	Alcohol dehydrogenase 6 isoform Iso 1
#33	VPS29	VPS29	6.29	20505	neXtProt	Q9UBQ0-1	35	20493	1	1	1	1	0.19	Vacuolar protein sorting-associated protein 29 isoform Iso 1
#12	UBL7	UBL7	4.88	40510	neXtProt	Q96S82-1	54	40485	2	2	2	2	0.19	Ubiquitin-like protein 7 isoform Iso 1
#46	TTC9C	TTC9C	9.02	20013	neXtProt	Q8N5M4-1	24	20000	3	1	2	1	0.19	Tetratricopeptide repeat protein 9C isoform Iso 1
#28	TIM22	TIMM22	7.51	20030	neXtProt	Q9Y584-1	30	20018	2	1	1	1	0.19	Mitochondrial import inner membrane translocase subunit Tim22 isoform Iso 1
#16	SUGT1	SUGT1	5.07	41024	neXtProt	Q9Y2Z0-1	16	40998	2	2	2	2	0.19	Protein SGT1 homolog isoform Iso 1
#23	SPCS3	SPCS3	8.66	20313	neXtProt	P61009-1	24	20301	1	1	1	1	0.19	Signal peptidase complex subunit 3 isoform Iso 1
#39	SNX12	SNX12	7.71	19730	neXtProt	Q9UMY4-1	15	19718	1	1	1	1	0.19	Sorting nexin-12 isoform Iso 1
#7	SMAP	C11orf58	4.57	20333	neXtProt	O00193-1	15	20320	2	1	1	1	0.19	Small acidic protein isoform Iso 1
#21	SHLB1	SH3GLB1	5.78	40796	neXtProt	Q9Y371-1	80	40771	6	3	4	2	0.19	Endophilin-B1 isoform Iso 1
#42	SC11A	SEC11A	9.48	20625	neXtProt	P67812-1	43	20612	1	1	1	1	0.19	Signal peptidase complex catalytic subunit SEC11A isoform Iso 1
#47	RT25	MRPS25	8.99	20116	neXtProt	P82663-1	38	20103	1	1	1	1	0.19	28S ribosomal protein S25, mitochondrial isoform Iso 1
#16	RT11	MRPS11	10.82	20615	neXtProt	P82912-1	15	20603	2	1	2	1	0.19	28S ribosomal protein S11, mitochondrial isoform Iso 1
#9	RRS1	RRS1	10.69	41193	neXtProt	Q15050-1	36	41168	2	2	2	2	0.19	Ribosome biogenesis regulatory protein homolog isoform Iso 1
#42	RM17	MRPL17	10.12	20050	neXtProt	Q9NRX2-1	39	20038	1	1	1	1	0.19	39S ribosomal protein L17, mitochondrial isoform Iso 1
#47	RM13	MRPL13	9.18	20691	neXtProt	Q9BYD1-1	22	20679	1	1	1	1	0.19	39S ribosomal protein L13, mitochondrial isoform Iso 1
#32	RM11	MRPL11	9.91	20683	neXtProt	Q9Y3B7-1	27	20670	2	1	2	1	0.19	39S ribosomal protein L11, mitochondrial isoform Iso 1
#1	RL11	RPL11	9.64	20252	neXtProt	P62913-1	13	20240	5	1	4	1	0.19	60S ribosomal protein L11 isoform Iso 1
#28	RHEB	RHEB	5.65	20497	neXtProt	Q15382-1	32	20485	5	1	4	1	0.19	GTP-binding protein Rheb isoform Iso 1
#46	RFC3	RFC3	8.66	40556	neXtProt	P40938-1	97	40530	4	3	3	2	0.19	Replication factor C subunit 3 isoform Iso 1
#7	RBMX	RBMX	10.06	42331	neXtProt	P38159-1	51	42306	3	2	3	2	0.19	RNA-binding motif protein, X chromosome isoform Iso 1
#10	RBM8A	RBM8A	5.5	19888	neXtProt	Q9Y5S9-1	26	19877	4	2	3	1	0.19	RNA-binding protein 8A isoform Iso 1
#33	RBM4	RBM4	6.61	40313	neXtProt	Q9BWF3-1	130	40289	4	3	3	2	0.19	RNA-binding protein 4 isoform Iso 1
#13	RAP2B	RAP2B	4.73	20504	neXtProt	P61225-1	45	20491	2	1	2	1	0.19	Ras-related protein Rap-2b isoform Iso 1
#25	RABEK	RABEPK	5.79	40564	neXtProt	Q7Z6M1-1	63	40539	2	2	2	2	0.19	Rab9 effector protein with kelch motifs isoform Iso 1
#4	PRND	PRND	9.24	20293	neXtProt	Q9UKY0-1	20	20280	1	1	1	1	0.19	Prion-like protein doppel isoform Iso 1
#16	NUP43	NUP43	5.31	42150	neXtProt	Q8NFH3-1	89	42124	4	4	2	2	0.19	Nucleoporin Nup43 isoform Iso 1
#46	NTPCR	NTPCR	9.61	20713	neXtProt	Q9BSD7-1	34	20700	2	1	2	1	0.19	Cancer-related nucleoside-triphosphatase isoform Iso 1
#39	NDUF4	NDUFAF4	8.85	20266	neXtProt	Q9P032-1	16	20254	2	1	2	1	0.19	NADH dehydrogenase [ubiquinone] 1 alpha subcomplex assembly factor 4 isoform Iso 1
#35	NDUA8	NDUFA8	7.58	20105	neXtProt	P51970-1	22	20092	1	1	1	1	0.19	NADH dehydrogenase [ubiquinone] 1 alpha subcomplex subunit 8 isoform Iso 1
#13	NAA20	NAA20	4.95	20368	neXtProt	P61599-1	63	20355	4	2	2	1	0.19	N-alpha-acetyltransferase 20 isoform Iso 1
#10	MOG1	RANGRF	4.8	20448	neXtProt	Q9HD47-1	33	20435	2	1	2	1	0.19	Ran guanine nucleotide release factor isoform Iso 1
#1	ML12B	MYL12B	4.71	19779	neXtProt	O14950-1	22	19767	3	1	2	1	0.19	Myosin regulatory light chain 12B isoform Iso 1
#16	MI1IP1	MID1IP1	5.25	20202	neXtProt	Q9NPA3-1	24	20189	2	2	1	1	0.19	Mid1-interacting protein 1 isoform Iso 1
#29	MESH1	HDDC3	6.25	20329	neXtProt	Q8N4P3-1	47	20317	1	1	1	1	0.19	Guanosine-3',5'-bis(diphosphate) 3'-pyrophosphohydrolase MESH1 isoform Iso 1
#45	MED30	MED30	8.45	20277	neXtProt	Q96HR3-1	51	20264	1	1	1	1	0.19	Mediator of RNA polymerase II transcription subunit 30 isoform Iso 1
#7	MEA1	MEA1	4.13	19905	neXtProt	Q16626-1	17	19892	1	1	1	1	0.19	Male-enhanced antigen 1 isoform Iso 1
#48	MCTS1	MCTS1	8.98	20555	neXtProt	Q9ULC4-1	21	20542	1	1	1	1	0.19	Malignant T-cell-amplified sequence 1 isoform Iso 1
#2	MCA3	EEF1E1	8.55	19810	neXtProt	O43324-1	33	19798	1	1	1	1	0.19	Eukaryotic translation elongation factor 1 epsilon-1 isoform Iso 1
#15	KCMF1	KCMF1	5.41	41945	neXtProt	Q9P0J7-1	40	41919	2	2	2	2	0.19	E3 ubiquitin-protein ligase KCMF1 isoform Iso 1
#43	HN1L	HN1L	9.3	20063	neXtProt	Q9H910-1	17	20051	1	1	1	1	0.19	Hematological and neurological expressed 1-like protein isoform Iso 1
#25	HLAH	HLA-H	5.91	40892	neXtProt	P01893-1	31	40866	2	2	2	2	0.19	Putative HLA class I histocompatibility antigen, alpha chain H isoform Iso 1
#25	HINT3	HINT3	6.12	20361	neXtProt	Q9NQE9-1	123	20348	5	3	3	1	0.19	Histidine triad nucleotide-binding protein 3 isoform Iso 1
#18	HIF1N	HIF1AN	5.39	40285	neXtProt	Q9NWT6-1	57	40260	5	2	5	2	0.19	Hypoxia-inducible factor 1-alpha inhibitor isoform Iso 1
#15	HEXB	HEXB	6.29	63111	neXtProt	P07686-1	45	63071	3	3	3	3	0.19	Beta-hexosaminidase subunit beta isoform Iso 1
#10	HAUS7	HAUS7	4.73	40778	neXtProt	Q99871-1	85	40752	6	3	4	2	0.19	HAUS augmin-like complex subunit 7 isoform Iso 1
#30	HAP28	PDAP1	8.84	20630	neXtProt	Q13442-1	55	20618	1	1	1	1	0.19	28 kDa heat- and acid-stable phosphoprotein isoform Iso 1
#46	FUND2	FUNDC2	9.74	20676	neXtProt	Q9BWH2-1	15	20663	1	1	1	1	0.19	FUN14 domain-containing protein 2 isoform Iso 1
#20	FRIL	FTL	5.5	20019	neXtProt	P02792-1	44	20007	4	2	2	1	0.19	Ferritin light chain isoform Iso 1
#39	F206A	FAM206A	8.12	20378	neXtProt	Q9NX38-1	14	20365	2	1	2	1	0.19	Protein Simiate isoform Iso 1
#10	DUSP6	DUSP6	4.75	42320	neXtProt	Q16828-1	30	42293	3	2	2	2	0.19	Dual specificity protein phosphatase 6 isoform Iso 1
#12	DUS9	DUSP9	5.8	41868	neXtProt	Q99956-1	48	41841	2	2	2	2	0.19	Dual specificity protein phosphatase 9 isoform Iso 1
#35	DUS3	DUSP3	7.66	20478	neXtProt	P51452-1	24	20465	4	1	3	1	0.19	Dual specificity protein phosphatase 3 isoform Iso 1
#16	DSCR6	RIPPLY3	5.98	20368	neXtProt	P57055-1	13	20356	1	1	1	1	0.19	Protein ripply3 isoform Iso 1
#39	DCTD	DCTD	7.5	20016	neXtProt	P32321-1	16	20003	1	1	1	1	0.19	Deoxycytidylate deaminase isoform Iso 1
#46	CSRP1	CSRP1	8.9	20567	neXtProt	P21291-1	20	20554	1	1	1	1	0.19	Cysteine and glycine-rich protein 1 isoform Iso 1
#1	COPZ1	COPZ1	4.69	20198	neXtProt	P61923-1	14	20185	1	1	1	1	0.19	Coatomer subunit zeta-1 isoform Iso 1
#5	COPRS	COPRS	4.06	20066	neXtProt	Q9NQ92-1	25	20054	1	1	1	1	0.19	Coordinator of PRMT5 and differentiation stimulator isoform Iso 1
#11	CETN2	CETN2	4.91	19738	neXtProt	P41208-1	45	19726	1	1	1	1	0.19	Centrin-2 isoform Iso 1
#4	BST2	BST2	5.43	19769	neXtProt	Q10589-1	33	19756	1	1	1	1	0.19	Bone marrow stromal antigen 2 isoform Iso 1
#36	ARL3	ARL3	6.74	20455	neXtProt	P36405-1	34	20443	1	1	1	1	0.19	ADP-ribosylation factor-like protein 3 isoform Iso 1
#9	ARL1	ARL1	5.63	20417	neXtProt	P40616-1	32	20404	1	1	1	1	0.19	ADP-ribosylation factor-like protein 1 isoform Iso 1
#6	ARF6	ARF6	9.04	20082	neXtProt	P62330-1	14	20069	2	1	2	1	0.19	ADP-ribosylation factor 6 isoform Iso 1
#12	ANR40	ANKRD40	4.88	41088	neXtProt	Q6AI12-1	29	41063	2	2	2	2	0.19	Ankyrin repeat domain-containing protein 40 isoform Iso 1
#34	ADK	ADK	6.24	40545	neXtProt	P55263-1	38	40520	5	2	4	2	0.19	Adenosine kinase isoform Iso 1
#22	1C17	HLA-C	6.33	41238.2	neXtProt	Q95604-1	53	41213	3	2	3	2	0.19	HLA class I histocompatibility antigen, Cw-17 alpha chain isoform Iso 1
#33	1C07	HLA-C	5.71	40649	neXtProt	P10321-1	47	40623	3	2	3	2	0.19	HLA class I histocompatibility antigen, Cw-7 alpha chain isoform Iso 1
#26	1C01	HLA-C	5.49	40965	neXtProt	P30499-1	22	40939	2	2	2	2	0.19	HLA class I histocompatibility antigen, Cw-1 alpha chain isoform Iso 1
#8	1A30	HLA-A	5.73	40905	neXtProt	P16188-1	20	40879	3	2	3	2	0.19	HLA class I histocompatibility antigen, A-30 alpha chain isoform Iso 1
#20	1A02	HLA-A	6.5	40922	neXtProt	P01892-1	74	40896	2	2	2	2	0.19	HLA class I histocompatibility antigen, A-2 alpha chain isoform Iso 1
#19	UBC12	UBE2M	7.57	20899	neXtProt	P61081-1	16	20887	2	1	1	1	0.18	NEDD8-conjugating enzyme Ubc12 isoform Iso 1
#44	TMM97	TMEM97	9.42	20848	neXtProt	Q5BJF2-1	16	20834	2	1	2	1	0.18	Transmembrane protein 97 isoform Iso 1
#34	TMM11	TMEM11	6.98	21540	neXtProt	P17152-1	13	21527	1	1	1	1	0.18	Transmembrane protein 11, mitochondrial isoform Iso 1
#25	TMCO1	TMCO1	9.77	21175	neXtProt	Q9UM00-1	18	21161	1	1	1	1	0.18	Transmembrane and coiled-coil domain-containing protein 1 isoform Iso 1
#28	TM205	TMEM205	8.91	21198	neXtProt	Q6UW68-1	19	21184	1	1	1	1	0.18	Transmembrane protein 205 isoform Iso 1
#46	THIK	ACAA1	8.76	44291	neXtProt	P09110-1	51	44264	4	2	4	2	0.18	3-ketoacyl-CoA thiolase, peroxisomal isoform Iso 1
#9	TFG	TFG	4.94	43448	neXtProt	Q92734-1	96	43421	4	4	2	2	0.18	Protein TFG isoform Iso 1
#46	T126A	TMEM126A	9.36	21527	neXtProt	Q9H061-1	46	21513	2	1	2	1	0.18	Transmembrane protein 126A isoform Iso 1
#25	STMN2	STMN2	6.69	21802	neXtProt	Q93045-2	33	21788	4	1	4	1	0.18	Stathmin-2 isoform Iso 2
#13	SSA1	SSSCA1	5.12	21474	neXtProt	O60232-1	20	21461	2	2	1	1	0.18	Sjoegren syndrome/scleroderma autoantigen 1 isoform Iso 1
#40	SOX	PIPOX	8.67	44065	neXtProt	Q9P0Z9-1	31	44038	2	2	1	1	0.18	Peroxisomal sarcosine oxidase isoform Iso 1
#1	SC23A	SEC23A	6.64	86160	neXtProt	Q15436-1	142	86105	6	5	5	4	0.18	Protein transport protein Sec23A isoform Iso 1
#10	RP1BL	null	5.37	20925	neXtProt	A6NIZ1-1	68	20912	1	1	1	1	0.18	Ras-related protein Rap-1b-like protein isoform Iso 1
#10	RM32	MRPL32	9.78	21405	neXtProt	Q9BYC8-1	13	21391	1	1	1	1	0.18	39S ribosomal protein L32, mitochondrial isoform Iso 1
#13	RM12	MRPL12	9.05	21348	neXtProt	P52815-1	22	21335	2	1	2	1	0.18	39S ribosomal protein L12, mitochondrial isoform Iso 1
#9	RL18A	RPL18A	10.72	20762	neXtProt	Q02543-1	90	20749	2	2	1	1	0.18	60S ribosomal protein L18a isoform Iso 1
#1	RL18	RPL18	11.73	21634	neXtProt	Q07020-1	34	21621	2	1	2	1	0.18	60S ribosomal protein L18 isoform Iso 1
#1	RL17	RPL17	10.18	21397	neXtProt	P18621-1	29	21383	1	1	1	1	0.18	60S ribosomal protein L17 isoform Iso 1
#1	RHOA	RHOA	5.83	21768	neXtProt	P61586-1	16	21754	2	1	2	1	0.18	Transforming protein RhoA isoform Iso 1
#9	REQU	DPF2	5.94	44155	neXtProt	Q92785-1	28	44127	3	2	3	2	0.18	Zinc finger protein ubi-d4 isoform Iso 1
#10	REL2	RLN2	8.88	21043	neXtProt	P04090-1	16	21029	1	1	1	1	0.18	Prorelaxin H2 isoform Iso 1
#25	REEP6	REEP6	8.74	20733	neXtProt	Q96HR9-1	30	20720	1	1	1	1	0.18	Receptor expression-enhancing protein 6 isoform Iso 1
#9	REEP5	REEP5	8.25	21493	neXtProt	Q00765-1	40	21479	4	1	2	1	0.18	Receptor expression-enhancing protein 5 isoform Iso 1
#9	RD23B	RAD23B	4.79	43171	neXtProt	P54727-1	34	43145	3	2	3	2	0.18	UV excision repair protein RAD23 homolog B isoform Iso 1
#22	RBPMS	RBPMS	7.77	21801.9	neXtProt	Q93062-1	33	21788	1	1	1	1	0.18	RNA-binding protein with multiple splicing isoform A
#25	RBBP9	RBBP9	5.79	20999	neXtProt	O75884-1	58	20986	2	1	2	1	0.18	Putative hydrolase RBBP9 isoform Iso 1
#8	RASN	NRAS	5.01	21229	neXtProt	P01111-1	21	21216	1	1	1	1	0.18	GTPase NRas isoform Iso 1
#10	RASK	KRAS	6.33	21656	neXtProt	P01116-1	35	21642	2	1	2	1	0.18	GTPase KRas isoform 2A
#9	RAP2C	RAP2C	4.87	20744	neXtProt	Q9Y3L5-1	28	20731	1	1	1	1	0.18	Ras-related protein Rap-2c isoform Iso 1
#23	RAP1A	RAP1A	6.39	20987	neXtProt	P62834-1	33	20974	2	1	2	1	0.18	Ras-related protein Rap-1A isoform Iso 1
#10	RAC2	RAC2	7.52	21428	neXtProt	P15153-1	35	21415	2	1	2	1	0.18	Ras-related C3 botulinum toxin substrate 2 isoform Iso 1
#21	RAB26	RAB26	8.71	21355	neXtProt	Q9ULW5-2	14	21341	1	1	1	1	0.18	Ras-related protein Rab-26 isoform Iso 2
#15	PSF2	GINS2	5.29	21427	neXtProt	Q9Y248-1	19	21414	2	1	2	1	0.18	DNA replication complex GINS protein PSF2 isoform Iso 1
#16	PPM1A	PPM1A	5.19	42448	neXtProt	P35813-1	18	42421	2	2	2	2	0.18	Protein phosphatase 1A isoform Alpha-1
#23	PHIPL	PHYHIPL	5.97	42486	neXtProt	Q96FC7-1	30	42459	2	2	2	2	0.18	Phytanoyl-CoA hydroxylase-interacting protein-like isoform Iso 1
#16	PG12B	PLA2G12B	5.75	21658	neXtProt	Q9BX93-1	25	21644	2	1	2	1	0.18	Group XIIB secretory phospholipase A2-like protein isoform Iso 1
#21	PEBB	CBFB	6.23	21508	neXtProt	Q13951-1	35	21495	3	2	2	1	0.18	Core-binding factor subunit beta isoform Iso 1
#12	PDCD6	PDCD6	5.16	21868	neXtProt	O75340-1	30	21855	1	1	1	1	0.18	Programmed cell death protein 6 isoform Iso 1
#1	PCY2	PCYT2	6.44	43835	neXtProt	Q99447-1	53	43808	3	3	2	2	0.18	Ethanolamine-phosphate cytidylyltransferase isoform Iso 1
#13	PAXX	C9orf142	5.39	21639	neXtProt	Q9BUH6-1	57	21626	1	1	1	1	0.18	Protein PAXX isoform Iso 1
#31	NUD16	NUDT16	6.38	21273	neXtProt	Q96DE0-1	22	21260	1	1	1	1	0.18	U8 snoRNA-decapping enzyme isoform Iso 1
#48	NDUBA	NDUFB10	8.72	20777	neXtProt	O96000-1	16	20763	1	1	1	1	0.18	NADH dehydrogenase [ubiquinone] 1 beta subcomplex subunit 10 isoform Iso 1
#20	NDUB8	NDUFB8	6.29	21766	neXtProt	O95169-1	15	21751	1	1	1	1	0.18	NADH dehydrogenase [ubiquinone] 1 beta subcomplex subunit 8, mitochondrial isoform Iso 1
#45	NDK6	NME6	8.51	21142	neXtProt	O75414-1	17	21129	1	1	1	1	0.18	Nucleoside diphosphate kinase 6 isoform Iso 1
#1	NAP1L4	NAP1L4	4.6	42823	neXtProt	Q99733-1	77	42797	4	2	4	2	0.18	Nucleosome assembly protein 1-like 4 isoform Iso 1
#16	MOC2B	MOCS2	5.35	20943	neXtProt	O96007-1	34	20931	2	1	2	1	0.18	Molybdopterin synthase catalytic subunit isoform Iso 1
#22	MED29	MED29	5.86	21073	neXtProt	Q9NX70-1	14	21060	2	1	2	1	0.18	Mediator of RNA polymerase II transcription subunit 29 isoform Iso 1
#35	MAP11	METAP1	6.75	43215	neXtProt	P53582-1	62	43187	4	2	3	2	0.18	Methionine aminopeptidase 1 isoform Iso 1
#37	LSM12	LSM12	7.62	21700	neXtProt	Q3MHD2-1	20	21687	2	1	1	1	0.18	Protein LSM12 homolog isoform Iso 1
#46	LIN7C	LIN7C	8.52	21833	neXtProt	Q9NUP9-1	14	21820	1	1	1	1	0.18	Protein lin-7 homolog C isoform Iso 1
#1	LGUL	GLO1	5.12	20778	neXtProt	Q04760-1	32	20764	2	1	2	1	0.18	Lactoylglutathione lyase isoform Iso 1
#17	KGUA	GUK1	6.11	21725	neXtProt	Q16774-1	20	21712	1	1	1	1	0.18	Guanylate kinase isoform Iso 1
#1	KAP0	PRKAR1A	5.27	42982	neXtProt	P10644-1	74	42955	3	2	3	2	0.18	cAMP-dependent protein kinase type I-alpha regulatory subunit isoform Iso 1
#46	KAD1	AK1	8.73	21634	neXtProt	P00568-1	27	21621	2	2	1	1	0.18	Adenylate kinase isoenzyme 1 isoform Iso 1
#11	IMP3	IMP3	9.54	21850	neXtProt	Q9NV31-1	27	21837	1	1	1	1	0.18	U3 small nucleolar ribonucleoprotein protein IMP3 isoform Iso 1
#1	HNRPL	HNRNPL	8.46	64133	neXtProt	P14866-1	93	64092	7	4	6	3	0.18	Heterogeneous nuclear ribonucleoprotein L isoform Iso 1
#14	HIKES	C11orf73	5.27	21627	neXtProt	Q53FT3-1	17	21614	1	1	1	1	0.18	Protein Hikeshi isoform Iso 1
#1	H10	H1F0	10.84	20862	neXtProt	P07305-1	27	20850	1	1	1	1	0.18	Histone H1.0 isoform Iso 1
#31	GALT	GALT	6.49	43363	neXtProt	P07902-1	26	43336	2	2	2	2	0.18	Galactose-1-phosphate uridylyltransferase isoform Iso 1
#15	FRIH	FTH1	5.31	21225	neXtProt	P02794-1	23	21212	1	1	1	1	0.18	Ferritin heavy chain isoform Iso 1
#45	EXOS1	EXOSC1	8.51	21452	neXtProt	Q9Y3B2-1	15	21438	2	1	2	1	0.18	Exosome complex component CSL4 isoform Iso 1
#10	E41L2	EPB41L2	5.34	112588	neXtProt	O43491-1	262	112519	10	9	6	5	0.18	Band 4.1-like protein 2 isoform Iso 1
#34	DYR	DHFR	6.85	21452	neXtProt	P00374-1	28	21439	2	1	2	1	0.18	Dihydrofolate reductase isoform Iso 1
#22	COMD1	COMMD1	5.85	21178	neXtProt	Q8N668-1	25	21165	2	1	2	1	0.18	COMM domain-containing protein 1 isoform Iso 1
#29	CGL	CTH	6.21	44508	neXtProt	P32929-1	79	44479	3	2	3	2	0.18	Cystathionine gamma-lyase isoform Iso 1
#21	CDC42	CDC42	6.16	21258	neXtProt	P60953-2	38	21245	3	2	2	1	0.18	Cell division control protein 42 homolog isoform Iso 2
#35	BL1S5	BLOC1S5	7.14	21609	neXtProt	Q8TDH9-1	20	21596	1	1	1	1	0.18	Biogenesis of lysosome-related organelles complex 1 subunit 5 isoform Iso 1
#17	B2CL2	BCL2L2	5.21	20746	neXtProt	Q92843-1	18	20733	1	1	1	1	0.18	Bcl-2-like protein 2 isoform Iso 1
#4	ARL8B	ARL8B	8.67	21539	neXtProt	Q9NVJ2-1	14	21525	1	1	1	1	0.18	ADP-ribosylation factor-like protein 8B isoform Iso 1
#23	ARL2	ARL2	5.94	20878	neXtProt	P36404-1	16	20865	2	1	2	1	0.18	ADP-ribosylation factor-like protein 2 isoform Iso 1
#9	WIBG	WIBG	9.45	22655	neXtProt	Q9BRP8-1	35	22642	1	1	1	1	0.17	Partner of Y14 and mago isoform Iso 1
#5	VISL1	VSNL1	5.01	22142	neXtProt	P62760-1	33	22128	1	1	1	1	0.17	Visinin-like protein 1 isoform Iso 1
#18	UBA6	UBA6	5.76	117969	neXtProt	A0AVT1-1	71	117895	6	6	5	5	0.17	Ubiquitin-like modifier-activating enzyme 6 isoform Iso 1
#13	UBA5	UBA5	4.79	44863	neXtProt	Q9GZZ9-1	48	44834	3	2	2	2	0.17	Ubiquitin-like modifier-activating enzyme 5 isoform Iso 1
#26	TRML4	TREML4	8.87	21924	neXtProt	Q6UXN2-1	13	21910	1	1	1	1	0.17	Trem-like transcript 4 protein isoform Iso 1
#1	TMED2	TMED2	5.08	22761	neXtProt	Q15363-1	36	22746	1	1	1	1	0.17	Transmembrane emp24 domain-containing protein 2 isoform Iso 1
#20	TDRP	TDRP	8.36	22285	neXtProt	Q86YL5-2	57	22271	2	1	2	1	0.17	Testis development-related protein isoform Iso 2
#7	SYK	KARS	5.94	68048	neXtProt	Q15046-1	41	68005	5	3	5	3	0.17	Lysine--tRNA ligase isoform Cytoplasmic
#10	SRP68	SRP68	8.75	70729	neXtProt	Q9UHB9-1	116	70686	3	3	3	3	0.17	Signal recognition particle subunit SRP68 isoform Iso 1
#14	SPRY4	SPRYD4	6.44	23128	neXtProt	Q8WW59-1	46	23114	1	1	1	1	0.17	SPRY domain-containing protein 4 isoform Iso 1
#11	SPC24	SPC24	4.65	22478	neXtProt	Q8NBT2-1	18	22464	2	1	2	1	0.17	Kinetochore protein Spc24 isoform Iso 1
#12	SNX7	SNX7	5.02	45303	neXtProt	Q9UNH6-1	54	45274	2	2	2	2	0.17	Sorting nexin-7 isoform Iso 1
#23	SNX6	SNX6	5.81	46648	neXtProt	Q9UNH7-1	36	46620	4	2	3	2	0.17	Sorting nexin-6 isoform Iso 1
#1	SAR1B	SAR1B	5.75	22409	neXtProt	Q9Y6B6-1	18	22396	1	1	1	1	0.17	GTP-binding protein SAR1b isoform Iso 1
#18	SAR1A	SAR1A	6.21	22366	neXtProt	Q9NR31-1	18	22353	1	1	1	1	0.17	GTP-binding protein SAR1a isoform Iso 1
#12	RT18A	MRPS18A	10.35	22183	neXtProt	Q9NVS2-1	48	22170	2	1	2	1	0.17	28S ribosomal protein S18a, mitochondrial isoform Iso 1
#1	RS7	RPS7	10.09	22126	neXtProt	P62081-1	16	22113	4	1	3	1	0.17	40S ribosomal protein S7 isoform Iso 1
#1	RPN1	RPN1	5.96	68569	neXtProt	P04843-1	134	68527	8	4	6	3	0.17	Dolichyl-diphosphooligosaccharide--protein glycosyltransferase subunit 1 isoform Iso 1
#10	RM21	MRPL21	9.91	22814	neXtProt	Q7Z2W9-1	18	22800	1	1	1	1	0.17	39S ribosomal protein L21, mitochondrial isoform Iso 1
#1	RL3	RPL3	10.19	46108	neXtProt	P39023-1	73	46080	4	2	4	2	0.17	60S ribosomal protein L3 isoform Iso 1
#15	RIPL1	RILPL1	5.13	47108	neXtProt	Q5EBL4-1	40	47079	2	2	2	2	0.17	RILP-like protein 1 isoform Iso 1
#16	RAB1C	RAB1C	5.25	22017	neXtProt	Q92928-1	34	22003	3	1	2	1	0.17	Putative Ras-related protein Rab-1C isoform Iso 1
#10	RAB18	RAB18	5.11	22977	neXtProt	Q9NP72-1	14	22963	3	1	2	1	0.17	Ras-related protein Rab-18 isoform Iso 1
#48	PSB2	PSMB2	6.52	22836	neXtProt	P49721-1	28	22822	1	1	1	1	0.17	Proteasome subunit beta type-2 isoform Iso 1
#38	PRDX5	PRDX5	8.93	22086	neXtProt	P30044-1	31	22073	2	1	2	1	0.17	Peroxiredoxin-5, mitochondrial isoform Mitochondrial
#41	PPIF	PPIF	9.49	22040	neXtProt	P30405-1	38	22026	4	1	4	1	0.17	Peptidyl-prolyl cis-trans isomerase F, mitochondrial isoform Iso 1
#18	PLS1	PLS1	5.28	70253	neXtProt	Q14651-1	83	70209	7	3	6	3	0.17	Plastin-1 isoform Iso 1
#21	PGPI	PGPEP1	5.54	23138	neXtProt	Q9NXJ5-1	18	23123	1	1	1	1	0.17	Pyroglutamyl-peptidase 1 isoform Iso 1
#28	PFD3	VBP1	6.64	22657	neXtProt	P61758-1	51	22643	4	2	3	1	0.17	Prefoldin subunit 3 isoform Iso 1
#46	PDIP3	POLDIP3	10	46089	neXtProt	Q9BY77-1	43	46060	4	2	3	2	0.17	Polymerase delta-interacting protein 3 isoform Iso 1
#46	OLA1	OLA1	7.64	44743	neXtProt	Q9NTK5-1	36	44715	8	2	5	2	0.17	Obg-like ATPase 1 isoform Iso 1
#8	NFYB	NFYB	4.46	22831	neXtProt	P25208-1	105	22817	3	3	1	1	0.17	Nuclear transcription factor Y subunit beta isoform Iso 1
#33	NCEH1	NCEH1	6.76	45808	neXtProt	Q6PIU2-1	33	45779	4	2	4	2	0.17	Neutral cholesterol ester hydrolase 1 isoform Iso 1
#11	NC2A	DRAP1	5.04	22350	neXtProt	Q14919-1	34	22336	1	1	1	1	0.17	Dr1-associated corepressor isoform Iso 1
#4	MYL6B	MYL6B	5.56	22763	neXtProt	P14649-1	50	22750	2	1	2	1	0.17	Myosin light chain 6B isoform Iso 1
#19	MRGBP	MRGBP	5.57	22417	neXtProt	Q9NV56-1	36	22403	1	1	1	1	0.17	MRG/MORF4L-binding protein isoform Iso 1
#13	MED22	MED22	4.56	22220	neXtProt	Q15528-1	53	22207	2	2	1	1	0.17	Mediator of RNA polymerase II transcription subunit 22 isoform Surf5B
#1	MATR3	MATR3	5.87	94623	neXtProt	P43243-1	72	94565	6	4	5	4	0.17	Matrin-3 isoform Iso 1
#11	IPP2M	PPP1R2P3	4.82	23048	neXtProt	Q6NXS1-1	86	23034	3	1	3	1	0.17	Protein phosphatase inhibitor 2-like protein 3 isoform Iso 1
#45	IPP2L	PPP1R2P1	4.73	22863	neXtProt	Q96PQ5-1	14	22849	1	1	1	1	0.17	Putative protein phosphatase inhibitor 2-like protein 1 isoform Iso 1
#9	IL18	IL18	4.54	22326	neXtProt	Q14116-1	33	22312	2	1	2	1	0.17	Interleukin-18 isoform Iso 1
#48	IF4A3	EIF4A3	6.3	46871	neXtProt	P38919-1	23	46841	3	2	3	2	0.17	Eukaryotic initiation factor 4A-III isoform Iso 1
#9	IDHC	IDH1	6.53	46659	neXtProt	O75874-1	63	46630	8	4	5	2	0.17	Isocitrate dehydrogenase [NADP] cytoplasmic isoform Iso 1
#47	HSPB1	HSPB1	5.98	22782	neXtProt	P04792-1	23	22768	1	1	1	1	0.17	Heat shock protein beta-1 isoform Iso 1
#46	HSDL2	HSDL2	8.07	45394	neXtProt	Q6YN16-1	85	45366	5	4	2	2	0.17	Hydroxysteroid dehydrogenase-like protein 2 isoform Iso 1
#1	HPPD	HPD	6.52	44934	neXtProt	P32754-1	32	44906	2	2	2	2	0.17	4-hydroxyphenylpyruvate dioxygenase isoform Iso 1
#1	HNRPR	HNRNPR	8.23	70943	neXtProt	O43390-1	91	70899	7	4	6	3	0.17	Heterogeneous nuclear ribonucleoprotein R isoform Iso 1
#1	HNRPF	HNRNPF	5.37	45671	neXtProt	P52597-1	46	45643	4	2	3	2	0.17	Heterogeneous nuclear ribonucleoprotein F isoform Iso 1
#8	HNRDL	HNRNPDL	9.59	46437	neXtProt	O14979-1	195	46409	6	6	2	2	0.17	Heterogeneous nuclear ribonucleoprotein D-like isoform Iso 1
#10	H1X	H1FX	10.76	22487	neXtProt	Q92522-1	20	22474	2	1	2	1	0.17	Histone H1x isoform Iso 1
#10	GORS2	GORASP2	4.73	47145	neXtProt	Q9H8Y8-1	175	47116	5	4	3	2	0.17	Golgi reassembly-stacking protein 2 isoform Iso 1
#13	GAR1	GAR1	10.91	22347	neXtProt	Q9NY12-1	40	22334	1	1	1	1	0.17	H/ACA ribonucleoprotein complex subunit 1 isoform Iso 1
#8	FRDA	FXN	8.8	23135	neXtProt	Q16595-1	15	23121	1	1	1	1	0.17	Frataxin, mitochondrial isoform Iso 1
#13	FKBP8	FKBP8	4.78	44649	neXtProt	Q14318-2	30	44621	4	2	3	2	0.17	Peptidyl-prolyl cis-trans isomerase FKBP8 isoform Iso 2
[truncated: 2,497 more rows]

## Sheet: Shotgun of extract
Protein	Gene	Theor pI	Тheor Mw	Database	UniProt	Score	Matches	Pep(sig)	Sequences	Seq(sig)	Amount emPAI	Protein name
[truncated: 1,239 more rows]
